# Supplementary material for: New insights into long noncoding RNAs and pseudogenes in prognosis of renal cell carcinoma
Source: Cancer Cell Int. 2018 Oct 11;18:157. doi: 10.1186/s12935-018-0652-6 (PMC6180637; doi:10.1186/s12935-018-0652-6)
Supplement: Supplementary file 1 — Additional file 1: Table S11. All primers used in Real-time PCR. [file 12935_2018_652_MOESM1_ESM.xlsx]

## Sheet: Sheet1
gene		primers 5'-3'			primers 3'-5'
LINC00894		GCAGGGTCTCTTGAGTTCCT			TTCCTCAAGCTTCTCCAGGG
LINC00520		AGTCCATGTCCCTCCCTACT			AATCACTTGCCAGGCTCTCT
DIO3OS		CCAGCTCCACCTGTGACTTA			CCATCCAACTTGTCCCTCCT
HOTAIR		AAAAGAGAGGGGTGGGAAGG			TCCGGAAATCAGGGCAGAAT
MEG3		GGGCTTCTGGAATGAGCATG			TCTATGCCAGATCCTGCCTG
LINC00028		CTGTGGAAAGTTGGCAGAGG			TCTCAGCACCTTGGGATGTT
ZNF436_AS1		TCGTCGTCTCCAAAACCTGA			TCCTGCTGCTTCTACACACA
PIK3CD_AS1		AGCAGTAAACCTTCCCCTCC			TCTTGAACCCCACCAGACTC
LINC00623		TGGTGTCTTAGGAGCCCAAG			CTTCTTGAAGCTTCTCCCGC
LINC01559		GTCCTGCAGAACTCCCTCTT			AGTCCTGGAGCTGCAGAAAT
LINC00242		AAGCCTGATCCCCATCGATT			TTGGATTTCTTGGAGCTGCG
SPACA6P		TGGGAGATTGTGGCTGTCAT			TGCTTCCTACCTACCCTCCT
CEACAM22P		ATGTGTGATGGTGGATGGGT			TGCTCAATTCGAACCCTCCT
RPSAP52		TCCTCTGTGCCATTGGACAT			TTGGTCACAGCCTTTTCAGC
RAET1K		TATCAGCCCGTTGTGTGAGT			GTGCAGTGAGGAAGAGGAGT
FKBP9P1		GCTCAACGACTGCCTGTATG			CGGTTCTATTGCCCAGCTTC
AGAP7P		CCAGGGATGCAGAGATGGAT			AGCTGTGACCCTTGTATGCT
ANKRD20A11P		TGGTTGGCCCTGTCATACTT			AGTGCTAGGCTGAATGGGTT
MSL3P1		CGGATCACTTGAGGTCAGGA			CGGTATTGTTGCCCAGGATG
TREML3P		TCCTGCAATGCCAGTACTCA			GATCCCGAGTCCTCCTTCAG
CEP170P1		CAACTCCCTACTCTGCCCAA			TCCCTCAGAGCCTACAGACT
PI4KAP2		CAAGGTGAAGCGATGTGGAG			AGAGGTCGATGATCTGCAGG
DBIL5P		CCTGGTTTCTGCTTAGGGGA			TCCCATATGCCACCGTAGAC
CST13P		ATCTTGCCCCAGTCCTGAAA			CTCACCACCTTTGTTGAGCC
ADAM6		AGGGAGGAATGTGACTGTGG			TAGGTCTGCAGAGAGTCCCT
ABCA17P		CTCTAGAATCCCCTGCCCAG			TCCAAGGGATCTGCACACAT
