# Supplementary material for: New insights into long noncoding RNAs and pseudogenes in prognosis of renal cell carcinoma
Source: Cancer Cell Int. 2018 Oct 11;18:157. doi: 10.1186/s12935-018-0652-6 (PMC6180637; doi:10.1186/s12935-018-0652-6)
Supplement: Supplementary file 2 — Additional file 2: Table S1. All approved LncRNAs from HGNC. [file 12935_2018_652_MOESM2_ESM.xlsx]

## Sheet: lncRNAs
hgnc_id	symbol	name	locus_group	locus_type	status	location	location_sortable	alias_symbol	alias_name	prev_symbol	prev_name	gene_family	gene_family_id	date_approved_reserved	date_symbol_changed	date_name_changed	date_modified	entrez_id	ensembl_gene_id	vega_id	ucsc_id	ena	refseq_accession	ccds_id	uniprot_ids	pubmed_id	mgd_id	rgd_id	lsdb	cosmic	omim_id	mirbase	homeodb	snornabase	bioparadigms_slc	orphanet	pseudogene.org	horde_id	merops	imgt	iuphar	kznf_gene_catalog	mamit-trnadb	cd	lncrnadb	enzyme_id	intermediate_filament_db
HGNC:37133	A1BG-AS1	A1BG antisense RNA 1	non-coding RNA	RNA, long non-coding	Approved	19q13.43	19q13.43	FLJ23569		"NCRNA00181|A1BGAS|A1BG-AS"	"non-protein coding RNA 181|A1BG antisense RNA (non-protein coding)|A1BG antisense RNA 1 (non-protein coding)"			2009-07-20	2010-11-25	2012-08-15	2013-06-27	503538	ENSG00000268895	OTTHUMG00000183508	uc002qsg.3	BC040926	NR_015380
HGNC:27057	A2M-AS1	A2M antisense RNA 1 (head to head)	non-coding RNA	RNA, long non-coding	Approved	12p13.31	12p13.31				"A2M antisense RNA 1 (non-protein coding)|A2M antisense RNA 1"			2012-06-23		2014-08-08	2014-08-08	144571	ENSG00000245105	OTTHUMG00000168289	uc009zgj.1		NR_026971
HGNC:41022	A2ML1-AS1	A2ML1 antisense RNA 1	non-coding RNA	RNA, long non-coding	Approved	12p13.31	12p13.31				A2ML1 antisense RNA 1 (non-protein coding)			2011-05-05		2012-08-15	2014-11-19	100874108	ENSG00000256661	OTTHUMG00000168273
HGNC:41523	A2ML1-AS2	A2ML1 antisense RNA 2	non-coding RNA	RNA, long non-coding	Approved	12p13.31	12p13.31				A2ML1 antisense RNA 2 (non-protein coding)			2011-05-05		2012-08-15	2014-11-19	106478979	ENSG00000256904	OTTHUMG00000168274
HGNC:50301	AADACL2-AS1	AADACL2 antisense RNA 1	non-coding RNA	RNA, long non-coding	Approved	3q25.1	03q25.1							2014-04-07			2014-04-07	101928142	ENSG00000242908	OTTHUMG00000159877			NR_110203
HGNC:51526	AATBC	apoptosis associated transcript in bladder cancer	non-coding RNA	RNA, long non-coding	Approved	21q22.3	21q22.3		apoptosis-associated transcript in bladder cancer			Long non-coding RNAs	788	2015-02-13			2015-02-13	284837	ENSG00000215458	OTTHUMG00000086882			NR_026961			25473900
HGNC:40053	AATK-AS1	AATK antisense RNA 1	non-coding RNA	RNA, long non-coding	Approved	17q25.3	17q25.3				AATK antisense RNA 1 (non-protein coding)			2011-05-04		2012-08-15	2014-11-18	388428	ENSG00000225180	OTTHUMG00000150182	uc010wuk.1		NR_027255
HGNC:49667	ABALON	apoptotic BCL2L1-antisense long non-coding RNA	non-coding RNA	RNA, long non-coding	Approved	20q11.21	20q11.21	INXS	"apoptotic BCL-X-associated long ncRNA|intronic BCL-XS-inducing lncRNA"			Long non-coding RNAs	788	2014-03-13			2015-12-04	103021294	ENSG00000281376	OTTHUMG00000189574		KC505631	NR_131907			24992962					616018
HGNC:39983	ABCA9-AS1	ABCA9 antisense RNA 1	non-coding RNA	RNA, long non-coding	Approved	17q24.2	17q24.2				ABCA9 antisense RNA 1 (non-protein coding)			2011-04-20		2012-08-15	2014-11-19	104355297	ENSG00000231749	OTTHUMG00000140370			NR_126414
HGNC:40055	ABCC5-AS1	ABCC5 antisense RNA 1	non-coding RNA	RNA, long non-coding	Approved	3q27.1	03q27.1				ABCC5 antisense RNA 1 (non-protein coding)			2011-07-27		2012-08-15	2014-11-18	100873982	ENSG00000223882	OTTHUMG00000156870	uc031scp.1		NR_046570
HGNC:18289	ABHD11-AS1	ABHD11 antisense RNA 1 (tail to tail)	non-coding RNA	RNA, long non-coding	Approved	7q11.23	07q11.23	NCRNA00035	non-protein coding RNA 35	"WBSCR26|LINC00035"	"Williams Beuren syndrome chromosome region 26|Williams Beuren syndrome chromosome region 26 (non-protein coding)|long intergenic non-protein coding RNA 35"	Long non-coding RNAs	788	2002-03-05	2014-07-08	2014-07-08	2015-02-12	171022	ENSG00000225969	OTTHUMG00000153263	uc011kez.1	BU595969	NR_026690			"24984296|25619660"		RGD:1585479			612545
HGNC:49685	ABHD15-AS1	ABHD15 antisense RNA 1	non-coding RNA	RNA, long non-coding	Approved	17q11.2	17q11.2	"linc-TP53I13|lnc-TP53I13"						2014-02-04			2014-02-10	104355133	ENSG00000264031	OTTHUMG00000179722		CN275323				24504737
HGNC:41426	ACAP2-IT1	ACAP2 intronic transcript 1	non-coding RNA	RNA, long non-coding	Approved	3q29	03q29				ACAP2 intronic transcript 1 (non-protein coding)			2011-05-04		2015-02-25	2015-02-25	100874306	ENSG00000229325	OTTHUMG00000155905
HGNC:45169	ACTA2-AS1	ACTA2 antisense RNA 1	non-coding RNA	RNA, long non-coding	Approved	10q23.31	10q23.31	"uc001kfo.1|ZXF1"						2013-03-01			2014-04-14	100132116	ENSG00000180139	OTTHUMG00000018703		"AK093340|AX748062"	NR_125373			24721325
HGNC:20131	ACTN1-AS1	ACTN1 antisense RNA 1	non-coding RNA	RNA, long non-coding	Approved	14q24.1	14q24.1			C14orf84	"chromosome 14 open reading frame 84|ACTN1 antisense RNA 1 (non-protein coding)"			2002-12-18	2011-11-30	2012-08-15	2012-10-12	161159	ENSG00000259062	OTTHUMG00000171698	uc031qpf.1	"DB029126|AI147349"	NR_073422
HGNC:44161	ACVR2B-AS1	ACVR2B antisense RNA 1	non-coding RNA	RNA, long non-coding	Approved	3p22.2	03p22.2				ACVR2B antisense RNA 1 (non-protein coding)			2012-06-30		2012-08-15	2012-10-12	100128640	ENSG00000229589	OTTHUMG00000156031	uc003cie.2	AK025619	NR_028389
HGNC:40625	ADAMTS9-AS1	ADAMTS9 antisense RNA 1	non-coding RNA	RNA, long non-coding	Approved	3p14.1	03p14.1				ADAMTS9 antisense RNA 1 (non-protein coding)			2011-07-27		2012-08-15	2014-11-18	101929335	ENSG00000241158	OTTHUMG00000158723			NR_110150
HGNC:42435	ADAMTS9-AS2	ADAMTS9 antisense RNA 2	non-coding RNA	RNA, long non-coding	Approved	3p14.1	03p14.1				ADAMTS9 antisense RNA 2 (non-protein coding)			2011-07-27		2012-08-15	2014-11-19	100507098	ENSG00000241684	OTTHUMG00000158725	uc003dml.4		NR_038264			24833086
HGNC:40797	ADAMTS19-AS1	ADAMTS19 antisense RNA 1	non-coding RNA	RNA, long non-coding	Approved	5q23.3	05q23.3	RP11-346A9.1						2013-06-19			2014-11-18	103689846	ENSG00000249421	OTTHUMG00000163040		DA728271	NR_125748
HGNC:32041	ADAMTSL4-AS1	ADAMTSL4 antisense RNA 1	non-coding RNA	RNA, long non-coding	Approved	1q21.2	01q21.2	FLJ45786		C1orf138	chromosome 1 open reading frame 138			2005-07-08	2013-08-29	2013-08-29	2014-11-18	574406	ENSG00000203804	OTTHUMG00000034866		AK127688	NR_104133		Q5T5F5
HGNC:23299	ADARB2-AS1	ADARB2 antisense RNA 1	non-coding RNA	RNA, long non-coding	Approved	10p15.3	10p15.3	bA466B20.1		"C10orf109|NCRNA00168"	"chromosome 10 open reading frame 109|non-protein coding RNA 168|ADARB2 antisense RNA 1 (non-protein coding)"			2004-05-27	2011-08-11	2012-08-15	2014-11-19	642394	ENSG00000205696	OTTHUMG00000017542	uc001ign.3		NR_033387		A8MUL3
HGNC:48682	ADD3-AS1	ADD3 antisense RNA 1	non-coding RNA	RNA, long non-coding	Approved	10q25.1	10q25.1							2013-06-06			2013-06-06	100505933	ENSG00000203876	OTTHUMG00000019028			NR_038943
HGNC:49543	ADGRA1-AS1	adhesion G protein-coupled receptor A1 antisense RNA 1	non-coding RNA	RNA, long non-coding	Approved	10q26.3	10q26.3			GPR123-AS1	GPR123 antisense RNA 1			2014-01-10	2015-03-03	2015-03-03	2015-03-03	100128127	ENSG00000256925	OTTHUMG00000019301			NR_111905
HGNC:50604	ADGRL3-AS1	adhesion G protein-coupled receptor L3 antisense RNA 1	non-coding RNA	RNA, long non-coding	Approved	4q13.1	04q13.1			LPHN3-AS1	LPHN3 antisense RNA 1			2014-05-22	2015-03-03	2015-03-03	2015-03-03	101927186	ENSG00000248692	OTTHUMG00000160691			NR_110595
HGNC:40648	ADIPOQ-AS1	ADIPOQ antisense RNA 1	non-coding RNA	RNA, long non-coding	Approved	3q27.3	03q27.3				ADIPOQ antisense RNA 1 (non-protein coding)			2011-07-25		2012-08-15	2014-11-19	100874095	ENSG00000226482	OTTHUMG00000156514	uc031sct.1		NR_046662
HGNC:45127	ADIRF-AS1	ADIRF antisense RNA 1	non-coding RNA	RNA, long non-coding	Approved	10q23.2	10q23.2							2013-02-20			2015-01-29	100133190	ENSG00000272734	OTTHUMG00000185998		AK128041
HGNC:51227	ADNP-AS1	ADNP antisense RNA 1	non-coding RNA	RNA, long non-coding	Approved	20q13.13	20q13.13							2014-08-08			2014-08-08	101927631	ENSG00000259456	OTTHUMG00000172534			NR_110009
HGNC:37122	ADORA2A-AS1	ADORA2A antisense RNA 1	non-coding RNA	RNA, long non-coding	Approved	22q11.23	22q11.23	FLJ34651		C22orf45	chromosome 22 open reading frame 45			2009-08-15	2012-10-11	2012-10-11	2012-10-12	646023	ENSG00000178803	OTTHUMG00000150735	uc002zzz.2	AK091970	NR_028483		P86434	19726446				ADORA2A-AS1
HGNC:44144	ADPGK-AS1	ADPGK antisense RNA 1	non-coding RNA	RNA, long non-coding	Approved	15q24.1	15q24.1				ADPGK antisense RNA 1 (non-protein coding)			2012-06-30		2012-08-15	2012-10-12	100287559	ENSG00000260898	OTTHUMG00000173100	uc002avk.1	AK127877	NR_040107
HGNC:28141	AFAP1-AS1	AFAP1 antisense RNA 1	non-coding RNA	RNA, long non-coding	Approved	4p16.1	04p16.1	MGC10981		"AFAP1AS|AFAP1-AS"	"AFAP1 antisense RNA (non-protein coding)|AFAP1 antisense RNA 1 (non-protein coding)"			2010-07-08	2010-11-25	2012-08-15	2013-10-11	84740	ENSG00000272620	OTTHUMG00000186238	uc003gkd.4	BC004397	NM_032654			23333711
HGNC:41334	AFF2-IT1	AFF2 intronic transcript 1	non-coding RNA	RNA, long non-coding	Approved	Xq28	Xq28				AFF2 intronic transcript 1 (non-protein coding)			2011-05-20		2015-02-25	2015-02-25	100874269	ENSG00000223516	OTTHUMG00000022611
HGNC:41427	AGAP1-IT1	AGAP1 intronic transcript 1	non-coding RNA	RNA, long non-coding	Approved	2q37.2	02q37.2				AGAP1 intronic transcript 1 (non-protein coding)			2011-05-20		2015-02-25	2015-02-25	100506749	ENSG00000235529	OTTHUMG00000153124			XR_171354
HGNC:48633	AGAP2-AS1	AGAP2 antisense RNA 1	non-coding RNA	RNA, long non-coding	Approved	12q14.1	12q14.1	"LOC100130776|PUNISHER"						2013-05-30			2015-04-08	100130776	ENSG00000255737	OTTHUMG00000170286		"BC039697|BC069024"	NR_027032			25392693
HGNC:48617	AGBL1-AS1	AGBL1 antisense RNA 1	non-coding RNA	RNA, long non-coding	Approved	15q25.3	15q25.3							2013-05-24			2013-05-24	727915	ENSG00000260125	OTTHUMG00000172872			NR_046012
HGNC:41482	AGBL4-IT1	AGBL4 intronic transcript 1	non-coding RNA	RNA, long non-coding	Approved	1p33	01p33				AGBL4 intronic transcript 1 (non-protein coding)			2011-06-08		2015-02-25	2015-02-25	100874313	ENSG00000225623	OTTHUMG00000008155	uc031tzy.1		NR_046839
HGNC:41133	AGBL5-AS1	AGBL5 antisense RNA 1	non-coding RNA	RNA, long non-coding	Approved	2p23.3	02p23.3				AGBL5 antisense RNA 1 (non-protein coding)			2011-06-08		2012-08-15	2014-11-19	100874031	ENSG00000231636	OTTHUMG00000151996	uc032nhs.1		NR_046730
HGNC:41484	AGBL5-IT1	AGBL5 intronic transcript 1	non-coding RNA	RNA, long non-coding	Approved	2p23.3	02p23.3				AGBL5 intronic transcript 1 (non-protein coding)			2011-06-08		2015-02-25	2015-02-25	106481744	ENSG00000229122	OTTHUMG00000151991
HGNC:20988	AGPAT4-IT1	AGPAT4 intronic transcript 1	non-coding RNA	RNA, long non-coding	Approved	6q25.3	06q25.3	FLJ23112		"C6orf59|NCRNA00241"	"chromosome 6 open reading frame 59|non-protein coding RNA 241|AGPAT4 intronic transcript 1 (non-protein coding)"			2003-04-29	2011-08-11	2015-02-25	2015-02-25	79992	ENSG00000279355	OTTHUMG00000152859	uc003qtu.4	AK026765	NR_024277		Q9H0P7
HGNC:34515	AIRN	antisense of IGF2R non-protein coding RNA	non-coding RNA	RNA, long non-coding	Approved	6q25.3	06q25.3	"AIR|NCRNA00088|IGF2RAS|IGF2R-AS1"	"non-protein coding RNA 88|IGF2R antisense RNA 1 (non-protein coding)"		antisense of IGF2R RNA (non-protein coding)	Long non-coding RNAs	788	2008-11-25		2012-08-16	2014-10-22	100271873	ENSG00000268257	OTTHUMG00000183173	uc031sqy.1		NR_047511			"18789384|19008856"	MGI:1353471				604893														Air
HGNC:41304	AKT3-IT1	AKT3 intronic transcript 1	non-coding RNA	RNA, long non-coding	Approved	1q44	01q44				AKT3 intronic transcript 1 (non-protein coding)			2011-05-20		2015-02-25	2015-02-25	100874263	ENSG00000228939	OTTHUMG00000039993
HGNC:40244	ALDH1L1-AS1	ALDH1L1 antisense RNA 1	non-coding RNA	RNA, long non-coding	Approved	3q21.3	03q21.3				ALDH1L1 antisense RNA 1 (non-protein coding)			2011-07-28		2012-08-15	2014-11-19	100874204	ENSG00000250218	OTTHUMG00000162640	uc031sbq.1		NR_046602
HGNC:42446	ALDH1L1-AS2	ALDH1L1 antisense RNA 2	non-coding RNA	RNA, long non-coding	Approved	3q21.3	03q21.3				ALDH1L1 antisense RNA 2 (non-protein coding)			2011-07-28		2012-08-15	2014-11-19	100862662	ENSG00000246022	OTTHUMG00000162642	uc003eiq.5		NR_046383
HGNC:41409	ALG9-IT1	ALG9 intronic transcript 1	non-coding RNA	RNA, long non-coding	Approved	11q23.1	11q23.1				ALG9 intronic transcript 1 (non-protein coding)			2011-05-20		2015-02-25	2015-02-25	100874303	ENSG00000254450	OTTHUMG00000166796
HGNC:41277	ALG13-AS1	ALG13 antisense RNA 1	non-coding RNA	RNA, long non-coding	Approved	Xq23	Xq23				ALG13 antisense RNA 1 (non-protein coding)			2011-07-29		2012-08-15	2014-11-19	106478971	ENSG00000229487	OTTHUMG00000067670
HGNC:48670	ALKBH3-AS1	ALKBH3 antisense RNA 1	non-coding RNA	RNA, long non-coding	Approved	11p11.2	11p11.2							2013-06-06			2013-06-06	100507300	ENSG00000244926	OTTHUMG00000166553			NR_038907
HGNC:41305	ALMS1-IT1	ALMS1 intronic transcript 1	non-coding RNA	RNA, long non-coding	Approved	2p13.1	02p13.1				ALMS1 intronic transcript 1 (non-protein coding)			2011-06-08		2015-02-25	2015-02-25	100874291	ENSG00000230002	OTTHUMG00000152785	uc032nrh.1	BC041487	NR_046762
HGNC:51342	ALOX12-AS1	ALOX12 antisense RNA 1	non-coding RNA	RNA, long non-coding	Approved	17p13.1	17p13.1							2014-10-10			2014-10-10	100506713	ENSG00000215067	OTTHUMG00000132903		AK074580	NR_040089
HGNC:41306	AMMECR1-IT1	AMMECR1 intronic transcript 1	non-coding RNA	RNA, long non-coding	Approved	Xq23	Xq23				AMMECR1 intronic transcript 1 (non-protein coding)			2011-06-08		2015-02-25	2015-02-25	100874352	ENSG00000224142	OTTHUMG00000022194
HGNC:39891	ANKRD10-IT1	ANKRD10 intronic transcript 1	non-coding RNA	RNA, long non-coding	Approved	13q34	13q34				ANKRD10 intronic transcript 1 (non-protein coding)			2011-04-08		2015-02-25	2015-02-25	100505494	ENSG00000229152	OTTHUMG00000046190
HGNC:41298	ANKRD33B-AS1	ANKRD33B antisense RNA 1	non-coding RNA	RNA, long non-coding	Approved	5p15.2	05p15.2				ANKRD33B antisense RNA 1 (non-protein coding)			2011-06-08		2012-08-15	2014-11-19	100874247	ENSG00000250106	OTTHUMG00000162124
HGNC:48618	ANKRD34C-AS1	ANKRD34C antisense RNA 1	non-coding RNA	RNA, long non-coding	Approved	15q25.1	15q25.1							2014-11-21			2014-11-21	729911	ENSG00000259234	OTTHUMG00000172071		"DA336675|DA364073"	NR_038997
HGNC:41477	ANKRD44-IT1	ANKRD44 intronic transcript 1	non-coding RNA	RNA, long non-coding	Approved	2q33.1	02q33.1				ANKRD44 intronic transcript 1 (non-protein coding)			2011-06-08		2015-02-25	2015-02-25	101927547	ENSG00000236977	OTTHUMG00000154409	uc032oos.1		NR_046837
HGNC:40016	ANO1-AS1	ANO1 antisense RNA 1	non-coding RNA	RNA, long non-coding	Approved	11q13.3	11q13.3				ANO1 antisense RNA 1 (non-protein coding)			2011-04-28		2012-08-15	2014-11-19	100873981	ENSG00000254902	OTTHUMG00000167205
HGNC:33275	ANO1-AS2	ANO1 antisense RNA 2 (head to head)	non-coding RNA	RNA, long non-coding	Approved	11q13.3	11q13.3			"C11orf78|NCRNA00224"	"chromosome 11 open reading frame 78|non-protein coding RNA 224|ANO1 antisense RNA 2 (non-protein coding)|ANO1 antisense RNA 2"			2007-01-29	2011-04-28	2012-10-17	2012-10-17	100009613	ENSG00000254417	OTTHUMG00000167162	uc031xtv.1	"AW592641|EF419887"	NR_103835
HGNC:25672	ANP32A-IT1	ANP32A intronic transcript 1	non-coding RNA	RNA, long non-coding	Approved	15q23	15q23	"FLJ11722|HsT18971"		"C15orf28|NCRNA00321"	"chromosome 15 open reading frame 28|non-protein coding RNA 321|ANP32A intronic transcript 1 (non-protein coding)"			2004-06-29	2011-08-11	2015-02-25	2015-02-25	80035			uc010uka.3	AK021784	NR_026808			14702039
HGNC:41307	AOAH-IT1	AOAH intronic transcript 1	non-coding RNA	RNA, long non-coding	Approved	7p14.2	07p14.2				AOAH intronic transcript 1 (non-protein coding)			2011-05-19		2015-02-25	2015-02-25	100874264	ENSG00000230539	OTTHUMG00000154938	uc031swz.1		NR_046764
HGNC:44114	AP4B1-AS1	AP4B1 antisense RNA 1	non-coding RNA	RNA, long non-coding	Approved	1p13.2	01p13.2				AP4B1 antisense RNA 1 (non-protein coding)			2012-06-23		2012-08-15	2012-10-12	100287722	ENSG00000226167	OTTHUMG00000011941	uc001edv.3	AK123199	NR_037864
HGNC:27152	APCDD1L-AS1	APCDD1L antisense RNA 1 (head to head)	non-coding RNA	RNA, long non-coding	Approved	20q13.32	20q13.32				"APCDD1L antisense RNA 1 (non-protein coding)|APCDD1L antisense RNA 1"			2012-08-09		2012-10-17	2014-11-18	149773	ENSG00000231290	OTTHUMG00000032847	uc002xzf.1	"AI077602|AK054637"	NR_034147
HGNC:40079	APOA1-AS	APOA1 antisense RNA	non-coding RNA	RNA, long non-coding	Approved	11q23.3	11q23.3					Long non-coding RNAs	788	2014-01-04			2014-11-19	104326055	ENSG00000235910	OTTHUMG00000150649		DA327409	NR_126362			24388749
HGNC:43836	APOBEC3B-AS1	APOBEC3B antisense RNA 1	non-coding RNA	RNA, long non-coding	Approved	22q13.1	22q13.1				APOBEC3B antisense RNA 1 (non-protein coding)			2012-03-23		2012-08-15	2012-10-12	100874530	ENSG00000249310	OTTHUMG00000151083	uc032qpa.1	CX754295	NR_104187
HGNC:44173	APTR	Alu-mediated CDKN1A/p21 transcriptional regulator (non-protein coding)	non-coding RNA	RNA, long non-coding	Approved	7q11.23	07q11.23			RSBN1L-AS1	RSBN1L antisense RNA 1 (non-protein coding)	Long non-coding RNAs	788	2012-06-30	2014-04-22	2014-04-22	2014-04-22	100505854	ENSG00000214293	OTTHUMG00000162596	uc003ugk.4	AF290475	NR_038361			24748121		RGD:9685233			616048
HGNC:26399	AQP4-AS1	AQP4 antisense RNA 1	non-coding RNA	RNA, long non-coding	Approved	18q12.1	18q12.1	FLJ30507		"C18orf16|CHST9-AS1"	"chromosome 18 open reading frame 16|CHST9 antisense RNA 1"			2004-04-30	2012-10-03	2012-10-03	2014-11-19	147429	ENSG00000260372	OTTHUMG00000131954	uc002kwb.2	AK055069	NR_026908
HGNC:39993	ARAP1-AS1	ARAP1 antisense RNA 1	non-coding RNA	RNA, long non-coding	Approved	11q13.4	11q13.4				ARAP1 antisense RNA 1 (non-protein coding)			2011-04-20		2012-08-15	2014-11-19	100874075	ENSG00000256007	OTTHUMG00000167950
HGNC:39994	ARAP1-AS2	ARAP1 antisense RNA 2	non-coding RNA	RNA, long non-coding	Approved	11q13.4	11q13.4				ARAP1 antisense RNA 2 (non-protein coding)			2011-04-20		2012-08-15	2014-11-19	100506020	ENSG00000245148	OTTHUMG00000167951
HGNC:51593	ARF4-AS1	ARF4 antisense RNA 1	non-coding RNA	RNA, long non-coding	Approved	3p14.3	03p14.3							2015-03-11			2015-03-11	106144532	ENSG00000272146	OTTHUMG00000185640		"BF793425|AI127075"	NR_132370
HGNC:20279	ARHGAP5-AS1	ARHGAP5 antisense RNA 1 (head to head)	non-coding RNA	RNA, long non-coding	Approved	14q12	14q12	MGC15504		C14orf128	"chromosome 14 open reading frame 128|ARHGAP5 antisense RNA 1 (non-protein coding)|ARHGAP5 antisense RNA 1"			2003-01-17	2011-11-29	2012-10-17	2012-10-17	84837	ENSG00000258655	OTTHUMG00000170588	uc010amk.3	BC007251	NR_027263		Q96IT6
HGNC:42944	ARHGAP22-IT1	ARHGAP22 intronic transcript 1	non-coding RNA	RNA, long non-coding	Approved	10q11.22	10q11.22	FLJ35752			ARHGAP22 intronic transcript 1 (non-protein coding)			2011-09-07		2015-02-25	2015-02-25	100689073	ENSG00000248682	OTTHUMG00000159998		AK093071
HGNC:40792	ARHGAP26-AS1	ARHGAP26 antisense RNA 1	non-coding RNA	RNA, long non-coding	Approved	5q31.3	05q31.3				ARHGAP26 antisense RNA 1 (non-protein coding)			2011-05-19		2012-08-15	2014-11-19	100874239	ENSG00000226272	OTTHUMG00000059702	uc003lmv.3		NR_046680
HGNC:41429	ARHGAP26-IT1	ARHGAP26 intronic transcript 1	non-coding RNA	RNA, long non-coding	Approved	5q31.3	05q31.3				ARHGAP26 intronic transcript 1 (non-protein coding)			2011-05-19		2015-02-25	2015-02-25	100874372	ENSG00000230789	OTTHUMG00000067192			NR_046816
HGNC:41235	ARHGAP31-AS1	ARHGAP31 antisense RNA 1	non-coding RNA	RNA, long non-coding	Approved	3q13.33	03q13.33				ARHGAP31 antisense RNA 1 (non-protein coding)			2011-07-28		2012-08-15	2014-11-19	100874246	ENSG00000241155	OTTHUMG00000159360			NR_046748
HGNC:40083	ARHGEF3-AS1	ARHGEF3 antisense RNA 1	non-coding RNA	RNA, long non-coding	Approved	3p14.3	03p14.3				ARHGEF3 antisense RNA 1 (non-protein coding)			2011-07-28		2012-08-15	2014-11-19	100874200	ENSG00000240198	OTTHUMG00000158863	uc031sae.1		NR_046572
HGNC:39816	ARHGEF7-AS1	ARHGEF7 antisense RNA 1	non-coding RNA	RNA, long non-coding	Approved	13q34	13q34				ARHGEF7 antisense RNA 1 (non-protein coding)			2011-05-05		2012-08-15	2014-11-19	100874226	ENSG00000227352	OTTHUMG00000017355			NR_046516
HGNC:40717	ARHGEF7-AS2	ARHGEF7 antisense RNA 2	non-coding RNA	RNA, long non-coding	Approved	13q34	13q34				ARHGEF7 antisense RNA 2 (non-protein coding)			2011-05-05		2012-08-15	2014-11-19	100874238	ENSG00000235875	OTTHUMG00000017353			NR_046667
HGNC:41408	ARHGEF7-IT1	ARHGEF7 intronic transcript 1	non-coding RNA	RNA, long non-coding	Approved	13q34	13q34				ARHGEF7 intronic transcript 1 (non-protein coding)			2011-05-04		2015-02-25	2015-02-25	100874371	ENSG00000233644	OTTHUMG00000017354
HGNC:41401	ARHGEF9-IT1	ARHGEF9 intronic transcript 1	non-coding RNA	RNA, long non-coding	Approved	Xq11.1	Xq11.1				ARHGEF9 intronic transcript 1 (non-protein coding)			2011-06-08		2015-02-25	2015-02-25	100874355	ENSG00000231729	OTTHUMG00000021698	uc033egi.1		NR_046803
HGNC:39996	ARHGEF19-AS1	ARHGEF19 antisense RNA 1	non-coding RNA	RNA, long non-coding	Approved	1p36.13	01p36.13				ARHGEF19 antisense RNA 1 (non-protein coding)			2011-04-20		2012-08-15	2014-11-19	100874233	ENSG00000234166	OTTHUMG00000002220
HGNC:41048	ARHGEF26-AS1	ARHGEF26 antisense RNA 1	non-coding RNA	RNA, long non-coding	Approved	3q25.2	03q25.2				ARHGEF26 antisense RNA 1 (non-protein coding)			2011-07-28		2012-08-15	2014-11-19	100507524	ENSG00000243069	OTTHUMG00000159647	uc003ezu.1		NR_037901
HGNC:41483	ARHGEF38-IT1	ARHGEF38 intronic transcript 1	non-coding RNA	RNA, long non-coding	Approved	4q24	04q24				ARHGEF38 intronic transcript 1 (non-protein coding)			2011-06-08		2015-02-25	2015-02-25	100874374	ENSG00000249885	OTTHUMG00000161056	uc031sgs.1		NR_046840
HGNC:41407	ARID4B-IT1	ARID4B intronic transcript 1	non-coding RNA	RNA, long non-coding	Approved	1q42.3	01q42.3				ARID4B intronic transcript 1 (non-protein coding)			2011-05-19		2015-02-25	2015-02-25	100874336		OTTHUMG00000039623
HGNC:41008	ARMC2-AS1	ARMC2 antisense RNA 1	non-coding RNA	RNA, long non-coding	Approved	6q21	06q21				ARMC2 antisense RNA 1 (non-protein coding)			2012-01-26		2012-08-15	2014-11-19	101929716	ENSG00000230290	OTTHUMG00000015334	uc032xhs.1	BG504478	NR_104137
HGNC:41038	ARMCX3-AS1	ARMCX3 antisense RNA 1	non-coding RNA	RNA, long non-coding	Approved	Xq22.1	Xq22.1				ARMCX3 antisense RNA 1 (non-protein coding)			2011-07-29		2012-08-15	2014-11-19	100128574	ENSG00000228275	OTTHUMG00000022037
HGNC:49892	ARNTL2-AS1	ARNTL2 antisense RNA 1	non-coding RNA	RNA, long non-coding	Approved	12p11.23	12p11.23							2014-03-18			2014-03-18	101928646	ENSG00000245311	OTTHUMG00000169258			NR_109975
HGNC:40785	ARPP21-AS1	ARPP21 antisense RNA 1	non-coding RNA	RNA, long non-coding	Approved	3p22.3	03p22.3				ARPP21 antisense RNA 1 (non-protein coding)			2011-07-28		2012-08-15	2014-11-19	100874098	ENSG00000230830	OTTHUMG00000156606
HGNC:23395	ARRDC1-AS1	ARRDC1 antisense RNA 1	non-coding RNA	RNA, long non-coding	Approved	9q34.3	09q34.3			C9orf37	chromosome 9 open reading frame 37			2003-11-14	2014-07-17	2014-07-17	2014-11-19	85026	ENSG00000203993	OTTHUMG00000020988	uc004cnz.3	AF267857	NR_122035		Q9H2J1
HGNC:44145	ARRDC3-AS1	ARRDC3 antisense RNA 1	non-coding RNA	RNA, long non-coding	Approved	5q14.3	05q14.3				ARRDC3 antisense RNA 1 (non-protein coding)			2012-06-30		2012-08-15	2012-10-12	100129716	ENSG00000281357	OTTHUMG00000189546	uc003kka.4	BC043415	NR_027435
HGNC:40085	ARSD-AS1	ARSD antisense RNA 1	non-coding RNA	RNA, long non-coding	Approved	Xp22.33	Xp22.33				ARSD antisense RNA 1 (non-protein coding)			2011-08-10		2012-08-15	2014-11-19	100506356	ENSG00000229851	OTTHUMG00000021076
HGNC:24998	ASAP1-IT1	ASAP1 intronic transcript 1	non-coding RNA	RNA, long non-coding	Approved	8q24.21	08q24.21	"HSPC054|NCRNA00050|ASAP1IT|ASAP1-IT"	"non-protein coding RNA 50|ArfGAP with SH3 domain, ankyrin repeat and PH domain 1 intronic transcript 1 (non-protein coding)"	DDEF1IT1	"DDEF1 intronic transcript 1|DDEF1 intronic transcript 1 (non-protein coding)|ASAP1 intronic transcript 1 (non-protein coding)"			2005-09-05	2011-03-23	2015-02-25	2015-02-25	29065			uc003ytc.3	AF161539	NR_002765			11042152
HGNC:48917	ASAP1-IT2	ASAP1 intronic transcript 2	non-coding RNA	RNA, long non-coding	Approved	8q24.21	08q24.21				ASAP1 intronic transcript 2 (non-protein coding)			2013-07-05		2015-02-25	2015-02-25	100507117	ENSG00000280543	OTTHUMG00000189586			NR_045385
HGNC:25442	ASB16-AS1	ASB16 antisense RNA 1	non-coding RNA	RNA, long non-coding	Approved	17q21.31	17q21.31	DKFZp762C2414		C17orf65	chromosome 17 open reading frame 65			2005-12-16	2012-10-11	2012-10-11	2014-11-19	339201	ENSG00000267080	OTTHUMG00000181810	uc021tyb.3	AL833953	NR_049729		Q495Z4
HGNC:44146	ASH1L-AS1	ASH1L antisense RNA 1	non-coding RNA	RNA, long non-coding	Approved	1q22	01q22				ASH1L antisense RNA 1 (non-protein coding)			2012-06-30		2012-08-15	2012-10-12	645676	ENSG00000235919	OTTHUMG00000014012	uc010pge.2	BC017347	NR_027023
HGNC:41449	ASH1L-IT1	ASH1L intronic transcript 1	non-coding RNA	RNA, long non-coding	Approved	1q22	01q22				ASH1L intronic transcript 1 (non-protein coding)			2011-06-08		2015-02-25	2015-02-25	106478976	ENSG00000227773	OTTHUMG00000014015
HGNC:25811	ASMTL-AS1	ASMTL antisense RNA 1	non-coding RNA	RNA, long non-coding	Approved	Xp22.33 and Yp11.32	Xp22.33 and Yp11.32	FLJ13330		"CXYorf2|NCRNA00105|ASMTLAS|ASMTL-AS"	"chromosome X and Y open reading frame 2|non-protein coding RNA 105|ASMTL antisense RNA (non-protein coding)|ASMTL antisense RNA 1 (non-protein coding)"	Pseudoautosomal region 1	715	2004-06-16	2010-11-25	2012-08-15	2014-11-19	80161	ENSG00000236017	OTTHUMG00000021056	uc004cpw.3	AK023392	XR_040863			14702039			Mental Retardation database|http://grenada.lumc.nl/LOVD2/MR/home.php?select_db=ASMTL-AS1	ASMTL-AS1
HGNC:51175	ASTN2-AS1	ASTN2 antisense RNA 1	non-coding RNA	RNA, long non-coding	Approved	9q33.1	09q33.1							2014-07-31			2014-07-31	100128505	ENSG00000229105	OTTHUMG00000020556		AK097822	NR_033973
HGNC:49496	ATE1-AS1	ATE1 antisense RNA 1	non-coding RNA	RNA, long non-coding	Approved	10q26.13	10q26.13	ENST00000437593			"ATE1 antisense RNA 1|ATE1 antisense RNA 1 (head to head)"			2013-12-20		2015-04-22	2015-04-22	100130887	ENSG00000226864	OTTHUMG00000019179			NR_120495
HGNC:40914	ATG10-AS1	ATG10 antisense RNA 1	non-coding RNA	RNA, long non-coding	Approved	5q14.1	05q14.1				ATG10 antisense RNA 1 (non-protein coding)			2011-05-19		2012-08-15	2014-11-19	100874022	ENSG00000248192	OTTHUMG00000162770
HGNC:41455	ATG10-IT1	ATG10 intronic transcript 1	non-coding RNA	RNA, long non-coding	Approved	5q14.1	05q14.1				ATG10 intronic transcript 1 (non-protein coding)			2011-05-19		2015-02-25	2015-02-25	100874311	ENSG00000236447	OTTHUMG00000162771
HGNC:28262	ATP1A1-AS1	ATP1A1 antisense RNA 1	non-coding RNA	RNA, long non-coding	Approved	1p13.1	01p13.1	MGC16179		"C1orf203|ATP1A1OS"	"chromosome 1 open reading frame 203|ATP1A1 opposite strand"			2005-11-17	2014-03-31	2014-03-31	2014-11-19	84852	ENSG00000203865	OTTHUMG00000012111		BC007373	NR_024124		Q5TC04	12477932
HGNC:40088	ATP1B3-AS1	ATP1B3 antisense RNA 1	non-coding RNA	RNA, long non-coding	Approved	3q23	03q23				ATP1B3 antisense RNA 1 (non-protein coding)			2011-07-28		2012-08-15	2014-11-19	100874077	ENSG00000244124	OTTHUMG00000159102
HGNC:51370	ATP2A1-AS1	ATP2A1 antisense RNA 1	non-coding RNA	RNA, long non-coding	Approved	16p11.2	16p11.2							2014-10-16			2014-10-16	100289092	ENSG00000260442	OTTHUMG00000176592		"BX099641|AI015924"	NR_046287
HGNC:41309	ATP2B2-IT1	ATP2B2 intronic transcript 1	non-coding RNA	RNA, long non-coding	Approved	3p25.3	03p25.3				ATP2B2 intronic transcript 1 (non-protein coding)			2011-06-08		2015-02-25	2015-02-25	100874324	ENSG00000236999	OTTHUMG00000140094
HGNC:41310	ATP2B2-IT2	ATP2B2 intronic transcript 2	non-coding RNA	RNA, long non-coding	Approved	3p25.3	03p25.3				ATP2B2 intronic transcript 2 (non-protein coding)			2011-06-08		2015-02-25	2015-02-25	100874325	ENSG00000224771	OTTHUMG00000140095			NR_046766
HGNC:51118	ATP6V1B1-AS1	ATP6V1B1 antisense RNA 1	non-coding RNA	RNA, long non-coding	Approved	2p13.3	02p13.3							2014-07-30			2014-07-30	101927750	ENSG00000239322	OTTHUMG00000153727			NR_110273
HGNC:44180	ATP6V0E2-AS1	ATP6V0E2 antisense RNA 1	non-coding RNA	RNA, long non-coding	Approved	7q36.1	07q36.1				ATP6V0E2 antisense RNA 1 (non-protein coding)			2012-06-30		2012-08-15	2012-10-12	401431	ENSG00000204934	OTTHUMG00000158095	uc003wgn.4	BC028735	NR_027040
HGNC:40645	ATP11A-AS1	ATP11A antisense RNA 1	non-coding RNA	RNA, long non-coding	Approved	13q34	13q34				ATP11A antisense RNA 1 (non-protein coding)			2011-05-05		2012-08-15	2014-11-19	100874205	ENSG00000232684	OTTHUMG00000017370	uc001vsk.4		NR_046661
HGNC:41095	ATP13A4-AS1	ATP13A4 antisense RNA 1	non-coding RNA	RNA, long non-coding	Approved	3q29	03q29				ATP13A4 antisense RNA 1 (non-protein coding)			2011-07-28		2012-08-15	2014-11-19	101929198	ENSG00000225473	OTTHUMG00000156102			NR_121666
HGNC:41281	ATP13A5-AS1	ATP13A5 antisense RNA 1	non-coding RNA	RNA, long non-coding	Approved	3q29	03q29				ATP13A5 antisense RNA 1 (non-protein coding)			2011-07-28		2012-08-15	2014-11-19	100874218	ENSG00000236508	OTTHUMG00000156106			NR_046758
HGNC:10561	ATXN8OS	ATXN8 opposite strand (non-protein coding)	non-coding RNA	RNA, long non-coding	Approved	13q21	13q21	NCRNA00003	non-protein coding RNA 3	"SCA8|KLHL1AS"	"spinocerebellar ataxia 8|kelch-like 1 antisense (Drosophila)"	Long non-coding RNAs	788	1998-04-01	2006-07-18	2008-08-13	2014-11-19	6315	ENSG00000230223	OTTHUMG00000017057	uc010aej.1	AF126749	NR_002717		P0DMR3	"10192387|16804541"					603680					158384									sca8
HGNC:51558	AZIN1-AS1	AZIN1 antisense RNA 1	non-coding RNA	RNA, long non-coding	Approved	8q22.3	08q22.3							2015-03-05			2015-03-05	100506753	ENSG00000253320	OTTHUMG00000164825			NR_126338
HGNC:16424	B3GALT5-AS1	B3GALT5 antisense RNA 1	non-coding RNA	RNA, long non-coding	Approved	21q22.2	21q22.2			C21orf88	chromosome 21 open reading frame 88			2001-08-24	2014-10-01	2014-10-01	2014-11-19	114041	ENSG00000184809	OTTHUMG00000086722	uc010gok.5	AF426266	NR_026542		P59052	12036297
HGNC:49910	B4GALT1-AS1	B4GALT1 antisense RNA 1	non-coding RNA	RNA, long non-coding	Approved	9p21.1	09p21.1					Long non-coding RNAs	788	2014-03-21			2015-09-23	101929639	ENSG00000233554	OTTHUMG00000019763			NR_108108			26315939
HGNC:40090	B4GALT4-AS1	B4GALT4 antisense RNA 1	non-coding RNA	RNA, long non-coding	Approved	3q13.33	03q13.33				B4GALT4 antisense RNA 1 (non-protein coding)			2011-07-28		2012-08-15	2014-11-19	100874201	ENSG00000240254	OTTHUMG00000159385			NR_046574
HGNC:50461	BAALC-AS1	BAALC antisense RNA 1	non-coding RNA	RNA, long non-coding	Approved	8q22.3	08q22.3							2014-04-30			2014-04-30	100499183	ENSG00000247081	OTTHUMG00000164798			NR_109954
HGNC:28595	BAALC-AS2	BAALC antisense RNA 2	non-coding RNA	RNA, long non-coding	Approved	8q22.3	08q22.3	MGC39526		"C8orf56|BAALCOS"	"chromosome 8 open reading frame 56|BAALC opposite strand"			2005-09-02	2014-10-03	2014-10-03	2014-10-03	157556	ENSG00000236939	OTTHUMG00000164781		BC029562	NR_027071		P0C853	12477932
HGNC:37125	BACE1-AS	BACE1 antisense RNA	non-coding RNA	RNA, long non-coding	Approved	11q23.3	11q23.3	"FJ573250|NCRNA00177|BACE1-AS1"	non-protein coding RNA 177	BACE1AS	BACE1 antisense RNA (non-protein coding)	Long non-coding RNAs	788	2009-07-15	2010-11-03	2012-08-15	2014-10-22	100379571	ENSG00000278768	OTTHUMG00000188154			NR_037803			"18587408|21785702"					614263														BACE1AS
HGNC:16024	BACE2-IT1	BACE2 intronic transcript 1	non-coding RNA	RNA, long non-coding	Approved	21q22.2	21q22.2	PRED43		"C21orf75|NCRNA00228"	"chromosome 21 open reading frame 75|non-protein coding RNA 228|BACE2 intronic transcript 1 (non-protein coding)"			2002-11-26	2011-08-11	2015-02-25	2015-02-25	282569	ENSG00000224388	OTTHUMG00000086745
HGNC:40008	BACH1-AS1	BACH1 antisense RNA 1	non-coding RNA	RNA, long non-coding	Approved	21q21.3	21q21.3				BACH1 antisense RNA 1 (non-protein coding)			2011-04-28		2012-08-15	2014-11-19	106478962	ENSG00000232118	OTTHUMG00000081874
HGNC:40006	BACH1-IT1	BACH1 intronic transcript 1	non-coding RNA	RNA, long non-coding	Approved	21q21.3	21q21.3				BACH1 intronic transcript 1 (non-protein coding)			2011-04-28		2015-02-25	2015-02-25		ENSG00000248476	OTTHUMG00000078881		AF317902
HGNC:40007	BACH1-IT2	BACH1 intronic transcript 2	non-coding RNA	RNA, long non-coding	Approved	21q21.3	21q21.3				BACH1 intronic transcript 2 (non-protein coding)			2011-04-28		2015-02-25	2015-02-25	100874322	ENSG00000228817	OTTHUMG00000078880	uc032pxr.1		NR_046564
HGNC:16455	BACH1-IT3	BACH1 intronic transcript 3	non-coding RNA	RNA, long non-coding	Approved	21q21.3	21q21.3			C21orf8	"chromosome 21 open reading frame 8|BACH1 intronic transcript 3 (non-protein coding)"			2001-08-24	2008-09-04	2015-02-25	2015-02-25	54147	ENSG00000234293	OTTHUMG00000078874		BX100223
HGNC:44342	BAIAP2-AS1	BAIAP2 antisense RNA 1 (head to head)	non-coding RNA	RNA, long non-coding	Approved	17q25.3	17q25.3				"BAIAP2 antisense RNA 1 (non-protein coding)|BAIAP2 antisense RNA 1"			2012-08-14		2012-10-15	2012-10-15	440465	ENSG00000226137	OTTHUMG00000177697	uc002jyy.2	"AK027350|AK056555|AK075238|AK096609"	NR_026857
HGNC:43877	BANCR	BRAF-activated non-protein coding RNA	non-coding RNA	RNA, long non-coding	Approved	9q21.11	09q21.11	LINC00586				Long non-coding RNAs	788	2012-05-11			2014-03-25	100885775	ENSG00000278910	OTTHUMG00000189430	uc031tea.1	AA442164	NR_047671			"22581800|22673151|24655544"
HGNC:50673	BARX1-AS1	BARX1 antisense RNA 1 (head to head)	non-coding RNA	RNA, long non-coding	Approved	9q22.32	09q22.32							2014-06-05			2014-06-05	101928040	ENSG00000235601	OTTHUMG00000020256
HGNC:50700	BBOX1-AS1	BBOX1 antisense RNA 1	non-coding RNA	RNA, long non-coding	Approved	11p14.2	11p14.2							2014-06-09			2014-06-09	103695435	ENSG00000254560	OTTHUMG00000166122		DA865512	NR_125768
HGNC:22170	BCAR4	breast cancer anti-estrogen resistance 4 (non-protein coding)	non-coding RNA	RNA, long non-coding	Approved	16p13.13	16p13.13				breast cancer anti-estrogen resistance 4			2006-05-09		2011-08-30	2015-04-02	400500	ENSG00000262117	OTTHUMG00000177469	uc010uyv.2		NR_024050			"16778085|23202989"					613746
HGNC:44113	BCDIN3D-AS1	BCDIN3D antisense RNA 1	non-coding RNA	RNA, long non-coding	Approved	12q13.12	12q13.12				BCDIN3D antisense RNA 1 (non-protein coding)			2012-06-23		2012-08-15	2012-10-12	100286844	ENSG00000258057	OTTHUMG00000169706	uc001rvg.3	BC014925	NR_027499
HGNC:1022	BCYRN1	brain cytoplasmic RNA 1	non-coding RNA	RNA, long non-coding	Approved	2p16	02p16	"BC200|BC200a|NCRNA00004|LINC00004"	"brain cytoplasmic RNA 200-alpha|non-protein coding RNA 4|long intergenic non-protein coding RNA 4"		"brain cytoplasmic RNA 1, Bc1 analog (mouse)|brain cytoplasmic RNA 1 (non-protein coding)"	Long non-coding RNAs	788	1998-06-25		2012-08-16	2014-11-19	618	ENSG00000236824	OTTHUMG00000151778	uc032nmf.1	AF020057	NR_001568			"9858834|8265590|17553964|15240511|11399078"					606089														BC200
HGNC:20608	BDNF-AS	BDNF antisense RNA	non-coding RNA	RNA, long non-coding	Approved	11p14.1	11p14.1	"BT2A|BT2B|BT2C|BT2D|NCRNA00049|BDNF-AS1"	"non-protein coding RNA 49|BDNF antisense RNA 1 (non-protein coding)"	BDNFOS	"BDNF opposite strand (non-protein coding)|BDNF antisense RNA (non-protein coding)"	Long non-coding RNAs	788	2005-02-01	2012-05-03	2012-08-15	2014-09-19	497258	ENSG00000245573		uc001mrm.3	AY054391	NR_002832			"15666411|22446693"					611468
HGNC:51114	BEAN1-AS1	BEAN1 antisense RNA 1	non-coding RNA	RNA, long non-coding	Approved	16q21	16q21							2014-07-30			2014-07-30	101927726	ENSG00000261656	OTTHUMG00000175781			NR_109960
HGNC:28425	BFSP2-AS1	BFSP2 antisense RNA 1	non-coding RNA	RNA, long non-coding	Approved	3q22.1	03q22.1	MGC2848						2013-09-02			2013-09-02	85003	ENSG00000249993	OTTHUMG00000159721			NR_135276			12477932
HGNC:49033	BGLT3	beta globin locus transcript 3 (non-protein coding)	non-coding RNA	RNA, long non-coding	Approved	11p15.4	11p15.4	"LINC01083|BGL3|lncRNA-BGL3"	long intergenic non-protein coding RNA 1083			Long non-coding RNAs	788	2014-06-01			2014-10-22	103344929	ENSG00000260629	OTTHUMG00000173138		"AY034471|KF110790"	NR_121648			24837367					616308														lncrna-bgl3
HGNC:44471	BHLHE40-AS1	BHLHE40 antisense RNA 1	non-coding RNA	RNA, long non-coding	Approved	3p26.1	03p26.1							2012-11-01			2012-11-01	100507582	ENSG00000235831	OTTHUMG00000155242	uc032rcl.1	"AK056892|AK311646"	NR_125916
HGNC:25868	BIN3-IT1	BIN3 intronic transcript 1	non-coding RNA	RNA, long non-coding	Approved	8p21.3	08p21.3	FLJ14107			BIN3 intronic transcript 1 (non-protein coding)			2013-06-07		2015-02-25	2015-02-25	80094				"AK024169|DN996902"	NR_027715			12477932
HGNC:40641	BIRC6-AS1	BIRC6 antisense RNA 1	non-coding RNA	RNA, long non-coding	Approved	2p22.3	02p22.3				BIRC6 antisense RNA 1 (non-protein coding)			2012-01-23		2012-08-15	2014-11-19	100874009	ENSG00000230046	OTTHUMG00000152106						22196729
HGNC:50490	BIRC6-AS2	BIRC6 antisense RNA 2	non-coding RNA	RNA, long non-coding	Approved	2p22.3	02p22.3	megamind				Long non-coding RNAs	788	2014-05-05			2014-10-23	103752586	ENSG00000279897	OTTHUMG00000189406		"AA883483|BX093813"	NR_125793			22196729																			megamind
HGNC:51290	BISPR	BST2 interferon stimulated positive regulator (non-protein coding)	non-coding RNA	RNA, long non-coding	Approved	19p13.11	19p13.11					Long non-coding RNAs	788	2015-02-04			2015-02-04	105221694	ENSG00000269640	OTTHUMG00000182856			NR_130765			25620967
HGNC:48597	BLACAT1	bladder cancer associated transcript 1 (non-protein coding)	non-coding RNA	RNA, long non-coding	Approved	1q32.1	01q32.1	"linc-UBC1|LINC00912|onco-lncRNA-30"	"long intergenic noncoding RNA up-regulated in bladder cancer|long intergenic non-protein coding RNA 912"			Long non-coding RNAs	788	2013-05-21			2015-07-29	101669762	ENSG00000281406	OTTHUMG00000189561		BX640973	NR_103783			23688781					615480
HGNC:40096	BMP7-AS1	BMP7 antisense RNA 1	non-coding RNA	RNA, long non-coding	Approved	20q13.31	20q13.31							2014-08-08			2014-11-19	102723590	ENSG00000235032	OTTHUMG00000032810			NR_110631
HGNC:50864	BMPR1B-AS1	BMPR1B antisense RNA 1 (head to head)	non-coding RNA	RNA, long non-coding	Approved	4q22.3	04q22.3	TCONS_00007797						2014-07-14			2014-07-14	100507012	ENSG00000249599	OTTHUMG00000161193			NR_121610
HGNC:35125	BOK-AS1	BOK antisense RNA 1	non-coding RNA	RNA, long non-coding	Approved	2q37.3	02q37.3	"NCRNA00151|NAToB"	non-protein coding RNA 151	BOKAS	"BOK antisense RNA (non-protein coding)|BOK antisense RNA 1 (non-protein coding)"			2009-07-29	2011-09-16	2012-08-15	2014-01-23	100379249	ENSG00000234235	OTTHUMG00000151556	uc021vzh.3		NR_033346			19287972
HGNC:42922	BOLA3-AS1	BOLA3 antisense RNA 1 (head to head)	non-coding RNA	RNA, long non-coding	Approved	2p13.1	02p13.1				"BOLA3 antisense RNA 1 (non-protein coding)|BOLA3 antisense RNA 1"			2011-09-05		2012-10-15	2014-11-18	100507171	ENSG00000225439	OTTHUMG00000152835	uc002skg.3	"BC030102|AK123453"	NR_045634
HGNC:13228	BPESC1	blepharophimosis, epicanthus inversus and ptosis, candidate 1 (non-protein coding)	non-coding RNA	RNA, long non-coding	Approved	3q23	03q23	NCRNA00187	non-protein coding RNA 187		blepharophimosis, epicanthus inversus and ptosis, candidate 1	Long non-coding RNAs	788	2000-11-28		2009-08-21	2014-07-18	60467	ENSG00000232416	OTTHUMG00000141266	uc003eta.3	AF196865	NR_026783		Q9GZL8	10995571
HGNC:41311	BRD2-IT1	BRD2 intronic transcript 1	non-coding RNA	RNA, long non-coding	Approved	6p21.32	06p21.32				BRD2 intronic transcript 1 (non-protein coding)			2011-05-19		2015-02-25	2016-01-13	106478972	ENSG00000223837	OTTHUMG00000140321
HGNC:44171	BRE-AS1	BRE antisense RNA 1	non-coding RNA	RNA, long non-coding	Approved	2p23.2	02p23.2				BRE antisense RNA 1 (non-protein coding)			2012-06-30		2012-08-15	2012-10-12	100302650				BC014088	NR_028308
HGNC:40614	BRWD1-AS1	BRWD1 antisense RNA 1	non-coding RNA	RNA, long non-coding	Approved	21q22.2	21q22.2				BRWD1 antisense RNA 1 (non-protein coding)			2011-05-18		2012-08-15	2014-11-19	100874093	ENSG00000238141	OTTHUMG00000133705	uc031rvp.2		NR_046655
HGNC:16423	BRWD1-AS2	BRWD1 antisense RNA 2	non-coding RNA	RNA, long non-coding	Approved	21q22.2	21q22.2			"C21orf87|NCRNA00257|BRWD1-IT2"	"chromosome 21 open reading frame 87|non-protein coding RNA 257|BRWD1 intronic transcript 2 (non-protein coding)"			2001-08-24	2014-04-08	2014-04-08	2014-11-19	103091865	ENSG00000255568	OTTHUMG00000066154	uc021wjg.2	AF426265			P59051	12036297
HGNC:41920	BRWD1-IT1	BRWD1 intronic transcript 1	non-coding RNA	RNA, long non-coding	Approved	21q22.2	21q22.2				BRWD1 intronic transcript 1 (non-protein coding)			2011-05-18		2015-02-25	2015-02-25	106480743	ENSG00000237373	OTTHUMG00000133692
HGNC:40102	BSN-AS1	BSN antisense RNA 1	non-coding RNA	RNA, long non-coding	Approved	3p21.31	03p21.31				BSN antisense RNA 1 (non-protein coding)			2011-07-28		2012-08-15	2014-11-19	106478963	ENSG00000235120	OTTHUMG00000156880
HGNC:42445	BSN-AS2	BSN antisense RNA 2 (head to head)	non-coding RNA	RNA, long non-coding	Approved	3p21.31	03p21.31				BSN antisense RNA 2 (non-protein coding)			2011-07-28		2012-10-15	2014-11-18	100132677	ENSG00000226913	OTTHUMG00000156881	uc003cxd.1		NR_038866
HGNC:40959	BTBD9-AS1	BTBD9 antisense RNA 1	non-coding RNA	RNA, long non-coding	Approved	6p21.2	06p21.2				BTBD9 antisense RNA 1 (non-protein coding)			2011-07-04		2012-08-15	2014-11-19	100505567	ENSG00000226533	OTTHUMG00000014632
HGNC:21223	BVES-AS1	BVES antisense RNA 1	non-coding RNA	RNA, long non-coding	Approved	6q21	06q21	bA99L11.2		C6orf112	"chromosome 6 open reading frame 112|BVES antisense RNA 1 (non-protein coding)"			2003-11-25	2012-02-06	2012-08-15	2014-11-18	154442	ENSG00000203808	OTTHUMG00000015292	uc003pqz.3	AL137368	NR_037157		Q5T3Y7
HGNC:44148	BZRAP1-AS1	BZRAP1 antisense RNA 1	non-coding RNA	RNA, long non-coding	Approved	17q22	17q22				BZRAP1 antisense RNA 1 (non-protein coding)			2012-06-30		2012-08-15	2012-10-12	100506779	ENSG00000265148	OTTHUMG00000178924	uc021uan.1	AK090885	NR_038410
HGNC:44351	C1QTNF1-AS1	C1QTNF1 antisense RNA 1	non-coding RNA	RNA, long non-coding	Approved	17q25.3	17q25.3							2013-05-21			2013-05-21	100507410	ENSG00000265096	OTTHUMG00000132159			NR_040018
HGNC:39906	C1QTNF9-AS1	C1QTNF9 antisense RNA 1	non-coding RNA	RNA, long non-coding	Approved	13q12.12	13q12.12				C1QTNF9 antisense RNA 1 (non-protein coding)			2011-04-11		2012-08-15	2014-11-19	100874232	ENSG00000240868	OTTHUMG00000016579
HGNC:39839	C1QTNF9B-AS1	C1QTNF9B antisense RNA 1	non-coding RNA	RNA, long non-coding	Approved	13q12.12	13q12.12	PCOTH	prostate collagen triple helix		C1QTNF9B antisense RNA 1 (non-protein coding)			2011-09-05		2012-08-15	2014-11-19	542767	ENSG00000205861	OTTHUMG00000016571	uc009zzx.3		NM_001135816		Q58A44	15930275
HGNC:27461	C1RL-AS1	C1RL antisense RNA 1	non-coding RNA	RNA, long non-coding	Approved	12p13.31	12p13.31	MATL2963			C1RL antisense RNA 1 (non-protein coding)			2012-06-30		2012-08-15	2012-10-12	283314	ENSG00000205885	OTTHUMG00000168164	uc001qsp.3	AL833364	NR_026947
HGNC:49464	C2-AS1	C2 antisense RNA 1	non-coding RNA	RNA, long non-coding	Approved	6p21.3	06p21.3							2013-12-06			2013-12-06	102060414	ENSG00000281756	OTTHUMG00000189556		BX100594	NR_104191
HGNC:41063	C3orf67-AS1	C3orf67 antisense RNA 1	non-coding RNA	RNA, long non-coding	Approved	3p14.2	03p14.2							2014-04-07			2014-11-18	101929238	ENSG00000242428	OTTHUMG00000159203		AK090895	NR_110820
HGNC:39753	C4A-AS1	C4A antisense RNA 1	non-coding RNA	RNA, long non-coding	Approved	6p21.33	06p21.33				C4A antisense RNA 1 (non-protein coding)			2011-04-21		2012-08-15	2012-10-12	106478955	ENSG00000233627	OTTHUMG00000137496
HGNC:39752	C4B-AS1	C4B antisense RNA 1	non-coding RNA	RNA, long non-coding	Approved	6p21.33	06p21.33				C4B antisense RNA 1 (non-protein coding)			2011-04-21		2012-08-15	2012-10-12	106480730	ENSG00000229776	OTTHUMG00000137467
HGNC:49679	C5orf66-AS1	C5orf66 antisense RNA 1	non-coding RNA	RNA, long non-coding	Approved	5q31.1	05q31.1	"CTC-276P9.1|Epist"	esophagus epithelial intergenic specific transcript					2014-02-04			2015-07-31	101927953	ENSG00000249082	OTTHUMG00000163077			NR_105049			26158411
HGNC:27964	C5orf66-AS2	C5orf66 antisense RNA 2	non-coding RNA	RNA, long non-coding	Approved	5q31.1	05q31.1							2014-02-04			2014-02-04	340073	ENSG00000249647	OTTHUMG00000163309			NR_037895			12477932
HGNC:39767	C6orf47-AS1	C6orf47 antisense RNA 1	non-coding RNA	RNA, long non-coding	Approved	6p21.33	06p21.33				C6orf47 antisense RNA 1 (non-protein coding)			2011-04-21		2012-08-15	2012-10-12	106480731	ENSG00000227198	OTTHUMG00000057503
HGNC:27840	C8orf34-AS1	C8orf34 antisense RNA 1	non-coding RNA	RNA, long non-coding	Approved	8q13.2	08q13.2							2015-03-05			2015-03-05	286189	ENSG00000248801	OTTHUMG00000164449		BC041480	NR_038877			12477932
HGNC:50444	C8orf37-AS1	C8orf37 antisense RNA 1	non-coding RNA	RNA, long non-coding	Approved	8q22.1	08q22.1	tospeak						2014-04-29			2014-04-29	100616530	ENSG00000253773	OTTHUMG00000164661			NR_038201
HGNC:51188	C9orf41-AS1	C9orf41 antisense RNA 1	non-coding RNA	RNA, long non-coding	Approved	9q21.13	09q21.13							2014-08-01			2014-08-01	101927380	ENSG00000203321	OTTHUMG00000020029		BC043649	NR_121183
HGNC:48713	C9orf135-AS1	C9orf135 antisense RNA 1 (head to head)	non-coding RNA	RNA, long non-coding	Approved	9q21.12	09q21.12							2013-06-07			2013-06-07	494558	ENSG00000225626	OTTHUMG00000019983			NR_038833
HGNC:51176	C9orf173-AS1	C9orf173 antisense RNA 1	non-coding RNA	RNA, long non-coding	Approved	9q34.3	09q34.3							2014-07-31			2014-07-31	100129722	ENSG00000275549	OTTHUMG00000187409		AK097764	NR_038389
HGNC:45007	C10orf71-AS1	C10orf71 antisense RNA 1	non-coding RNA	RNA, long non-coding	Approved	10q11.23	10q11.23							2013-01-07			2013-01-07	100506769	ENSG00000236208	OTTHUMG00000018189	uc031wgg.1	"AL598801|AL598689|DA764276"	NR_108038
HGNC:51422	C15orf59-AS1	C15orf59 antisense RNA 1	non-coding RNA	RNA, long non-coding	Approved	15q24.1	15q24.1	TCONS_00023459						2014-11-21			2014-11-21	101929221	ENSG00000260469	OTTHUMG00000172684			NR_120352
HGNC:26393	C20orf166-AS1	C20orf166 antisense RNA 1	non-coding RNA	RNA, long non-coding	Approved	20q13.33	20q13.33	FLJ30313		"C20orf200|NCRNA00335"	"chromosome 20 open reading frame 200|non-protein coding RNA 335|C20orf166 antisense RNA 1 (non-protein coding)"			2007-07-10	2011-08-10	2012-08-15	2014-11-19	253868	ENSG00000174403	OTTHUMG00000048002	uc002ycy.4	AK054875	NR_033263		Q96NR2
HGNC:1290	C21orf62-AS1	C21orf62 antisense RNA 1	non-coding RNA	RNA, long non-coding	Approved	21q22.11	21q22.11			C21orf49	chromosome 21 open reading frame 49			2000-05-23	2014-10-01	2014-10-01	2014-10-01	54067	ENSG00000205930	OTTHUMG00000064992	uc002yqu.4		NR_024622		Q17RA5
HGNC:16729	C21orf91-OT1	C21orf91 overlapping transcript 1	non-coding RNA	RNA, long non-coding	Approved	21q21.1	21q21.1	D21S2089E		NCRNA00285	"non-protein coding RNA 285|C21orf91 overlapping transcript 1 (non-protein coding)"			2010-08-16	2011-08-19	2014-06-02	2014-11-19	246312	ENSG00000240770	OTTHUMG00000074506		"AY063452|AY063453"	NR_038870			12036297
HGNC:51657	CA3-AS1	CA3 antisense RNA 1	non-coding RNA	RNA, long non-coding	Approved	8q21.2	08q21.2							2015-04-24			2015-04-24	100996348	ENSG00000253549	OTTHUMG00000164943			NR_121630
HGNC:40119	CACNA1C-AS1	CACNA1C antisense RNA 1	non-coding RNA	RNA, long non-coding	Approved	12p13.33	12p13.33				CACNA1C antisense RNA 1 (non-protein coding)			2011-05-31		2012-08-15	2014-11-19	100652846	ENSG00000246627	OTTHUMG00000168139	uc001qkx.2		NR_045725
HGNC:40118	CACNA1C-AS2	CACNA1C antisense RNA 2	non-coding RNA	RNA, long non-coding	Approved	12p13.33	12p13.33				CACNA1C antisense RNA 2 (non-protein coding)			2011-05-31		2012-08-15	2014-11-19	100874235	ENSG00000256271	OTTHUMG00000168138			NR_046579
HGNC:40117	CACNA1C-AS3	CACNA1C antisense RNA 3	non-coding RNA	RNA, long non-coding	Approved	12p13.33	12p13.33				CACNA1C antisense RNA 3 (non-protein coding)			2011-05-31		2012-08-15	2014-11-19	106478964	ENSG00000256769	OTTHUMG00000168137
HGNC:40116	CACNA1C-AS4	CACNA1C antisense RNA 4	non-coding RNA	RNA, long non-coding	Approved	12p13.33	12p13.33				CACNA1C antisense RNA 4 (non-protein coding)			2011-05-31		2012-08-15	2014-11-19	100874234	ENSG00000256025	OTTHUMG00000168136	uc031qfm.1		NR_046578
HGNC:41312	CACNA1C-IT1	CACNA1C intronic transcript 1	non-coding RNA	RNA, long non-coding	Approved	12p13.33	12p13.33				CACNA1C intronic transcript 1 (non-protein coding)			2011-05-31		2015-02-25	2015-02-25	100874368	ENSG00000256837	OTTHUMG00000168337
HGNC:41313	CACNA1C-IT2	CACNA1C intronic transcript 2	non-coding RNA	RNA, long non-coding	Approved	12p13.33	12p13.33				CACNA1C intronic transcript 2 (non-protein coding)			2011-05-31		2015-02-25	2015-02-25	100874369	ENSG00000256257	OTTHUMG00000168338			NR_046768
HGNC:41314	CACNA1C-IT3	CACNA1C intronic transcript 3	non-coding RNA	RNA, long non-coding	Approved	12p13.33	12p13.33				CACNA1C intronic transcript 3 (non-protein coding)			2011-05-31		2015-02-25	2015-02-25	100874370	ENSG00000256721	OTTHUMG00000168201	uc031qfn.1		NR_046769
HGNC:27377	CACNA1G-AS1	CACNA1G antisense RNA 1	non-coding RNA	RNA, long non-coding	Approved	17q21.33	17q21.33				CACNA1G antisense RNA 1 (non-protein coding)			2012-06-30		2012-08-15	2015-11-04	253962	ENSG00000250107	OTTHUMG00000162163	uc002irh.3		NR_038439			26397149
HGNC:40702	CACNA2D3-AS1	CACNA2D3 antisense RNA 1	non-coding RNA	RNA, long non-coding	Approved	3p14.3	03p14.3				CACNA2D3 antisense RNA 1 (non-protein coding)			2011-07-28		2012-08-15	2014-11-19	100874237	ENSG00000243715	OTTHUMG00000158579	uc003dhk.1		NR_046666
HGNC:31391	CACTIN-AS1	CACTIN antisense RNA 1	non-coding RNA	RNA, long non-coding	Approved	19p13.3	19p13.3			"C19orf29OS|C19orf29-AS1"	"chromosome 19 open reading frame 29 opposite strand|C19orf29 antisense RNA 1 (non-protein coding)|C19orf29 antisense RNA 1"			2004-04-05	2012-08-16	2012-08-16	2014-11-18	404665	ENSG00000226800	OTTHUMG00000180807	uc021umw.1	AK097999	NR_038865		Q8N1I8
HGNC:41248	CADM2-AS1	CADM2 antisense RNA 1	non-coding RNA	RNA, long non-coding	Approved	3p12.1	03p12.1				CADM2 antisense RNA 1 (non-protein coding)			2011-07-28		2012-08-15	2014-11-19	100874038	ENSG00000239519	OTTHUMG00000158987			XR_245081
HGNC:41247	CADM2-AS2	CADM2 antisense RNA 2	non-coding RNA	RNA, long non-coding	Approved	3p12.1	03p12.1				CADM2 antisense RNA 2 (non-protein coding)			2011-07-28		2012-08-15	2014-11-19	100874037	ENSG00000241648	OTTHUMG00000158991	uc031saq.1		NR_046752
HGNC:40812	CADM3-AS1	CADM3 antisense RNA 1	non-coding RNA	RNA, long non-coding	Approved	1q23.2	01q23.2	CTA-134P22.2						2014-02-01			2014-11-19	100131825	ENSG00000225670	OTTHUMG00000037178			NR_037870
HGNC:42860	CAHM	colon adenocarcinoma hypermethylated (non-protein coding)	non-coding RNA	RNA, long non-coding	Approved	6q26	06q26	LINC00468	long intergenic non-protein coding RNA 468			Long non-coding RNAs	788	2011-09-07			2014-07-18	100526820	ENSG00000270419	OTTHUMG00000175945	uc021zib.1	BG168587	NR_037593			24799664		RGD:10059728			615930
HGNC:44682	CALML3-AS1	CALML3 antisense RNA 1	non-coding RNA	RNA, long non-coding	Approved	10p15.1	10p15.1							2012-12-04			2012-12-04	100132159	ENSG00000205488	OTTHUMG00000168090		"DA220455|DA770774"	NR_120497
HGNC:41446	CAMTA1-IT1	CAMTA1 intronic transcript 1	non-coding RNA	RNA, long non-coding	Approved	1p36.23	01p36.23				CAMTA1 intronic transcript 1 (non-protein coding)			2011-05-31		2015-02-25	2015-02-25	100874340	ENSG00000237402	OTTHUMG00000001217			XR_931849
HGNC:48839	CAPN10-AS1	CAPN10 antisense RNA 1 (head to head)	non-coding RNA	RNA, long non-coding	Approved	2q37.3	02q37.3	locus959	locus 959					2013-06-18			2014-01-15	101752400	ENSG00000260942	OTTHUMG00000170676		AK024254	NR_103792			23382218
HGNC:51408	CARD8-AS1	CARD8 antisense RNA 1	non-coding RNA	RNA, long non-coding	Approved	19q13.33	19q13.33	LOC100505812						2014-11-20			2014-11-20	100505812	ENSG00000268001	OTTHUMG00000183194			NR_040599			25392693
HGNC:42872	CARMN	cardiac mesoderm enhancer-associated non-coding RNA	non-coding RNA	RNA, long non-coding	Approved	5q32	05q32	CARMEN		MIR143HG	"MIR143 host gene (non-protein coding)|MIR143 host gene"	Long non-coding RNAs	788	2011-09-02	2015-11-05	2015-11-05	2015-11-05	728264	ENSG00000249669	OTTHUMG00000163464			NR_105059			26423156	MGI:4439832	RGD:10401674
HGNC:40125	CARS-AS1	CARS antisense RNA 1	non-coding RNA	RNA, long non-coding	Approved	11p15.4	11p15.4				CARS antisense RNA 1 (non-protein coding)			2011-11-18		2012-08-15	2014-11-19	100852407	ENSG00000247473	OTTHUMG00000165360		AK093033
HGNC:22933	CASC2	cancer susceptibility candidate 2 (non-protein coding)	non-coding RNA	RNA, long non-coding	Approved	10q26.12	10q26.12			C10orf5	"chromosome 10 open reading frame 5|cancer susceptibility candidate 2"			2003-07-23	2004-01-23	2011-08-30	2014-11-18	255082	ENSG00000177640	OTTHUMG00000019127	uc001ldk.2	AJ535620	NR_026939		Q6XLA1						608598
HGNC:49076	CASC6	cancer susceptibility candidate 6 (non-protein coding)	non-coding RNA	RNA, long non-coding	Approved	6q15	06q15							2013-08-19			2013-08-22	101929083	ENSG00000224944	OTTHUMG00000015221		BC037927	NR_104154
HGNC:48905	CASC7	cancer susceptibility candidate 7 (non-protein coding)	non-coding RNA	RNA, long non-coding	Approved	8q24.3	08q24.3	LINC00980	long intergenic non-protein coding RNA 980					2013-07-01			2015-01-29	286109	ENSG00000259758	OTTHUMG00000172354		"AK092172|BC033700"
HGNC:45129	CASC8	cancer susceptibility candidate 8 (non-protein coding)	non-coding RNA	RNA, long non-coding	Approved	8q24.21	08q24.21	"LINC00860|CARLo-1"	long intergenic non-protein coding RNA 860			Long non-coding RNAs	788	2013-07-01			2015-07-30	727677	ENSG00000246228	OTTHUMG00000187906			NR_024393			24594601
HGNC:48906	CASC9	cancer susceptibility candidate 9 (non-protein coding)	non-coding RNA	RNA, long non-coding	Approved	8q21.11	08q21.11	"LINC00981|ESCCAL-1"	"long intergenic non-protein coding RNA 981|esophageal squamous cell carcinoma associated lncRNA-1"					2013-07-01			2015-04-22	101805492	ENSG00000249395	OTTHUMG00000164547		BC062758	NR_103848			25885227
HGNC:48939	CASC11	cancer susceptibility candidate 11 (non-protein coding)	non-coding RNA	RNA, long non-coding	Approved	8q24.21	08q24.21	"TCONS_00014535|LINC00990|CARLo-7"	long intergenic non-protein coding RNA 990			Long non-coding RNAs	788	2013-07-17		2013-07-17	2014-07-18	100270680	ENSG00000249375	OTTHUMG00000164870		BC042052	NR_117102			24594601
HGNC:28245	CASC15	cancer susceptibility candidate 15 (non-protein coding)	non-coding RNA	RNA, long non-coding	Approved	6p22.3	06p22.3			LINC00340	long intergenic non-protein coding RNA 340	Long non-coding RNAs	788	2011-08-10	2013-08-22	2013-08-22	2015-07-31	401237	ENSG00000272168	OTTHUMG00000014345		AK026189	NR_015410			"26016895|26100672"					616610
HGNC:48608	CASC16	cancer susceptibility candidate 16 (non-protein coding)	non-coding RNA	RNA, long non-coding	Approved	16q12.1	16q12.1	LOC643714		LINC00918	long intergenic non-protein coding RNA 918			2013-05-24	2013-07-17	2013-07-17	2013-12-05	643714	ENSG00000249231	OTTHUMG00000173223		"BC034767|DB462404|DB523777"	NR_033920
HGNC:43911	CASC17	cancer susceptibility candidate 17 (non-protein coding)	non-coding RNA	RNA, long non-coding	Approved	17q24.3	17q24.3	LINC00600	long intergenic non-protein coding RNA 600					2013-08-19			2013-08-22	101928165	ENSG00000260785	OTTHUMG00000176079		BC039327	NR_104152
HGNC:49463	CASC18	cancer susceptibility candidate 18 (non-protein coding)	non-coding RNA	RNA, long non-coding	Approved	12q23.3	12q23.3	LOC101929110						2013-12-03			2013-12-06	101929110	ENSG00000257859	OTTHUMG00000169725		AK001551	NR_110111
HGNC:49476	CASC19	cancer susceptibility candidate 19 (non-protein coding)	non-coding RNA	RNA, long non-coding	Approved	8q24.21	08q24.21	CARLo-6		LINC01245	long intergenic non-protein coding RNA 1245	Long non-coding RNAs	788	2013-12-18			2014-11-19	103021165	ENSG00000254166	OTTHUMG00000165064		"BI223175|JX003871|DW435273"	NR_120364			24594601
HGNC:49477	CASC20	cancer susceptibility candidate 20 (non-protein coding)	non-coding RNA	RNA, long non-coding	Approved	20p12.3	20p12.3							2013-12-14			2013-12-18	101929244	ENSG00000229876	OTTHUMG00000031831		AY007089	NR_109953
HGNC:49836	CASC21	cancer susceptibility candidate 21 (non-protein coding)	non-coding RNA	RNA, long non-coding	Approved	8q24.21	08q24.21	CARLo-2		LINC01244	long intergenic non-protein coding RNA 1244	Long non-coding RNAs	788	2014-03-09	2014-03-13	2014-03-13	2014-07-18	103021164	ENSG00000253929	OTTHUMG00000165067		"JX003867|CB104826"	NR_117099			24594601
HGNC:50627	CASC22	cancer susceptibility candidate 22 (non-protein coding)	non-coding RNA	RNA, long non-coding	Approved	16q12.1	16q12.1	"TCONS_00024290|LincRNA-ENST00000515084"		LINC01373	long intergenic non-protein coding RNA 1373	Long non-coding RNAs	788	2014-05-30	2014-06-18	2014-06-18	2014-07-18	283854	ENSG00000260887	OTTHUMG00000173239		AK093211	NR_135281			24879036
HGNC:50865	CASC23	cancer susceptibility candidate 23 (non-protein coding)	non-coding RNA	RNA, long non-coding	Approved	11p15.4	11p15.4	LINC01464	long intergenic non-protein coding RNA 1464					2014-07-14			2014-07-29	103581031	ENSG00000255420	OTTHUMG00000165689		BC027619	NR_125366
HGNC:40126	CASK-AS1	CASK antisense RNA 1	non-coding RNA	RNA, long non-coding	Approved	Xp11.4	Xp11.4				CASK antisense RNA 1 (non-protein coding)			2011-07-29		2012-08-15	2014-11-19	100873928	ENSG00000233033	OTTHUMG00000021372
HGNC:41080	CATIP-AS1	CATIP antisense RNA 1	non-coding RNA	RNA, long non-coding	Approved	2q35	02q35							2014-02-06			2014-11-19	101928513	ENSG00000225062	OTTHUMG00000155067		BC038211	NR_110573
HGNC:41079	CATIP-AS2	CATIP antisense RNA 2	non-coding RNA	RNA, long non-coding	Approved	2q35	02q35							2014-02-06			2014-11-19	103689911	ENSG00000237281	OTTHUMG00000155145		CD672221	NR_125777
HGNC:43664	CBR3-AS1	CBR3 antisense RNA 1	non-coding RNA	RNA, long non-coding	Approved	21q22.12	21q22.12	PlncRNA-1	prostate cancer-up-regulated long noncoding RNA 1		CBR3 antisense RNA 1 (non-protein coding)			2012-02-08		2012-08-15	2013-12-19	100506428	ENSG00000236830	OTTHUMG00000086607	uc002yvc.2	BC038671	NR_038892			"22264502|24337686"
HGNC:45128	CCAT1	colon cancer associated transcript 1 (non-protein coding)	non-coding RNA	RNA, long non-coding	Approved	8q24.21	08q24.21	"CARLo-5|onco-lncRNA-40"				Long non-coding RNAs	788	2013-02-14			2015-07-29	100507056	ENSG00000247844	OTTHUMG00000165065	uc003ysa.3	"HM358356|AK125310"	NR_108049			"23416875|23143645|21547902|24594601"
HGNC:47044	CCAT2	colon cancer associated transcript 2 (non-protein coding)	non-coding RNA	RNA, long non-coding	Approved	8q24.21	08q24.21	"NCCP1|LINC00873"	"long intergenic non-protein coding RNA 873|non-coding RNA involved in cancer predisposition 1"			Long non-coding RNAs	788	2013-06-22			2014-07-18	101805488	ENSG00000280997	OTTHUMG00000189734		GQ911591	NR_109834			"23796952|24504682"
HGNC:41142	CCDC13-AS1	CCDC13 antisense RNA 1	non-coding RNA	RNA, long non-coding	Approved	3p22.1	03p22.1				CCDC13 antisense RNA 1 (non-protein coding)			2011-07-27		2012-08-15	2014-11-19	100874114	ENSG00000173811	OTTHUMG00000156256	uc031rza.1		NR_046732
HGNC:52262	CCDC18-AS1	CCDC18 antisense RNA 1	non-coding RNA	RNA, long non-coding	Approved	1p22.1	01p22.1	ENST00000440778.1						2015-11-04			2015-11-04	100131564	ENSG00000223745	OTTHUMG00000010705			NR_034089			26421281
HGNC:28416	CCDC26	CCDC26 long non-coding RNA	non-coding RNA	RNA, long non-coding	Approved	8q24.21	08q24.21	"MGC27434|RAM"	retinoic acid modulator		coiled-coil domain containing 26			2005-08-05		2014-03-27	2014-04-01	137196	ENSG00000229140	OTTHUMG00000164848	uc003ysq.2	BC026098	NR_130920		Q8TAB7	"16449964|23399484"					613040
HGNC:49641	CCDC37-AS1	CCDC37 antisense RNA 1 (head to head)	non-coding RNA	RNA, long non-coding	Approved	3q21.3	03q21.3							2014-01-28			2014-01-28	100506907	ENSG00000249833	OTTHUMG00000162688			NR_103787
HGNC:41089	CCDC39-AS1	CCDC39 antisense RNA 1	non-coding RNA	RNA, long non-coding	Approved	3q26.33	03q26.33				CCDC39 antisense RNA 1 (non-protein coding)			2011-07-27		2012-08-15	2014-11-19	100874112	ENSG00000243187	OTTHUMG00000157929
HGNC:51340	CCDC144NL-AS1	CCDC144NL antisense RNA 1	non-coding RNA	RNA, long non-coding	Approved	17p11.2	17p11.2							2014-10-10			2014-10-10	440416	ENSG00000233098	OTTHUMG00000178937		AK057473	NR_104185
HGNC:44134	CCDC148-AS1	CCDC148 antisense RNA 1	non-coding RNA	RNA, long non-coding	Approved	2q24.1	02q24.1				CCDC148 antisense RNA 1 (non-protein coding)			2012-06-23		2012-08-15	2012-10-12	554201	ENSG00000227480	OTTHUMG00000153964	uc021vro.1	BC021739	NR_038850
HGNC:44105	CCDC183-AS1	CCDC183 antisense RNA 1	non-coding RNA	RNA, long non-coding	Approved	9q34.3	09q34.3			KIAA1984-AS1	"KIAA1984 antisense RNA 1 (non-protein coding)|KIAA1984 antisense RNA 1"			2012-06-28	2013-12-06	2013-12-06	2013-12-06	100131193	ENSG00000228544	OTTHUMG00000020946		AK055547	NR_024580
HGNC:51693	CCEPR	cervical carcinoma expressed PCNA regulatory lncRNA	non-coding RNA	RNA, long non-coding	Approved	10q21.1	10q21.1	CCHE1	cervical carcinoma high-expressed lncRNA 1					2015-08-27		2015-12-04	2015-12-04	105682749					NR_131782			25921283
HGNC:49398	CCND2-AS1	CCND2 antisense RNA 1	non-coding RNA	RNA, long non-coding	Approved	12p13.32	12p13.32							2013-10-28			2013-10-28	103752584	ENSG00000256164	OTTHUMG00000168157		BG413373	NR_125790
HGNC:49399	CCND2-AS2	CCND2 antisense RNA 2	non-coding RNA	RNA, long non-coding	Approved	12p13.32	12p13.32							2013-10-28			2013-10-28	106144606	ENSG00000255920	OTTHUMG00000168320		DA223008
HGNC:40130	CCNT2-AS1	CCNT2 antisense RNA 1	non-coding RNA	RNA, long non-coding	Approved	2q21.3	02q21.3							2013-10-15			2014-11-19	100129961	ENSG00000224043	OTTHUMG00000154855			NR_036549
HGNC:43896	CD27-AS1	CD27 antisense RNA 1	non-coding RNA	RNA, long non-coding	Approved	12p13.31	12p13.31				CD27 antisense RNA 1 (non-protein coding)			2012-04-27		2012-08-15	2012-10-12	678655	ENSG00000215039	OTTHUMG00000168315	uc009zel.1	AK056500	NR_015382
HGNC:49384	CD81-AS1	CD81 antisense RNA 1	non-coding RNA	RNA, long non-coding	Approved	11p15.5	11p15.5							2013-10-18			2013-10-22	101927682	ENSG00000238184	OTTHUMG00000009760		BC042822	NR_108080
HGNC:49735	CDC37L1-AS1	CDC37L1 antisense RNA 1 (head to head)	non-coding RNA	RNA, long non-coding	Approved	9p24.1	09p24.1							2014-02-13			2014-02-13	101929351	ENSG00000273061	OTTHUMG00000185906		CK820219	NR_121598
HGNC:41317	CDC42-IT1	CDC42 intronic transcript 1	non-coding RNA	RNA, long non-coding	Approved	1p36.12	01p36.12				CDC42 intronic transcript 1 (non-protein coding)			2011-05-19		2015-02-25	2015-02-25	100874292	ENSG00000230068	OTTHUMG00000002890
HGNC:31433	CDH23-AS1	CDH23 antisense RNA 1	non-coding RNA	RNA, long non-coding	Approved	10q22.1	10q22.1	bA327E2.3		"C10orf106|NCRNA00223"	"chromosome 10 open reading frame 106|non-protein coding RNA 223|CDH23 antisense RNA 1 (non-protein coding)"			2004-05-27	2011-08-11	2012-08-15	2012-10-12	414246	ENSG00000223817	OTTHUMG00000018425
HGNC:48609	CDIPT-AS1	CDIPT antisense RNA 1 (head to head)	non-coding RNA	RNA, long non-coding	Approved	16p11.2	16p11.2							2013-05-24		2013-05-24	2013-05-24	440356	ENSG00000214725	OTTHUMG00000177145		AK131031	NR_015396
HGNC:42399	CDKN1A-AS1	CDKN1A antisense RNA 1	non-coding RNA	RNA, long non-coding	Approved	6p21.1	06p21.1	p21NAT			CDKN1A antisense RNA 1 (non-protein coding)			2011-07-11		2012-08-15	2012-10-12	100861512				BX332409				19008947
HGNC:23831	CDKN2A-AS1	CDKN2A antisense RNA 1 (head to head)	non-coding RNA	RNA, long non-coding	Approved	9p21.3	09p21.3	bA149I2.3		C9orf53	chromosome 9 open reading frame 53			2004-07-23	2014-10-01	2014-10-01	2014-11-19	51198	ENSG00000224854	OTTHUMG00000019687	uc011lnm.4	AF211119	NR_024274		Q9UH64
HGNC:34341	CDKN2B-AS1	CDKN2B antisense RNA 1	non-coding RNA	RNA, long non-coding	Approved	9p21.3	09p21.3	"ANRIL|CDKN2BAS|RP11-145E5.4|NCRNA00089|p15AS|CDKN2B-AS|PCAT12"	"antisense RNA in the INK4 locus|non-protein coding RNA 89|p15 antisense RNA|CDKN2B antisense RNA (non-protein coding)|prostate cancer associated transcript 12"		CDKN2B antisense RNA 1 (non-protein coding)	Long non-coding RNAs	788	2008-11-25	2012-01-25	2012-08-15	2014-11-19	100048912	ENSG00000240498	OTTHUMG00000019689	uc022bem.1	BC038540	NR_003529			"18048406|17440112|21532571|23416462"					613149														ANRIL
HGNC:48926	CDR1-AS	CDR1 antisense RNA	non-coding RNA	RNA, long non-coding	Approved	Xq27.1	Xq27.1	"CDR1NAT|ciRS-7|CDR1as"	"CDR1 natural antisense transcript|circular RNA sponge for miR-7"			Long non-coding RNAs	788	2013-07-04			2014-10-22	103611090	ENSG00000281508	OTTHUMG00000189747		AK054921				"23446346|23446348|21964070"																			cdr1as
HGNC:14386	CDRT7	CMT1A duplicated region transcript 7 (non-protein coding)	non-coding RNA	RNA, long non-coding	Approved	17p12	17p12	"NCRNA00025|LINC00025"	"non-protein coding RNA 25|long intergenic non-protein coding RNA 25"					2001-02-28		2008-08-13	2012-10-16	94150	ENSG00000259944	OTTHUMG00000058961	uc021tqj.1	"BX093265|AI218510"	NR_033371			11381029
HGNC:14387	CDRT8	CMT1A duplicated region transcript 8	non-coding RNA	RNA, long non-coding	Approved	17p12	17p12							2001-02-28			2014-10-06	94151	ENSG00000265163	OTTHUMG00000178871	uc032eum.1	"AI150443|CR737651|AA432141|AA431126"	NR_103559			11381029
HGNC:25710	CEBPA-AS1	CEBPA antisense RNA 1 (head to head)	non-coding RNA	RNA, long non-coding	Approved	19q13.11	19q13.11				"CEBPA antisense RNA 1 (non-protein coding)|CEBPA antisense RNA 1"			2012-08-10		2012-08-16	2015-01-30	80054	ENSG00000267296	OTTHUMG00000180429	uc002nuo.3	"AK022417|BC027959"	NR_026887
HGNC:51226	CEBPB-AS1	CEBPB antisense RNA 1	non-coding RNA	RNA, long non-coding	Approved	20q13.13	20q13.13							2014-08-08			2014-08-08	101927559	ENSG00000277449	OTTHUMG00000186944		BX463443	NR_125739
HGNC:1841	CECR3	cat eye syndrome chromosome region, candidate 3 (non-protein coding)	non-coding RNA	RNA, long non-coding	Approved	22q11.2	22q11.2				cat eye syndrome chromosome region, candidate 3			2000-01-31		2011-06-10	2014-11-19	27442	ENSG00000241832	OTTHUMG00000150063	uc021wkn.1	AF277398	NR_038398			11381032
HGNC:1842	CECR5-AS1	CECR5 antisense RNA 1	non-coding RNA	RNA, long non-coding	Approved	22q11.2	22q11.2	NCRNA00017	non-protein coding RNA 17	CECR4	"cat eye syndrome chromosome region, candidate 4|cat eye syndrome chromosome region, candidate 4 (non-protein coding)|CECR5 antisense RNA 1 (non-protein coding)"			2000-01-31	2011-04-28	2012-08-15	2014-11-19	100130717	ENSG00000185837	OTTHUMG00000150096	uc011agh.4	AF307448	NR_024483			11381032
HGNC:1845	CECR7	cat eye syndrome chromosome region, candidate 7 (non-protein coding)	non-coding RNA	RNA, long non-coding	Approved	22q11.2	22q11.2	SAHL1			cat eye syndrome chromosome region, candidate 7			2000-01-31		2009-08-21	2014-11-18	100130418	ENSG00000237438	OTTHUMG00000150027	uc002zlx.1	BC043198	NR_015352			11381032
HGNC:1847	CECR9	cat eye syndrome chromosome region, candidate 9 (non-protein coding)	non-coding RNA	RNA, long non-coding	Approved	22q11.2	22q11.2				cat eye syndrome chromosome region, candidate 9			2000-03-22		2011-06-10	2014-11-19	30847	ENSG00000231004	OTTHUMG00000150065		AF307449			P0C854	11381032
HGNC:23515	CELF2-AS1	CELF2 antisense RNA 1	non-coding RNA	RNA, long non-coding	Approved	10p14	10p14	"FLJ40494|Em:AC026887.2"		C10orf31	"chromosome 10 open reading frame 31|CELF2 antisense RNA 1 (non-protein coding)"			2004-05-27	2012-07-12	2012-08-15	2014-11-19	414196	ENSG00000181800	OTTHUMG00000017669		AK097813	XR_109007		Q8N7Q2
HGNC:44703	CELF2-AS2	CELF2 antisense RNA 2	non-coding RNA	RNA, long non-coding	Approved	10p14	10p14							2012-12-05			2012-12-05	439950	ENSG00000237986	OTTHUMG00000017665	uc001ikn.3		NR_046108
HGNC:50302	CELSR3-AS1	CELSR3 antisense RNA 1 (head to head)	non-coding RNA	RNA, long non-coding	Approved	3p21.31	03p21.31							2014-04-07			2015-02-26	102724368	ENSG00000228350	OTTHUMG00000156627		BM714397	NR_111921
HGNC:27055	CEP83-AS1	CEP83 antisense RNA 1 (head to head)	non-coding RNA	RNA, long non-coding	Approved	12q22	12q22			CCDC41-AS1	CCDC41 antisense RNA 1 (head to head)			2013-05-30	2014-03-06	2014-03-06	2014-03-06	144486	ENSG00000278916	OTTHUMG00000170256			NR_027035			12477932
HGNC:51431	CERS3-AS1	CERS3 antisense RNA 1	non-coding RNA	RNA, long non-coding	Approved	15q26.3	15q26.3							2014-11-26			2014-11-26	102723320	ENSG00000259430	OTTHUMG00000172308		"AL708976|AI160488"	NR_120374
HGNC:44485	CERS6-AS1	CERS6 antisense RNA 1	non-coding RNA	RNA, long non-coding	Approved	2q24.3	02q24.3							2012-11-08			2012-11-08	100861402	ENSG00000227617	OTTHUMG00000153980	uc031rpx.1		NR_045786
HGNC:41113	CFAP44-AS1	CFAP44 antisense RNA 1	non-coding RNA	RNA, long non-coding	Approved	3q13.2	03q13.2			WDR52-AS1	"WDR52 antisense RNA 1 (non-protein coding)|WDR52 antisense RNA 1"			2011-07-25	2014-07-18	2014-07-18	2014-11-18	100874029	ENSG00000243849	OTTHUMG00000159300	uc031say.1		NR_046728
HGNC:45243	CFAP58-AS1	CFAP58 antisense RNA 1 (head to head)	non-coding RNA	RNA, long non-coding	Approved	10q25.1	10q25.1			CCDC147-AS1	"CCDC147 antisense RNA 1|CCDC147 antisense RNA 1 (head to head)"			2013-03-11	2015-01-27	2015-01-27	2015-01-27	100505869	ENSG00000231233	OTTHUMG00000019005	uc031wsj.1	"BI551201|BX093559|DB476363"	NR_108036
HGNC:14437	CFLAR-AS1	CFLAR antisense RNA 1	non-coding RNA	RNA, long non-coding	Approved	2q33	02q33			ALS2CR10	"amyotrophic lateral sclerosis 2 (juvenile) chromosome region, candidate 10|CFLAR antisense RNA 1 (non-protein coding)"			2001-01-26	2011-04-28	2012-08-15	2014-11-18	65072	ENSG00000226312	OTTHUMG00000154713	uc002uxh.1	AB053312	NR_040030
HGNC:40146	CHKB-AS1	CHKB antisense RNA 1 (head to head)	non-coding RNA	RNA, long non-coding	Approved	22q13.33	22q13.33							2013-05-17			2014-11-19	100144603	ENSG00000205559	OTTHUMG00000150208			NR_021492
HGNC:40148	CHL1-AS1	CHL1 antisense RNA 1	non-coding RNA	RNA, long non-coding	Approved	3p26.3	03p26.3				CHL1 antisense RNA 1 (non-protein coding)			2011-07-27		2012-08-15	2014-11-18	101927193	ENSG00000234661	OTTHUMG00000154873			NR_110739
HGNC:40147	CHL1-AS2	CHL1 antisense RNA 2	non-coding RNA	RNA, long non-coding	Approved	3p26.3	03p26.3				CHL1 antisense RNA 2 (non-protein coding)			2011-07-27		2012-08-15	2014-11-19	642891	ENSG00000224318	OTTHUMG00000154872
HGNC:1279	CHODL-AS1	CHODL antisense RNA 1	non-coding RNA	RNA, long non-coding	Approved	21q21.1	21q21.1			"C21orf39|NCRNA00157"	"chromosome 21 open reading frame 39|non-protein coding RNA 157|CHODL antisense RNA 1 (non-protein coding)"			2000-05-23	2011-08-11	2012-08-15	2012-10-12	54075	ENSG00000231755	OTTHUMG00000074500	uc011aca.1		NR_024354
HGNC:40150	CHRM3-AS1	CHRM3 antisense RNA 1	non-coding RNA	RNA, long non-coding	Approved	1q43	01q43				CHRM3 antisense RNA 1 (non-protein coding)			2012-02-09		2012-08-15	2014-11-19	100873984	ENSG00000234601	OTTHUMG00000039650	uc031vtb.1	"BX116264|AI672277"	NR_046582
HGNC:43725	CHRM3-AS2	CHRM3 antisense RNA 2	non-coding RNA	RNA, long non-coding	Approved	1q43	01q43				CHRM3 antisense RNA 2 (non-protein coding)			2012-02-09		2012-08-15	2012-10-12	100506915	ENSG00000233355	OTTHUMG00000039648	uc031vta.1	"AL832284|BI836697"	NR_103776
HGNC:28588	CIRBP-AS1	CIRBP antisense RNA 1	non-coding RNA	RNA, long non-coding	Approved	19p13.3	19p13.3	MGC39338		C19orf23	"chromosome 19 open reading frame 23|CIRBP antisense RNA 1 (non-protein coding)"			2004-03-16	2011-11-23	2012-08-15	2014-11-19	148046	ENSG00000267493	OTTHUMG00000180146	uc010xgk.4	BC026041	NR_027271		Q8TBR5	12477932
HGNC:49426	CISTR	chondrogenesis-associated transcript	non-coding RNA	RNA, long non-coding	Approved	12q13.13	12q13.13	"CISTR-ACT|CISTRACT|re52431"	cis- and trans-chromosomal chondrogenic regulator transcript			Long non-coding RNAs	788	2014-01-14		2014-01-14	2014-01-14	102216268	ENSG00000260492	OTTHUMG00000173078		"DA125942|HY042141"	NR_104332			23093776		RGD:7365122
HGNC:48997	CKMT2-AS1	CKMT2 antisense RNA 1	non-coding RNA	RNA, long non-coding	Approved	5q14.1	05q14.1							2013-07-26			2013-07-26	100131067	ENSG00000247572	OTTHUMG00000162566			NR_034121
HGNC:39907	CLDN10-AS1	CLDN10 antisense RNA 1	non-coding RNA	RNA, long non-coding	Approved	13q32.1	13q32.1				CLDN10 antisense RNA 1 (non-protein coding)			2011-04-11		2012-08-15	2014-11-19	100874194	ENSG00000223392	OTTHUMG00000017220	uc031qmx.1		NR_046533
HGNC:48586	CLIP1-AS1	CLIP1 antisense RNA 1	non-coding RNA	RNA, long non-coding	Approved	12q24.31	12q24.31							2014-03-26			2014-03-26	100507066	ENSG00000257097	OTTHUMG00000168927			NR_045382
HGNC:30895	CLRN1-AS1	CLRN1 antisense RNA 1	non-coding RNA	RNA, long non-coding	Approved	3q25.1	03q25.1	UCRP		CLRN1OS	"clarin 1 opposite strand|CLRN1 antisense RNA 1 (non-protein coding)"			2007-01-05	2011-04-28	2012-08-15	2014-11-19	116933	ENSG00000239265	OTTHUMG00000159846	uc011bny.1		NR_024066			11524702
HGNC:49095	CLSTN2-AS1	CLSTN2 antisense RNA 1	non-coding RNA	RNA, long non-coding	Approved	3q23	03q23							2013-09-02			2013-09-02	101927808	ENSG00000250433	OTTHUMG00000160140		AL133103	NR_108084
HGNC:39893	CLYBL-AS1	CLYBL antisense RNA 1	non-coding RNA	RNA, long non-coding	Approved	13q32.3	13q32.3				CLYBL antisense RNA 1 (non-protein coding)			2011-04-08		2012-08-15	2014-11-19	101927465	ENSG00000234303	OTTHUMG00000017276			NR_046525
HGNC:39894	CLYBL-AS2	CLYBL antisense RNA 2	non-coding RNA	RNA, long non-coding	Approved	13q32.3	13q32.3				CLYBL antisense RNA 2 (non-protein coding)			2011-04-08		2012-08-15	2014-11-18	100874063	ENSG00000227659	OTTHUMG00000017275	uc032anj.1		NR_046526
HGNC:41031	CNOT10-AS1	CNOT10 antisense RNA 1	non-coding RNA	RNA, long non-coding	Approved	3p22.3	03p22.3				CNOT10 antisense RNA 1 (non-protein coding)			2011-07-27		2012-08-15	2014-11-19	100874109	ENSG00000251224	OTTHUMG00000162550
HGNC:48712	CNTFR-AS1	CNTFR antisense RNA 1	non-coding RNA	RNA, long non-coding	Approved	9p13.3	09p13.3							2013-06-07			2013-06-07	415056	ENSG00000237159	OTTHUMG00000000441		"BC038740|BC042806"	NR_024369
HGNC:39985	CNTN4-AS1	CNTN4 antisense RNA 1	non-coding RNA	RNA, long non-coding	Approved	3p26.2	03p26.2				CNTN4 antisense RNA 1 (non-protein coding)			2011-04-20		2012-08-15	2014-11-19	100873975	ENSG00000237990	OTTHUMG00000154875			NR_046554
HGNC:39986	CNTN4-AS2	CNTN4 antisense RNA 2	non-coding RNA	RNA, long non-coding	Approved	3p26.3	03p26.3				CNTN4 antisense RNA 2 (non-protein coding)			2011-04-20		2012-08-15	2014-11-19	100873976	ENSG00000227588	OTTHUMG00000156185	uc031rye.1		NR_046555
HGNC:40156	COL4A2-AS1	COL4A2 antisense RNA 1	non-coding RNA	RNA, long non-coding	Approved	13q34	13q34				COL4A2 antisense RNA 1 (non-protein coding)			2011-05-18		2012-08-15	2014-11-19	100874203	ENSG00000232814	OTTHUMG00000149649	uc031qnh.1		NR_046583
HGNC:39849	COL4A2-AS2	COL4A2 antisense RNA 2	non-coding RNA	RNA, long non-coding	Approved	13q34	13q34				COL4A2 antisense RNA 2 (non-protein coding)			2011-05-18		2012-08-15	2014-11-18	100129836	ENSG00000224821	OTTHUMG00000149650			NM_001267044							COL4A2-AS2
HGNC:31368	COL5A1-AS1	COL5A1 antisense RNA 1	non-coding RNA	RNA, long non-coding	Approved	9q34.3	09q34.3	bA54A22.4		C9orf104	"chromosome 9 open reading frame 104|COL5A1 antisense RNA 1 (non-protein coding)"			2004-06-02	2012-03-30	2012-08-15	2012-10-12	414316	ENSG00000204011	OTTHUMG00000020890		"AI798815|CR748640"	XR_958965		Q5SY13
HGNC:23132	COL18A1-AS1	COL18A1 antisense RNA 1	non-coding RNA	RNA, long non-coding	Approved	21q22.3	21q22.3	PRED80		"C21orf123|NCRNA00175"	"chromosome 21 open reading frame 123|non-protein coding RNA 175|COL18A1 antisense RNA 1 (non-protein coding)"			2003-10-01	2011-08-11	2012-08-15	2014-11-19	378832	ENSG00000183535	OTTHUMG00000090401	uc011afr.1	AK096071	NR_027498
HGNC:40155	COL18A1-AS2	COL18A1 antisense RNA 2	non-coding RNA	RNA, long non-coding	Approved	21q22.3	21q22.3				COL18A1 antisense RNA 2 (non-protein coding)			2011-08-11		2012-08-15	2014-11-19	100874236	ENSG00000224574	OTTHUMG00000137616	uc031rwa.1		NR_052004
HGNC:2238	COPG2IT1	COPG2 imprinted transcript 1 (non-protein coding)	non-coding RNA	RNA, long non-coding	Approved	7q32	07q32	"CIT1|NCRNA00170|COPG2AS"	"non-protein coding RNA 170|COPG2 antisense RNA (non-protein coding)|Copg2 intronic transcript 1"		coatomer protein complex, subunit gamma 2, intronic transcript 1			2000-05-19	2009-01-29	2009-01-29	2012-10-16	53844			uc033ahm.1	AF038190	NR_024086			10995575					610581
HGNC:38873	COX10-AS1	COX10 antisense RNA 1	non-coding RNA	RNA, long non-coding	Approved	17p12	17p12			"COX10AS|COX10-AS"	"COX10 antisense RNA (non-protein coding)|COX10 antisense RNA 1 (non-protein coding)"			2010-08-19	2010-11-25	2012-08-15	2013-05-22	100874058	ENSG00000236088	OTTHUMG00000058771	uc002goe.1		NR_049718
HGNC:39898	CPB2-AS1	CPB2 antisense RNA 1	non-coding RNA	RNA, long non-coding	Approved	13q14.13	13q14.13				CPB2 antisense RNA 1 (non-protein coding)			2011-04-08		2012-08-15	2014-11-19	100509894	ENSG00000235903	OTTHUMG00000016865	uc001vau.1		NR_046226
HGNC:27523	CPEB1-AS1	CPEB1 antisense RNA 1	non-coding RNA	RNA, long non-coding	Approved	15q25.2	15q25.2							2014-11-21			2014-11-21	283692	ENSG00000259462	OTTHUMG00000172386		BC035360	NR_046096
HGNC:49082	CPEB2-AS1	CPEB2 antisense RNA 1 (head to head)	non-coding RNA	RNA, long non-coding	Approved	4p15.33	04p15.33							2013-08-23			2013-08-23	441009	ENSG00000247624	OTTHUMG00000160381			NR_038857
HGNC:30102	CPS1-IT1	CPS1 intronic transcript 1	non-coding RNA	RNA, long non-coding	Approved	2q34	02q34	"PRO0132|CPS1-IT"		CPS1IT	CPS1 intronic transcript 1 (non-protein coding)			2010-07-08	2011-03-23	2015-02-25	2015-02-25	29034	ENSG00000280837	OTTHUMG00000189581	uc002vef.3		NR_002763			12477932
HGNC:26327	CRHR1-IT1	CRHR1 intronic transcript 1	non-coding RNA	RNA, long non-coding	Approved	17q21.31	17q21.31	FLJ25168		C17orf69	"chromosome 17 open reading frame 69|CRHR1 intronic transcript 1 (non-protein coding)"			2005-12-16	2012-10-03	2015-02-25	2015-02-25	147081	ENSG00000204650		uc002ijk.5	AK057897	NR_026905		Q96LR1
HGNC:37078	CRNDE	colorectal neoplasia differentially expressed (non-protein coding)	non-coding RNA	RNA, long non-coding	Approved	16q12.2	16q12.2	"LOC643911|LINC00180|CRNDEP"	long intergenic non-protein coding RNA 180			Long non-coding RNAs	788	2009-06-23		2009-06-26	2015-05-19	643911	ENSG00000245694	OTTHUMG00000172236	uc002ehu.4		NR_034105			"23226159|24381249|25978564"		RGD:10398753			615624
HGNC:51433	CRTC3-AS1	CRTC3 antisense RNA 1	non-coding RNA	RNA, long non-coding	Approved	15q26.1	15q26.1							2014-11-26			2014-11-26	101926895	ENSG00000259736	OTTHUMG00000172335		BG472948	NR_120372
HGNC:34405	CRYM-AS1	CRYM antisense RNA 1	non-coding RNA	RNA, long non-coding	Approved	16p12.2	16p12.2	FLJ41766		NCRNA00169	"non-protein coding RNA 169|CRYM antisense RNA 1 (non-protein coding)"			2009-01-26	2011-08-11	2012-08-15	2014-11-19	400508	ENSG00000189149	OTTHUMG00000156701	uc010bwr.1		NR_026675		A6NIL9
HGNC:51232	CSE1L-AS1	CSE1L antisense RNA 1	non-coding RNA	RNA, long non-coding	Approved	20q13.13	20q13.13							2014-08-08			2014-08-08	102723483	ENSG00000227431	OTTHUMG00000032688			NR_110624
HGNC:40882	CSMD2-AS1	CSMD2 antisense RNA 1	non-coding RNA	RNA, long non-coding	Approved	1p35.1	01p35.1							2014-05-21			2014-11-19	402779	ENSG00000231163	OTTHUMG00000013025			NR_038372
HGNC:28604	CSNK1G2-AS1	CSNK1G2 antisense RNA 1	non-coding RNA	RNA, long non-coding	Approved	19p13.3	19p13.3	MGC39696		C19orf34	"chromosome 19 open reading frame 34|CSNK1G2 antisense RNA 1 (non-protein coding)"			2004-07-30	2011-11-24	2012-08-15	2012-10-12	255193	ENSG00000180846	OTTHUMG00000179999	uc021umo.1	BC029585	NR_033400		Q8NCQ2	12477932
HGNC:27882	CSTF3-AS1	CSTF3 antisense RNA 1 (head to head)	non-coding RNA	RNA, long non-coding	Approved	11p13	11p13							2013-01-23			2013-07-05	338739	ENSG00000247151	OTTHUMG00000166243	uc001muk.3		NR_034027			12477932
HGNC:48337	CTBP1-AS	CTBP1 antisense RNA	non-coding RNA	RNA, long non-coding	Approved	4p16.3	04p16.3	PCAT10	prostate cancer associated transcript 10			Long non-coding RNAs	788	2013-06-14			2015-01-29	285463	ENSG00000280927	OTTHUMG00000189534		"AX747592|AK092548"	NR_104331			"23644382|25552498"
HGNC:28307	CTBP1-AS2	CTBP1 antisense RNA 2 (head to head)	non-coding RNA	RNA, long non-coding	Approved	4p16.3	04p16.3	MGC21675		"C4orf42|CTBP1-AS1"	"chromosome 4 open reading frame 42|CTBP1 antisense RNA 1 (head to head)"			2007-12-19	2013-06-14	2013-06-14	2014-11-19	92070	ENSG00000196810	OTTHUMG00000160166		AK056133	NR_033339			12477932
HGNC:28543	CYP1B1-AS1	CYP1B1 antisense RNA 1	non-coding RNA	RNA, long non-coding	Approved	2p22.2	02p22.2	MGC34824		C2orf58	"chromosome 2 open reading frame 58|CYP1B1 antisense RNA 1 (non-protein coding)"			2007-06-14	2011-04-28	2012-08-15	2014-11-19	285154	ENSG00000232973	OTTHUMG00000128569	uc010faj.2	BC031410	NR_027252			12477932
HGNC:43715	CYP4A22-AS1	CYP4A22 antisense RNA 1	non-coding RNA	RNA, long non-coding	Approved	1p33	01p33	ncRNA-a3			CYP4A22 antisense RNA 1 (non-protein coding)	Long non-coding RNAs	788	2012-02-02		2012-08-15	2014-10-22	104355148	ENSG00000225506	OTTHUMG00000007848		BQ688560				20887892																			cyp4a22-as1
HGNC:31671	CYP17A1-AS1	CYP17A1 antisense RNA 1	non-coding RNA	RNA, long non-coding	Approved	10q24.32	10q24.32	bA753C18.3		CYP17A1OS	"cytochrome P450, family 17, subfamily A, polypeptide 1 opposite strand|CYP17A1 antisense RNA 1 (non-protein coding)"			2004-05-27	2011-09-02	2012-08-15	2015-07-09	102724307	ENSG00000203886	OTTHUMG00000018970			XR_428804
HGNC:50694	CYP51A1-AS1	CYP51A1 antisense RNA 1	non-coding RNA	RNA, long non-coding	Approved	7q21.2	07q21.2	"ENST00000453068|LRRD1-AS1"			CYP51A1 antisense RNA 1 (head to head)			2014-06-04		2014-11-19	2014-11-19	613126	ENSG00000188693	OTTHUMG00000156056		BC042829	NR_122109			24905231
HGNC:39560	CYYR1-AS1	cysteine/tyrosine-rich 1 antisense RNA 1	non-coding RNA	RNA, long non-coding	Approved	21q21.3	21q21.3					Long non-coding RNAs	788	2014-07-01			2014-07-18	100996571	ENSG00000197934	OTTHUMG00000078660		AK125338	XM_003960793			24981926					616021
HGNC:49443	DAB1-AS1	DAB1 antisense RNA 1	non-coding RNA	RNA, long non-coding	Approved	1p32.2	01p32.2							2013-12-03			2013-12-03	101926890	ENSG00000226759	OTTHUMG00000008286			NR_104365
HGNC:51902	DACOR1	DNMT1-associated colon cancer repressed lncRNA 1	non-coding RNA	RNA, long non-coding	Approved	15q22.33	15q22.33	TCONS_00023265				Long non-coding RNAs	788	2015-09-18			2015-09-18	100131796								26307088
HGNC:44120	DACT3-AS1	DACT3 antisense RNA 1	non-coding RNA	RNA, long non-coding	Approved	19q13.32	19q13.32				DACT3 antisense RNA 1 (non-protein coding)			2012-06-23		2012-08-15	2012-10-12	100506068	ENSG00000245598	OTTHUMG00000165987	uc002pfc.1	BC043434	NR_040041
HGNC:51429	DALIR	DNMT1-associated long intergenic non-coding RNA	non-coding RNA	RNA, long non-coding	Approved	2q12	02q12	DALI	DNMT1-Associated Long Intergenic			Long non-coding RNAs	788	2014-12-10			2015-01-09	104940698				"BE439524|DA337013|EB386236"				25415054	MGI:5579231
HGNC:28964	DANCR	differentiation antagonizing non-protein coding RNA	non-coding RNA	RNA, long non-coding	Approved	4q12	04q12	"ANCR|AGU2|lncRNA-ANCR"	"anti-differentiation ncRNA|adipogenesis up-regulated transcript 2|anti-differentiation noncoding RNA"	"KIAA0114|SNHG13"	"KIAA0114|small nucleolar RNA host gene 13 (non-protein coding)"	Long non-coding RNAs	788	2006-08-04	2012-02-09	2012-02-09	2015-01-23	57291	ENSG00000226950	OTTHUMG00000154670	uc003gzo.2	BC015222	NR_024031		P0C864	"7788527|22302877|19531736"	MGI:1917286	RGD:6489076			614625
HGNC:50863	DANT1	DXZ4 associated non-coding transcript 1, proximal	non-coding RNA	RNA, long non-coding	Approved	Xq23	Xq23					Long non-coding RNAs	788	2015-07-29			2015-07-29	106029310	ENSG00000229335	OTTHUMG00000033102		CD173052				26188586
HGNC:50862	DANT2	DXZ4 associated non-coding transcript 2, distal	non-coding RNA	RNA, long non-coding	Approved	Xq23	Xq23					Long non-coding RNAs	788	2015-07-29			2015-07-29	642776	ENSG00000235244	OTTHUMG00000022240			NR_132337			26188586
HGNC:30243	DAOA-AS1	DAOA antisense RNA 1	non-coding RNA	RNA, long non-coding	Approved	13q33.2	13q33.2	G30	G30 transcript	"DAOAAS|DAOA-AS"	"DAOA antisense RNA (non-protein coding)|DAOA antisense RNA 1 (non-protein coding)"			2010-08-05	2010-11-25	2012-08-15	2014-11-19	282706	ENSG00000232307	OTTHUMG00000041332	uc021rmh.2	AY138548	NR_040247			"12364586|12647258"					607415
HGNC:43591	DAPK1-IT1	DAPK1 intronic transcript 1	non-coding RNA	RNA, long non-coding	Approved	9q21.33	09q21.33				DAPK1 intronic transcript 1 (non-protein coding)			2011-11-16		2015-02-25	2015-02-25	100506897	ENSG00000236709	OTTHUMG00000020148		BQ025444				22078386
HGNC:40170	DARS-AS1	DARS antisense RNA 1	non-coding RNA	RNA, long non-coding	Approved	2q21.3	02q21.3							2014-07-30			2014-11-19	101928243	ENSG00000231890	OTTHUMG00000153578			NR_110199
HGNC:43904	DBET	D4Z4 binding element transcript (non-protein coding)	non-coding RNA	RNA, long non-coding	Approved	4q35.2	04q35.2	"DBE-T|DUX4L30"	chromatin-associated long non-coding RNA			Long non-coding RNAs	788	2013-10-08			2015-08-17	100419743	ENSG00000281591	OTTHUMG00000189731		JQ639078	NR_121644			22541069					614865
HGNC:24155	DBH-AS1	DBH antisense RNA 1	non-coding RNA	RNA, long non-coding	Approved	9q34.2	09q34.2	BPR		NCRNA00118	"non-protein coding RNA 118|DBH antisense RNA 1 (non-protein coding)"	Long non-coding RNAs	788	2008-09-12	2011-08-11	2012-08-15	2015-11-04	138948	ENSG00000225756	OTTHUMG00000020877	uc031tfk.2	AF129263	NR_002783			"10686491|26393879"
HGNC:44151	DCTN1-AS1	DCTN1 antisense RNA 1	non-coding RNA	RNA, long non-coding	Approved	2p13.1	02p13.1				DCTN1 antisense RNA 1 (non-protein coding)			2012-06-30		2012-08-15	2012-10-12	100189589	ENSG00000237737	OTTHUMG00000152826	uc002skz.2	BC042946	NR_024463
HGNC:39889	DCUN1D2-AS	DCUN1D2 antisense RNA	non-coding RNA	RNA, long non-coding	Approved	13q34	13q34			DCUN1D2-AS2	DCUN1D2 antisense RNA 2			2011-04-08	2013-02-18	2013-02-18	2014-11-19	100874229	ENSG00000233613	OTTHUMG00000017391		AI203167
HGNC:40171	DDC-AS1	DDC antisense RNA 1	non-coding RNA	RNA, long non-coding	Approved	7p12.1	07p12.1							2014-06-18			2014-11-19	100129427	ENSG00000226122	OTTHUMG00000155976			NR_033845
HGNC:28694	DDR1-AS1	DDR1 antisense RNA 1 (head to head)	non-coding RNA	RNA, long non-coding	Approved	6p21.3	06p21.3	"bPG70P20.2|bCX111D4.7|bQB10J12.1"		TIGD1L	"tigger transposable element derived 1-like|DDR1 antisense RNA 1 (non-protein coding)|DDR1 antisense RNA 1"			2004-06-15	2012-04-03	2012-10-17	2012-10-17	414771	ENSG00000237775	OTTHUMG00000031229		AL137624
HGNC:44176	DDX11-AS1	DDX11 antisense RNA 1	non-coding RNA	RNA, long non-coding	Approved	12p11.21	12p11.21				DDX11 antisense RNA 1 (non-protein coding)			2012-06-30		2012-08-15	2012-10-12	100506660	ENSG00000245614	OTTHUMG00000168487	uc001rjq.2	AK096360	NR_038927
HGNC:39771	DDX39B-AS1	DDX39B antisense RNA 1	non-coding RNA	RNA, long non-coding	Approved	6p21.33	06p21.33				DDX39B antisense RNA 1 (non-protein coding)			2011-04-21		2012-08-15	2012-10-12	106478957	ENSG00000234006	OTTHUMG00000134293			NR_133675
HGNC:42517	DENND5B-AS1	DENND5B antisense RNA 1	non-coding RNA	RNA, long non-coding	Approved	12p11.21	12p11.21				DENND5B antisense RNA 1 (non-protein coding)			2011-08-03		2012-08-15	2014-11-19	100874249	ENSG00000255867	OTTHUMG00000169083	uc031qgx.1		NR_046909
HGNC:41152	DENND6A-AS1	DENND6A antisense RNA 1	non-coding RNA	RNA, long non-coding	Approved	3p14.3	03p14.3							2015-03-11			2015-03-11	106144528	ENSG00000239801	OTTHUMG00000158638		AW183704
HGNC:50592	DEPDC1-AS1	DEPDC1 antisense RNA 1	non-coding RNA	RNA, long non-coding	Approved	1p31.2	01p31.2							2014-05-22	2014-05-22	2014-05-22	2014-05-22	101927220	ENSG00000234264	OTTHUMG00000009207			NR_110671
HGNC:16757	DGCR5	DiGeorge syndrome critical region gene 5 (non-protein coding)	non-coding RNA	RNA, long non-coding	Approved	22q11	22q11	"NCRNA00037|LINC00037"	"non-protein coding RNA 37|long intergenic non-protein coding RNA 37"					2002-04-22		2008-08-13	2012-10-16	26220	ENSG00000237517	OTTHUMG00000149977	uc021wku.1	X91348	NR_002733			8659529
HGNC:17227	DGCR9	DiGeorge syndrome critical region gene 9 (non-protein coding)	non-coding RNA	RNA, long non-coding	Approved	22q11.21	22q11.21	"DGS-A|POM121L5P"			DiGeorge syndrome critical region gene 9			2002-11-13		2014-06-12	2014-06-12	25787	ENSG00000273032		uc002zop.3	L77571	NR_024159			8776594
HGNC:17864	DGCR10	DiGeorge syndrome critical region gene 10 (non-protein coding)	non-coding RNA	RNA, long non-coding	Approved	22q11	22q11	DGS-B			DiGeorge syndrome critical region gene 10			2002-11-13		2012-04-19	2012-10-16	26222			uc011agq.2	L77559	NR_026651			8776594
HGNC:17226	DGCR11	DiGeorge syndrome critical region gene 11 (non-protein coding)	non-coding RNA	RNA, long non-coding	Approved	22q11.21	22q11.21	DGS-D			DiGeorge syndrome critical region gene 11			2002-11-13		2012-04-19	2012-10-16	25786	ENSG00000273311	OTTHUMG00000186100	uc002zos.2	L77561	NR_024157			8776594
HGNC:17225	DGCR12	DiGeorge syndrome critical region gene 12 (non-protein coding)	non-coding RNA	RNA, long non-coding	Approved	22q11.21	22q11.21	DGS-E			DiGeorge syndrome critical region gene 12			2002-11-13		2014-06-12	2014-06-12	25784	ENSG00000281530	OTTHUMG00000189728		L77562				8776594
HGNC:43441	DGUOK-AS1	DGUOK antisense RNA 1	non-coding RNA	RNA, long non-coding	Approved	2p13.1	02p13.1				DGUOK antisense RNA 1 (non-protein coding)			2011-10-28		2012-08-15	2012-10-12	100874048	ENSG00000237883	OTTHUMG00000152820	uc032nrm.1		NR_104029
HGNC:23175	DHRS4-AS1	DHRS4 antisense RNA 1	non-coding RNA	RNA, long non-coding	Approved	14q11.2	14q11.2	"PRO1488|AS1DHRS4"		C14orf167	"chromosome 14 open reading frame 167|DHRS4 antisense RNA 1 (non-protein coding)"	Long non-coding RNAs	788	2003-09-29	2012-04-30	2012-08-16	2014-09-19	55449	ENSG00000215256	OTTHUMG00000171901	uc032avt.1	AF116636	NR_023921		Q9P1J3	22891334
HGNC:38713	DHRSX-IT1	DHRSX intronic transcript 1	non-coding RNA	RNA, long non-coding	Approved	Xp22.33 and Yp11	Xp22.33 and Yp11	DHRSX-IT		DHRSXIT1	DHRSX intronic transcript 1 (non-protein coding)	Pseudoautosomal region 1	715	2010-07-28	2011-03-23	2015-02-25	2015-02-25	106478924	ENSG00000223571	OTTHUMG00000067406
HGNC:16972	DIAPH2-AS1	DIAPH2 antisense RNA 1	non-coding RNA	RNA, long non-coding	Approved	Xq31.33	Xq31.33				DIAPH2 antisense RNA 1 (non-protein coding)			2011-06-10		2012-08-15	2014-11-19	10824	ENSG00000236256	OTTHUMG00000021989			NR_125391		Q14236	"8133036|7736777"					300347
HGNC:39915	DIAPH3-AS1	DIAPH3 antisense RNA 1	non-coding RNA	RNA, long non-coding	Approved	13q21.2	13q21.2				DIAPH3 antisense RNA 1 (non-protein coding)			2011-04-11		2012-08-15	2014-11-19	100874195	ENSG00000227528	OTTHUMG00000017002	uc032ahq.1		NR_109838
HGNC:39916	DIAPH3-AS2	DIAPH3 antisense RNA 2	non-coding RNA	RNA, long non-coding	Approved	13q21.2	13q21.2				DIAPH3 antisense RNA 2 (non-protein coding)			2011-04-11	2012-06-13	2012-08-15	2014-11-19	100874196	ENSG00000223815	OTTHUMG00000017003	uc031qma.1		NR_046540
HGNC:43017	DICER1-AS1	DICER1 antisense RNA 1	non-coding RNA	RNA, long non-coding	Approved	14q32.13	14q32.13	"FLJ45244|DICER1-AS"	DICER1 antisense RNA (non-protein coding)		DICER1 antisense RNA 1 (non-protein coding)			2011-09-16	2012-01-25	2012-08-15	2012-10-12	400242	ENSG00000235706	OTTHUMG00000150190		BC040596	NR_015415
HGNC:44153	DIO2-AS1	DIO2 antisense RNA 1	non-coding RNA	RNA, long non-coding	Approved	14q31.1	14q31.1				DIO2 antisense RNA 1 (non-protein coding)			2012-06-30		2012-08-15	2012-10-12	100628307	ENSG00000258766	OTTHUMG00000171497	uc001xuw.1	BC039670	NR_038355
HGNC:20348	DIO3OS	DIO3 opposite strand/antisense RNA (head to head)	non-coding RNA	RNA, long non-coding	Approved	14q32.31	14q32.31	"NCRNA00041|DIO3-AS1"	non-protein coding RNA 41	C14orf134	"chromosome 14 open reading frame 134|deiodinase, iodothyronine, type III opposite strand|DIO3 opposite strand/antisense RNA"	Long non-coding RNAs	788	2003-01-28	2011-11-14	2012-10-15	2015-01-29	64150	ENSG00000258498	OTTHUMG00000171682	uc001yke.4	AF305836	NR_002770			14962667	MGI:2664395	RGD:7653627			608523														Dio3os
HGNC:41430	DIP2A-IT1	DIP2A intronic transcript 1	non-coding RNA	RNA, long non-coding	Approved	21q22.3	21q22.3				DIP2A intronic transcript 1 (non-protein coding)			2011-05-20		2015-02-25	2015-02-25	100862692	ENSG00000223692	OTTHUMG00000090716	uc031rwd.1		NR_046400
HGNC:50636	DIRC3-AS1	DIRC3 antisense RNA 1	non-coding RNA	RNA, long non-coding	Approved	2q35	02q35							2014-06-02			2014-06-02	105373877	ENSG00000233143	OTTHUMG00000155286		CO245227	XR_933413
HGNC:41325	DISC1-IT1	DISC1 intronic transcript 1	non-coding RNA	RNA, long non-coding	Approved	1q42.2	01q42.2				DISC1 intronic transcript 1 (non-protein coding)			2011-05-20		2015-02-25	2015-02-25	104472714	ENSG00000226758	OTTHUMG00000037834			NR_126441
HGNC:33625	DISC1FP1	DISC1 fusion partner 1 (non-protein coding)	non-coding RNA	RNA, long non-coding	Approved	11q14.3	11q14.3							2012-03-16			2014-11-19	101929222	ENSG00000261645	OTTHUMG00000167309	uc031yah.1	"AK130626|EU302123"	NR_104190
HGNC:2889	DISC2	disrupted in schizophrenia 2 (non-protein coding)	non-coding RNA	RNA, long non-coding	Approved	1q42.1	01q42.1	"DISC1-AS1|DISC1OS|NCRNA00015"	"DISC1 antisense RNA 1|non-protein coding RNA 15"			Long non-coding RNAs	788	2000-01-20		2008-08-13	2014-10-22	27184			uc001hvd.3	AF222981	NR_002227			"10814723|15478311"					606271														DISC2
HGNC:13747	DLEU1	deleted in lymphocytic leukemia 1 (non-protein coding)	non-coding RNA	RNA, long non-coding	Approved	13q14.3	13q14.3	"LEU1|XTP6|NCRNA00021|LINC00021|BCMS1"	"B-cell neoplasia-associated gene with multiple splicing|non-protein coding RNA 21|long intergenic non-protein coding RNA 21"	"DLB1|BCMS"	deleted in lymphocytic leukemia, 1	Long non-coding RNAs	788	2000-11-28		2008-08-13	2014-11-18	10301	ENSG00000176124	OTTHUMG00000016934	uc001ved.4	Y15227	NR_002605		O43261	"9395242|11406609"				DLEU1	605765
HGNC:50496	DLEU1-AS1	DLEU1 antisense RNA 1	non-coding RNA	RNA, long non-coding	Approved	13q14.3	13q14.3	LINC01308	long intergenic non-protein coding RNA 1308					2014-05-09			2014-05-09	103689915	ENSG00000229323	OTTHUMG00000016932		BM264234	NR_125753
HGNC:13748	DLEU2	deleted in lymphocytic leukemia 2 (non-protein coding)	non-coding RNA	RNA, long non-coding	Approved	13q14	13q14	"LEU2|TRIM13OS|NCRNA00022|LINC00022|MIR15AHG"	"non-protein coding RNA 22|long intergenic non-protein coding RNA 22|mir-15a-16-1 cluster host gene (non-protein coding)"	"DLB2|BCMSUN|RFP2OS"	"ret finger protein 2 opposite strand|deleted in lymphocytic leukemia, 2"	Long non-coding RNAs	788	2000-11-28		2008-08-13	2014-11-18	8847	ENSG00000231607	OTTHUMG00000016927	uc001vdo.1	Y15228	NR_002612			"9395242|11072235"					605766
HGNC:39966	DLEU7-AS1	DLEU7 antisense RNA 1	non-coding RNA	RNA, long non-coding	Approved	13q14.3	13q14.3				DLEU7 antisense RNA 1 (non-protein coding)			2011-04-18		2012-08-15	2014-11-19	100874074	ENSG00000237152	OTTHUMG00000016935	uc001vey.3		NR_046551
HGNC:44154	DLG1-AS1	DLG1 antisense RNA 1	non-coding RNA	RNA, long non-coding	Approved	3q29	03q29				DLG1 antisense RNA 1 (non-protein coding)			2012-06-30		2012-08-15	2012-10-12	100507086	ENSG00000227375	OTTHUMG00000155484	uc003fxq.3	BC039329	NR_038289
HGNC:37132	DLG2-AS1	DLG2 antisense RNA 1	non-coding RNA	RNA, long non-coding	Approved	11q14.1	11q14.1	"PSZA11q14|SZ-1"		"DLG2AS|DLG2-AS"	"DLG2 antisense RNA (non-protein coding)|DLG2 antisense RNA 1 (non-protein coding)"	Long non-coding RNAs	788	2009-08-18	2010-11-25	2012-08-15	2014-10-22	100302690				AF525782				13130513																			dlg2as
HGNC:40182	DLG3-AS1	DLG3 antisense RNA 1	non-coding RNA	RNA, long non-coding	Approved	Xq13.1	Xq13.1				DLG3 antisense RNA 1 (non-protein coding)			2011-08-10		2012-08-15	2014-11-19	100873930	ENSG00000231651	OTTHUMG00000021777	uc033ehj.1		NR_046586
HGNC:45109	DLG5-AS1	DLG5 antisense RNA 1	non-coding RNA	RNA, long non-coding	Approved	10q22.3	10q22.3							2013-02-15			2013-02-15	100128292	ENSG00000233871	OTTHUMG00000018547	uc010qln.2		NR_024585
HGNC:31676	DLGAP1-AS1	DLGAP1 antisense RNA 1	non-coding RNA	RNA, long non-coding	Approved	18p11.31	18p11.31	"HsT914|FLJ35776"			DLGAP1 antisense RNA 1 (non-protein coding)			2012-08-13		2012-08-15	2012-10-12	649446	ENSG00000177337	OTTHUMG00000177863	uc010wza.4		NR_024101
HGNC:28146	DLGAP1-AS2	DLGAP1 antisense RNA 2	non-coding RNA	RNA, long non-coding	Approved	18p11.31	18p11.31	MGC11082			DLGAP1 antisense RNA 2 (non-protein coding)			2012-08-13		2012-08-15	2012-10-12	84777	ENSG00000262001	OTTHUMG00000177864		BC005130	NR_119377
HGNC:27317	DLGAP1-AS3	DLGAP1 antisense RNA 3	non-coding RNA	RNA, long non-coding	Approved	18p11.31	18p11.31				DLGAP1 antisense RNA 3 (non-protein coding)			2012-08-13		2012-08-15	2012-10-12	201477	ENSG00000263724	OTTHUMG00000178391	uc002kml.1		NR_038895			12477932
HGNC:44333	DLGAP1-AS4	DLGAP1 antisense RNA 4	non-coding RNA	RNA, long non-coding	Approved	18p11.31	18p11.31				DLGAP1 antisense RNA 4 (non-protein coding)			2012-08-13		2012-08-15	2012-10-12	101410534	ENSG00000263878	OTTHUMG00000178387	uc031rhf.1	"BI755422|CK005798"	NR_102696
HGNC:27586	DLGAP1-AS5	DLGAP1 antisense RNA 5	non-coding RNA	RNA, long non-coding	Approved	18p11.31	18p11.31				DLGAP1 antisense RNA 5 (non-protein coding)			2012-08-13		2012-08-15	2012-10-12	284215	ENSG00000261520	OTTHUMG00000176106	uc021ugm.1		NR_036489
HGNC:50467	DLGAP2-AS1	DLGAP2 antisense RNA 1	non-coding RNA	RNA, long non-coding	Approved	8p23.3	08p23.3							2014-04-30			2014-04-30	100507435	ENSG00000253267	OTTHUMG00000163600			NR_103863
HGNC:51223	DLGAP4-AS1	DLGAP4 antisense RNA 1	non-coding RNA	RNA, long non-coding	Approved	20q11.23	20q11.23							2014-08-08			2014-08-08	101926987	ENSG00000232907	OTTHUMG00000032391		BC039668	NR_109939
HGNC:50638	DLX2-AS1	DLX2 antisense RNA 1 (head to head)	non-coding RNA	RNA, long non-coding	Approved	2q31.1	02q31.1	TCONS_00003049						2014-06-02		2014-06-02	2014-06-02	104326193	ENSG00000236651	OTTHUMG00000154065		"DB036501|AA625909"	NR_126376
HGNC:37151	DLX6-AS1	DLX6 antisense RNA 1	non-coding RNA	RNA, long non-coding	Approved	7q21.3	07q21.3	"FLJ34048|Evf-2"		NCRNA00212	"non-protein coding RNA 212|DLX6 antisense RNA 1 (non-protein coding)"	Long non-coding RNAs	788	2009-07-29	2011-11-14	2012-08-15	2014-10-22	285987	ENSG00000231764	OTTHUMG00000154198	uc003uol.3		NR_015448			16705037	MGI:2443217																		evf2
HGNC:40183	DLX6-AS2	DLX6 antisense RNA 2	non-coding RNA	RNA, long non-coding	Approved	7q21.3	07q21.3				DLX6 antisense RNA 2 (non-protein coding)			2011-11-15		2012-08-15	2015-01-29	100873931		OTTHUMG00000160903
HGNC:40185	DMD-AS3	DMD antisense RNA 3	non-coding RNA	RNA, long non-coding	Approved	Xp21.1	Xp21.1				DMD antisense RNA 3 (non-protein coding)			2011-08-10		2012-08-15	2014-11-19	100873916	ENSG00000236828	OTTHUMG00000021334
HGNC:48594	DNAH17-AS1	DNAH17 antisense RNA 1	non-coding RNA	RNA, long non-coding	Approved	17q25.3	17q25.3							2013-05-21		2013-05-21	2015-02-02	100996295	ENSG00000267432	OTTHUMG00000177638			NR_102401
HGNC:49846	DNAJB5-AS1	DNAJB5 antisense RNA 1 (head to head)	non-coding RNA	RNA, long non-coding	Approved	9p13.3	09p13.3							2014-03-14			2014-03-14	101926900	ENSG00000281491	OTTHUMG00000189564		DA679664	NR_109756
HGNC:41029	DNAJB8-AS1	DNAJB8 antisense RNA 1	non-coding RNA	RNA, long non-coding	Approved	3q21.3	03q21.3				DNAJB8 antisense RNA 1 (non-protein coding)			2011-07-28		2012-08-15	2014-11-19	285224	ENSG00000242049	OTTHUMG00000159687	uc003ekl.1		NR_037890
HGNC:39808	DNAJC3-AS1	DNAJC3 antisense RNA 1 (head to head)	non-coding RNA	RNA, long non-coding	Approved	13q32.1	13q32.1				"DNAJC3 antisense RNA 1 (non-protein coding)|DNAJC3 antisense RNA 1"			2011-03-29		2012-10-17	2014-11-18	100289274	ENSG00000247400	OTTHUMG00000166152			XR_172013
HGNC:31432	DNAJC9-AS1	DNAJC9 antisense RNA 1	non-coding RNA	RNA, long non-coding	Approved	10q22.2	10q22.2	bA537A6.3		C10orf103	"chromosome 10 open reading frame 103|DNAJC9 antisense RNA 1 (non-protein coding)"			2004-05-27	2012-04-30	2012-08-15	2012-10-12	414245	ENSG00000236756	OTTHUMG00000018460	uc021ptm.1	BC043233	NR_038373		A6NH13					DNAJC9-AS1
HGNC:42943	DNAJC27-AS1	DNAJC27 antisense RNA 1	non-coding RNA	RNA, long non-coding	Approved	2p23.3	02p23.3				DNAJC27 antisense RNA 1 (non-protein coding)			2011-09-07		2012-08-15	2012-10-12	729723	ENSG00000224165	OTTHUMG00000151981	uc002rfv.5		NR_034113
HGNC:41494	DNM3-IT1	DNM3 intronic transcript 1	non-coding RNA	RNA, long non-coding	Approved	1q24.3	01q24.3				DNM3 intronic transcript 1 (non-protein coding)			2011-05-20		2015-02-25	2015-02-25	100874284	ENSG00000233540	OTTHUMG00000046154			NR_046845
HGNC:41228	DNM3OS	DNM3 opposite strand/antisense RNA	non-coding RNA	RNA, long non-coding	Approved	1q24.3	01q24.3	"MIR199A2HG|DNM3-AS1"	MIR199A2 host gene (non-protein coding)		DNM3 opposite strand/antisense RNA (non-protein coding)			2011-05-20	2011-11-14	2012-08-15	2014-11-19	100628315	ENSG00000230630	OTTHUMG00000040855	uc021pev.2		NR_038397			"19029138|20400975"
HGNC:20431	DNMBP-AS1	DNMBP antisense RNA 1	non-coding RNA	RNA, long non-coding	Approved	10q24.2	10q24.2	"FLJ40792|bA287G8.2"		NCRNA00093	"non-protein coding RNA 93|DNMBP antisense RNA 1 (non-protein coding)"			2008-09-03	2011-03-30	2012-08-15	2012-10-12	100188954	ENSG00000227695	OTTHUMG00000018898	uc001kqk.1	AK098111	NR_024130
HGNC:40876	DOCK4-AS1	DOCK4 antisense RNA 1	non-coding RNA	RNA, long non-coding	Approved	7q31.1	07q31.1							2013-07-23			2014-11-19	100506413	ENSG00000225572	OTTHUMG00000155078			NR_103806
HGNC:40672	DOCK9-AS1	DOCK9 antisense RNA 1	non-coding RNA	RNA, long non-coding	Approved	13q32.3	13q32.3				DOCK9 antisense RNA 1 (non-protein coding)			2011-05-05		2012-08-15	2014-11-19	100874096	ENSG00000229918	OTTHUMG00000017256	uc032amx.1	AI027206	NR_046663
HGNC:43696	DOCK9-AS2	DOCK9 antisense RNA 2 (head to head)	non-coding RNA	RNA, long non-coding	Approved	13q32.3	13q32.3				"DOCK9 antisense RNA 2 (non-protein coding)|DOCK9 antisense RNA 2"			2012-01-31		2012-10-15	2012-10-15	100861541	ENSG00000260992	OTTHUMG00000176064	uc032amz.1	AF339771	NR_047482
HGNC:44147	DPH6-AS1	DPH6 antisense RNA 1 (head to head)	non-coding RNA	RNA, long non-coding	Approved	15q14	15q14			ATPBD4-AS1	"ATPBD4 antisense RNA 1 (non-protein coding)|ATPBD4 antisense RNA 1|ATPBD4 antisense RNA 1 (head to head)"			2012-06-30	2013-05-02	2013-05-02	2013-05-02	100507466	ENSG00000248079	OTTHUMG00000172347		BC025664	NR_038251
HGNC:50706	DPP9-AS1	DPP9 antisense RNA 1	non-coding RNA	RNA, long non-coding	Approved	19p13.3	19p13.3							2014-06-11			2014-06-11	100131094	ENSG00000205790	OTTHUMG00000182047			NM_001242901
HGNC:40941	DPP10-AS1	DPP10 antisense RNA 1	non-coding RNA	RNA, long non-coding	Approved	2q14.1	02q14.1							2013-10-14			2014-11-19	389023	ENSG00000235026	OTTHUMG00000153346			NR_036580
HGNC:40940	DPP10-AS2	DPP10 antisense RNA 2	non-coding RNA	RNA, long non-coding	Approved	2q14.1	02q14.1							2013-10-14			2015-07-29	106478969	ENSG00000235717	OTTHUMG00000153283
HGNC:40939	DPP10-AS3	DPP10 antisense RNA 3	non-coding RNA	RNA, long non-coding	Approved	2q14.1	02q14.1							2013-10-14			2014-11-19	101927591	ENSG00000231538	OTTHUMG00000153281			XR_244839
HGNC:40195	DPYD-AS1	DPYD antisense RNA 1	non-coding RNA	RNA, long non-coding	Approved	1p21.3	01p21.3				DPYD antisense RNA 1 (non-protein coding)			2011-05-20		2012-08-15	2014-11-19	100873932	ENSG00000232878	OTTHUMG00000039682	uc031pne.1		NR_046590
HGNC:40196	DPYD-AS2	DPYD antisense RNA 2	non-coding RNA	RNA, long non-coding	Approved	1p21.3	01p21.3				DPYD antisense RNA 2 (non-protein coding)			2011-05-20		2012-08-15	2014-11-19	100873933	ENSG00000235777	OTTHUMG00000039680	uc031uik.1		NR_046591
HGNC:41326	DPYD-IT1	DPYD intronic transcript 1	non-coding RNA	RNA, long non-coding	Approved	1p21.3	01p21.3				DPYD intronic transcript 1 (non-protein coding)			2011-05-20		2015-02-25	2015-02-25	100874267	ENSG00000232542	OTTHUMG00000039679
HGNC:27082	DRAIC	downregulated RNA in cancer, inhibitor of cell invasion and migration	non-coding RNA	RNA, long non-coding	Approved	15q23	15q23		downregulated RNA in androgen independent cells			Long non-coding RNAs	788	2015-03-19			2015-03-19	145837	ENSG00000245750	OTTHUMG00000172098		BC104435	NR_026979			25700553					616387
HGNC:40197	DSCAM-AS1	DSCAM antisense RNA 1	non-coding RNA	RNA, long non-coding	Approved	21q22.2	21q22.2	M41			DSCAM antisense RNA 1 (non-protein coding)			2011-05-20		2012-08-15	2014-11-19	100506492	ENSG00000235123	OTTHUMG00000086733	uc002yys.3		NR_038896
HGNC:41327	DSCAM-IT1	DSCAM intronic transcript 1	non-coding RNA	RNA, long non-coding	Approved	21q22.2	21q22.2				DSCAM intronic transcript 1 (non-protein coding)			2011-05-20		2015-02-25	2015-02-25	100874326	ENSG00000233756	OTTHUMG00000086730	uc031rvs.1		NR_046774
HGNC:51116	DSCAS	DSC1/DSC2 antisense RNA	non-coding RNA	RNA, long non-coding	Approved	18q12.1	18q12.1							2014-07-30			2014-07-30	101927698	ENSG00000265888	OTTHUMG00000179623			NR_110785
HGNC:41328	DSCR4-IT1	DSCR4 intronic transcript 1	non-coding RNA	RNA, long non-coding	Approved	21q22.13	21q22.13				DSCR4 intronic transcript 1 (non-protein coding)			2011-05-20		2015-02-25	2015-02-25	100874327	ENSG00000223608	OTTHUMG00000086672
HGNC:16301	DSCR9	Down syndrome critical region 9 (non-protein coding)	non-coding RNA	RNA, long non-coding	Approved	21q22	21q22	NCRNA00038	non-protein coding RNA 38					2002-08-15		2014-11-14	2014-11-14	257203	ENSG00000230366	OTTHUMG00000086655	uc010gng.4	AB066100	NR_026719		P59020	12168953
HGNC:16302	DSCR10	Down syndrome critical region 10 (non-protein coding)	non-coding RNA	RNA, long non-coding	Approved	21q22.13	21q22.13				Down syndrome critical region gene 10			2002-08-15		2014-11-14	2014-11-14	259234	ENSG00000233316	OTTHUMG00000090611	uc010gnt.2	AB066291	NR_027695.1		P59022	12168953
HGNC:51115	DSG1-AS1	DSG1 antisense RNA 1	non-coding RNA	RNA, long non-coding	Approved	18q12.1	18q12.1							2014-07-30			2014-07-30	101927718	ENSG00000266729	OTTHUMG00000179625			NR_110788
HGNC:51311	DSG2-AS1	DSG2 antisense RNA 1	non-coding RNA	RNA, long non-coding	Approved	18q12.1	18q12.1							2014-09-26			2014-09-26	100652770	ENSG00000264859	OTTHUMG00000179650		BC042986	NR_045216
HGNC:48569	DUBR	DPPA2 upstream binding RNA	non-coding RNA	RNA, long non-coding	Approved	3q13.12	03q13.12			LINC00883	long intergenic non-protein coding RNA 883			2013-05-17	2015-09-10	2015-09-10	2015-09-10	344595	ENSG00000243701	OTTHUMG00000159173			NR_028301			"24886442|25686699"	MGI:1915440				616619
HGNC:41329	E2F3-IT1	E2F3 intronic transcript 1	non-coding RNA	RNA, long non-coding	Approved	6p22.3	06p22.3				E2F3 intronic transcript 1 (non-protein coding)			2011-05-24		2015-02-25	2015-02-25	100874268	ENSG00000224707	OTTHUMG00000014337
HGNC:42328	EAF1-AS1	EAF1 antisense RNA 1	non-coding RNA	RNA, long non-coding	Approved	3p25.1	03p25.1				EAF1 antisense RNA 1 (non-protein coding)			2011-06-10		2012-08-15	2014-11-19	100873956	ENSG00000249786	OTTHUMG00000129858
HGNC:49045	EDNRB-AS1	EDNRB antisense RNA 1	non-coding RNA	RNA, long non-coding	Approved	13q22.3	13q22.3							2013-08-15			2013-08-15	100505518	ENSG00000225579	OTTHUMG00000017113		BC031243	NR_103853
HGNC:49501	EDRF1-AS1	EDRF1 antisense RNA 1	non-coding RNA	RNA, long non-coding	Approved	10q26.13	10q26.13							2013-12-20			2015-08-19	101927983	ENSG00000236991	OTTHUMG00000189700		"AA868453|BX091673"	XR_246200
HGNC:39999	EFCAB6-AS1	EFCAB6 antisense RNA 1	non-coding RNA	RNA, long non-coding	Approved	22q13.2	22q13.2	CITF22-123F2.1			EFCAB6 antisense RNA 1 (non-protein coding)			2011-04-20		2012-08-15	2014-11-19	100874197	ENSG00000223843	OTTHUMG00000150523	uc031rxy.1		NR_046563
HGNC:44108	EFCAB14-AS1	EFCAB14 antisense RNA 1	non-coding RNA	RNA, long non-coding	Approved	1p33	01p33			KIAA0494-AS1	"KIAA0494 antisense RNA 1 (non-protein coding)|KIAA0494 antisense RNA 1"			2012-06-22	2012-11-29	2012-11-29	2012-11-29	100130197	ENSG00000228237	OTTHUMG00000007993	uc021ond.1	BX113937	NR_038827
HGNC:41169	EGFLAM-AS1	EGFLAM antisense RNA 1	non-coding RNA	RNA, long non-coding	Approved	5p13.1	05p13.1				EGFLAM antisense RNA 1 (non-protein coding)			2011-05-24		2012-08-15	2014-11-19	100874117	ENSG00000249491	OTTHUMG00000162101
HGNC:41168	EGFLAM-AS2	EGFLAM antisense RNA 2	non-coding RNA	RNA, long non-coding	Approved	5p13.2	05p13.2				EGFLAM antisense RNA 2 (non-protein coding)			2011-05-24		2012-08-15	2014-11-19	100506475	ENSG00000248572	OTTHUMG00000162115	uc003jld.2		NR_102750
HGNC:41167	EGFLAM-AS3	EGFLAM antisense RNA 3	non-coding RNA	RNA, long non-coding	Approved	5p13.2	05p13.2				EGFLAM antisense RNA 3 (non-protein coding)			2011-05-24		2012-08-15	2014-11-19	100874116	ENSG00000249071	OTTHUMG00000162108
HGNC:41166	EGFLAM-AS4	EGFLAM antisense RNA 4	non-coding RNA	RNA, long non-coding	Approved	5p13.2	05p13.2				EGFLAM antisense RNA 4 (non-protein coding)			2011-05-24		2012-08-15	2014-11-19	100852408	ENSG00000248730	OTTHUMG00000162114	uc031sje.1	BC014585	NR_046219
HGNC:40207	EGFR-AS1	EGFR antisense RNA 1	non-coding RNA	RNA, long non-coding	Approved	7p11.2	07p11.2					Long non-coding RNAs	788	2012-11-06			2015-08-21	100507500	ENSG00000224057	OTTHUMG00000156126	uc003tqo.4		NR_047551			26271667
HGNC:49077	EGLN3-AS1	EGLN3 antisense RNA 1	non-coding RNA	RNA, long non-coding	Approved	14q13.1	14q13.1							2013-08-23			2013-08-23	105370445	ENSG00000258897	OTTHUMG00000170577		AA147919	XR_915494
HGNC:37129	EGOT	eosinophil granule ontogeny transcript (non-protein coding)	non-coding RNA	RNA, long non-coding	Approved	3p26.1	03p26.1	"EGO|NCRNA00190"	"eosinophil granule ontogeny|non-protein coding RNA 190"			Long non-coding RNAs	788	2009-07-28		2009-07-28	2014-10-22	100126791	ENSG00000235947	OTTHUMG00000156235	uc003bqd.3	BC039547	NR_004428			"17351112|22303364"					611662														EGO
HGNC:51418	EHD4-AS1	EHD4 antisense RNA 1	non-coding RNA	RNA, long non-coding	Approved	15q15.1	15q15.1							2014-11-21			2014-11-21	101928363	ENSG00000259883	OTTHUMG00000172723		"CF887666|CF891641"	NR_120332
HGNC:44133	EHHADH-AS1	EHHADH antisense RNA 1	non-coding RNA	RNA, long non-coding	Approved	3q27.2	03q27.2				EHHADH antisense RNA 1 (non-protein coding)			2012-06-23		2012-08-15	2012-10-12	339926	ENSG00000223358	OTTHUMG00000156697	uc003fpe.3	BC047598	NR_038990
HGNC:48714	EHMT1-IT1	EHMT1 intronic transcript 1	non-coding RNA	RNA, long non-coding	Approved	9q34.3	09q34.3	FLJ40292						2013-06-07			2013-06-07	643210	ENSG00000281796	OTTHUMG00000189739		"AK127990|BX106199"	NR_024341
HGNC:39751	EHMT2-AS1	EHMT2 antisense RNA 1	non-coding RNA	RNA, long non-coding	Approved	6p21.33	06p21.33				EHMT2 antisense RNA 1 (non-protein coding)			2011-04-21		2012-08-15	2012-10-12	106478954	ENSG00000237080	OTTHUMG00000057535
HGNC:40208	EIF1AX-AS1	EIF1AX antisense RNA 1	non-coding RNA	RNA, long non-coding	Approved	Xp22.12	Xp22.12				EIF1AX antisense RNA 1 (non-protein coding)			2011-08-10		2012-08-15	2014-11-19	100874078	ENSG00000225037	OTTHUMG00000021229	uc033dsh.1		NR_046592
HGNC:44555	EIF1B-AS1	EIF1B antisense RNA 1	non-coding RNA	RNA, long non-coding	Approved	3p22.1	03p22.1	FLJ33065						2012-11-15			2012-11-15	440952	ENSG00000280739	OTTHUMG00000189530	uc003ckb.3	"AK309874|BC045736"	NR_033965
HGNC:40209	EIF2B5-AS1	EIF2B5 antisense RNA 1	non-coding RNA	RNA, long non-coding	Approved	3q27.1	03q27.1				EIF2B5 antisense RNA 1 (non-protein coding)			2011-07-28		2012-08-15	2014-11-19	100874079	ENSG00000230215	OTTHUMG00000156713			NR_046593
HGNC:41330	EIF2B5-IT1	EIF2B5 intronic transcript 1	non-coding RNA	RNA, long non-coding	Approved	3q27.1	03q27.1				EIF2B5 intronic transcript 1 (non-protein coding)			2011-05-24		2015-02-25	2015-02-25	100874328	ENSG00000227509	OTTHUMG00000156714
HGNC:48616	EIF3J-AS1	EIF3J antisense RNA 1 (head to head)	non-coding RNA	RNA, long non-coding	Approved	15q21.1	15q21.1							2013-05-24			2013-05-24	645212	ENSG00000179523	OTTHUMG00000171875			NR_034170
HGNC:49511	ELDR	EGFR long non-coding downstream RNA	non-coding RNA	RNA, long non-coding	Approved	7p11.2	07p11.2	Fabl		LINC01156	long intergenic non-protein coding RNA 1156			2014-01-01	2014-05-20	2014-05-20	2014-05-20	102725541	ENSG00000280890	OTTHUMG00000189565		DB084610	NR_110426				MGI:1919985
HGNC:39071	ELFN1-AS1	ELFN1 antisense RNA 1	non-coding RNA	RNA, long non-coding	Approved	7p22.3	07p22.3							2014-03-01			2014-04-08	101927125	ENSG00000236081	OTTHUMG00000151496		BX119057	NR_120510			24707484
HGNC:40765	ELMO1-AS1	ELMO1 antisense RNA 1	non-coding RNA	RNA, long non-coding	Approved	7p14.2	07p14.2				ELMO1 antisense RNA 1 (non-protein coding)			2011-12-12		2012-08-15	2014-11-19	100861514	ENSG00000224101	OTTHUMG00000154988	uc032zka.1	DA058843	NR_104120
HGNC:44156	ELOVL2-AS1	ELOVL2 antisense RNA 1	non-coding RNA	RNA, long non-coding	Approved	6p24.2	06p24.2				ELOVL2 antisense RNA 1 (non-protein coding)			2012-06-30		2012-08-15	2012-10-12	100506409	ENSG00000230314	OTTHUMG00000014251	uc021yln.1	BC038757	NR_038962
HGNC:49223	EMC3-AS1	EMC3 antisense RNA 1	non-coding RNA	RNA, long non-coding	Approved	3p25.3	03p25.3							2013-10-09			2013-10-09	442075	ENSG00000180385	OTTHUMG00000155324			NR_103821
HGNC:48331	EML2-AS1	EML2 antisense RNA 1	non-coding RNA	RNA, long non-coding	Approved	19q13.32	19q13.32			C19orf83	chromosome 19 open reading frame 83			2013-11-06	2015-03-18	2015-03-18	2015-03-18	100287177	ENSG00000267757	OTTHUMG00000182128			NR_130728
HGNC:18511	EMX2OS	EMX2 opposite strand/antisense RNA	non-coding RNA	RNA, long non-coding	Approved	10q26.11	10q26.11	"NCRNA00045|EMX2-AS1"	non-protein coding RNA 45		"empty spiracles homeobox 2 opposite strand|EMX2 opposite strand (non-protein coding)|EMX2 opposite strand/antisense RNA (non-protein coding)"	Long non-coding RNAs	788	2004-02-04	2011-11-14	2012-08-15	2014-10-22	196047	ENSG00000229847	OTTHUMG00000019125	uc001ldg.3	AY117034	NR_002791			12573261	MGI:3052329				607637														Emx2os
HGNC:40214	ENO1-AS1	ENO1 antisense RNA 1	non-coding RNA	RNA, long non-coding	Approved	1p36.23	01p36.23				ENO1 antisense RNA 1 (non-protein coding)			2011-05-19		2012-08-15	2014-11-19	100505975	ENSG00000230679	OTTHUMG00000001779	uc021oft.1		NR_038351
HGNC:41331	ENO1-IT1	ENO1 intronic transcript 1	non-coding RNA	RNA, long non-coding	Approved	1p36.23	01p36.23				ENO1 intronic transcript 1 (non-protein coding)			2011-05-19		2015-02-25	2015-02-25	106480431	ENSG00000236269	OTTHUMG00000001778
HGNC:42396	ENOX1-AS1	ENOX1 antisense RNA 1	non-coding RNA	RNA, long non-coding	Approved	13q14.11	13q14.11				ENOX1 antisense RNA 1 (non-protein coding)			2011-07-07		2012-08-15	2014-11-19	100874129	ENSG00000233821	OTTHUMG00000016819
HGNC:42397	ENOX1-AS2	ENOX1 antisense RNA 2	non-coding RNA	RNA, long non-coding	Approved	13q14.11	13q14.11				ENOX1 antisense RNA 2 (non-protein coding)			2011-07-07		2012-08-15	2014-11-19	100874130	ENSG00000238189	OTTHUMG00000016817			NR_120399
HGNC:45203	ENTPD1-AS1	ENTPD1 antisense RNA 1	non-coding RNA	RNA, long non-coding	Approved	10q24.1	10q24.1							2013-03-07			2013-03-07	728558	ENSG00000226688	OTTHUMG00000018822	uc001klg.2		NR_038444
HGNC:26710	ENTPD3-AS1	ENTPD3 antisense RNA 1	non-coding RNA	RNA, long non-coding	Approved	3p22.1	03p22.1	FLJ36665			ENTPD3 antisense RNA 1 (non-protein coding)			2011-07-28		2012-08-15	2014-11-19	285266	ENSG00000223797	OTTHUMG00000156074	uc003cke.4		NR_040100			12477932
HGNC:50504	EP300-AS1	EP300 antisense RNA 1	non-coding RNA	RNA, long non-coding	Approved	22q13.2	22q13.2							2014-05-12			2014-05-12	101927279	ENSG00000231993	OTTHUMG00000150941			NR_110514
HGNC:30749	EPB41L4A-AS1	EPB41L4A antisense RNA 1	non-coding RNA	RNA, long non-coding	Approved	5q22.2	05q22.2	TIGA1	transcript induced by growth arrest 1	"C5orf26|NCRNA00219"	"chromosome 5 open reading frame 26|non-protein coding RNA 219|EPB41L4A antisense RNA 1 (non-protein coding)"			2006-07-31	2011-08-11	2012-08-15	2014-11-19	114915	ENSG00000224032	OTTHUMG00000128803	uc003kpq.2	AB048207	NR_015370			9490301
HGNC:25643	EPB41L4A-AS2	EPB41L4A antisense RNA 2 (head to head)	non-coding RNA	RNA, long non-coding	Approved	5q22.2	05q22.2	FLJ11235						2013-07-26		2013-07-26	2015-02-02	54508	ENSG00000278921	OTTHUMG00000169519			NR_027706
HGNC:27799	EPHA1-AS1	EPHA1 antisense RNA 1	non-coding RNA	RNA, long non-coding	Approved	7q35	07q35				EPHA1 antisense RNA 1 (non-protein coding)			2012-06-30		2012-08-15	2014-11-19	285965	ENSG00000229153	OTTHUMG00000155893	uc003wda.5	AL833583	NR_033897
HGNC:50602	EPHA5-AS1	EPHA5 antisense RNA 1	non-coding RNA	RNA, long non-coding	Approved	4q13.1	04q13.1							2014-05-22			2014-05-22	100144602	ENSG00000250846	OTTHUMG00000161982			NR_034138
HGNC:40849	EPN2-AS1	EPN2 antisense RNA 1	non-coding RNA	RNA, long non-coding	Approved	17p11.2	17p11.2				EPN2 antisense RNA 1 (non-protein coding)			2011-09-21		2012-08-15	2014-11-18	100874018	ENSG00000235397	OTTHUMG00000130623	uc031qzg.1		NR_048576
HGNC:41445	EPN2-IT1	EPN2 intronic transcript 1	non-coding RNA	RNA, long non-coding	Approved	17p11.2	17p11.2				EPN2 intronic transcript 1 (non-protein coding)			2011-05-24		2015-02-25	2015-02-25	100874309			uc031qzf.1		NR_046824
HGNC:1229	ERC2-IT1	ERC2 intronic transcript 1	non-coding RNA	RNA, long non-coding	Approved	3p14.3	03p14.3	Po42		"C1orf1|C3orf51"	"chromosome 1 open reading frame 1|chromosome 3 open reading frame 51|ERC2 intronic transcript 1 (non-protein coding)"			1998-08-06	2012-05-30	2015-02-25	2015-02-25	711	ENSG00000281708	OTTHUMG00000189578	uc003dhs.4	U88965	NR_024615		O76042	9653645
HGNC:41431	ERI3-IT1	ERI3 intronic transcript 1	non-coding RNA	RNA, long non-coding	Approved	1p34.1	01p34.1				ERI3 intronic transcript 1 (non-protein coding)			2011-05-24		2015-02-25	2015-02-25	100874278	ENSG00000233602	OTTHUMG00000037293	uc031tzd.1		NR_046817
HGNC:49404	ERICD	E2F1-regulated inhibitor of cell death (non-protein coding)	non-coding RNA	RNA, long non-coding	Approved	8q24.3	08q24.3	"TCONS_00014875|ERIC"		LINC01130	long intergenic non-protein coding RNA 1130	Long non-coding RNAs	788	2013-10-25	2013-11-18	2013-11-18	2014-10-22	104355217	ENSG00000280303	OTTHUMG00000164249		BX099671				24168400
HGNC:32290	ERICH1-AS1	ERICH1 antisense RNA 1	non-coding RNA	RNA, long non-coding	Approved	8p23.3	08p23.3			C8orf68	"chromosome 8 open reading frame 68|ERICH1 antisense RNA 1 (non-protein coding)"			2005-09-22	2012-04-16	2012-08-15	2015-11-04	619343	ENSG00000237647	OTTHUMG00000163635	uc003wpk.3	"BC022082|BC038783"	NR_073397		P0C838	26393913
HGNC:41093	ERICH3-AS1	ERICH3 antisense RNA 1	non-coding RNA	RNA, long non-coding	Approved	1p31.1	01p31.1							2014-02-19			2014-11-19	101927320	ENSG00000234497	OTTHUMG00000037896		BX092187	NR_121671
HGNC:41205	ERICH6-AS1	ERICH6 antisense RNA 1	non-coding RNA	RNA, long non-coding	Approved	3q25.1	03q25.1							2014-03-19			2014-11-19	101928085	ENSG00000240137	OTTHUMG00000159845		"AI146376|AA262424"	NR_121674
HGNC:39079	ESRG	embryonic stem cell related (non-protein coding)	non-coding RNA	RNA, long non-coding	Approved	3p14.3	03p14.3	HESRG	human embryonic stem cell related gene			Long non-coding RNAs	788	2011-10-10		2010-10-10	2014-07-18	790952	ENSG00000265992	OTTHUMG00000179678	uc003dhj.3		NR_027122		Q1W209	"17803967|21861197"					611473
HGNC:40222	ETV5-AS1	ETV5 antisense RNA 1	non-coding RNA	RNA, long non-coding	Approved	3q27.2	03q27.2				ETV5 antisense RNA 1 (non-protein coding)			2011-07-27		2012-08-15	2014-11-18	100873934	ENSG00000234197	OTTHUMG00000156638
HGNC:40223	EVX1-AS	EVX1 antisense RNA	non-coding RNA	RNA, long non-coding	Approved	7p15.2	07p15.2	EVX1-AS1	EVX1 antisense RNA 1 (non-protein coding)		EVX1 antisense RNA (non-protein coding)			2012-05-03		2012-08-15	2014-11-19	101410536	ENSG00000253405	OTTHUMG00000159991		"DB455833|DB260732"	NR_120507
HGNC:26596	EWSAT1	Ewing sarcoma associated transcript 1	non-coding RNA	RNA, long non-coding	Approved	15q23	15q23	FLJ33768		"TMEM84|NCRNA00277|LINC00277"	"transmembrane protein 84|non-protein coding RNA 277|long intergenic non-protein coding RNA 277"			2005-10-25	2014-11-20	2014-11-20	2014-11-20	283673	ENSG00000212766	OTTHUMG00000133319	uc002art.3	AK091087	NR_026949			25401475					616492
HGNC:25175	EXOC3-AS1	EXOC3 antisense RNA 1	non-coding RNA	RNA, long non-coding	Approved	5p15.33	05p15.33			C5orf55	chromosome 5 open reading frame 55			2009-04-06	2014-12-10	2014-12-10	2014-12-10	116349	ENSG00000221990	OTTHUMG00000162235	uc010ita.3	BC014011	NR_126522		Q8N2X6	12477932
HGNC:27985	EXTL3-AS1	EXTL3 antisense RNA 1	non-coding RNA	RNA, long non-coding	Approved	8p21.1	08p21.1			C8orf50	"chromosome 8 open reading frame 50|EXTL3 antisense RNA 1 (non-protein coding)"			2005-08-11	2012-04-13	2012-08-15	2014-01-24	101929402	ENSG00000246339	OTTHUMG00000164029		BC043205	NR_126027			12477932
HGNC:40609	EZR-AS1	EZR antisense RNA 1	non-coding RNA	RNA, long non-coding	Approved	6q25.3	06q25.3				EZR antisense RNA 1 (non-protein coding)			2012-03-07		2012-08-15	2014-11-19	101409257	ENSG00000233893	OTTHUMG00000015915	uc031sqs.2	"AI831881|BE552153"	NR_102425
HGNC:40225	F10-AS1	F10 antisense RNA 1	non-coding RNA	RNA, long non-coding	Approved	13q34	13q34				F10 antisense RNA 1 (non-protein coding)			2011-05-09		2012-08-15	2014-11-19	104413892	ENSG00000231882	OTTHUMG00000133691			NR_126424
HGNC:27725	F11-AS1	F11 antisense RNA 1	non-coding RNA	RNA, long non-coding	Approved	4q35.2	04q35.2							2013-09-17			2013-09-17	285441	ENSG00000251165	OTTHUMG00000160319		BC038717	NR_033900			12477932
HGNC:43713	FALEC	focally amplified long non-coding RNA in epithelial cancer	non-coding RNA	RNA, long non-coding	Approved	1q21.3	01q21.3	"ncRNA-a1|FAL1"	focally amplified lncRNA on chromosome 1	LINC00568	long intergenic non-protein coding RNA 568	Long non-coding RNAs	788	2012-02-02	2014-09-17	2014-09-17	2014-10-22	100874054	ENSG00000228126	OTTHUMG00000035849	uc031pos.1	AL713297	NR_051960			"20887892|25203321"					616092														LINC00568
HGNC:41276	FAM3D-AS1	FAM3D antisense RNA 1	non-coding RNA	RNA, long non-coding	Approved	3p14.2	03p14.2	lnc-KCTD6-3						2015-04-30			2015-04-30	105377108	ENSG00000244383	OTTHUMG00000159160		BG215913	XR_937501			25904139
HGNC:19370	FAM13A-AS1	FAM13A antisense RNA 1	non-coding RNA	RNA, long non-coding	Approved	4q22.1	04q22.1	NCRNA00039	non-protein coding RNA 39	"FAM13A1OS|FAM13AOS"	"FAM13A opposite strand (non-protein coding)|FAM13A antisense RNA 1 (non-protein coding)"			2002-11-15	2011-08-19	2012-08-15	2012-10-12	285512	ENSG00000248019	OTTHUMG00000161035	uc003hrz.1	AK126217	NR_002806			15234000					613300
HGNC:23667	FAM27B	family with sequence similarity 27 member B	non-coding RNA	RNA, long non-coding	Approved	9q21.11	09q21.11	"bA12A20.3|FAM27A2"			family with sequence similarity 27, member B			2005-04-01		2015-11-18	2015-11-18	100133121	ENSG00000278763	OTTHUMG00000188586			NR_027422		Q5VT28					FAM27B
HGNC:23668	FAM27C	family with sequence similarity 27 member C	non-coding RNA	RNA, long non-coding	Approved	9q13	09q13	"bA374M1.5|FAM27A3|bA7G23.5|FAM27A1"		FAM27A	"family with sequence similarity 27, member A|family with sequence similarity 27, member C"			2005-04-01		2015-11-18	2015-11-18	100132948	ENSG00000154537	OTTHUMG00000013240			NR_027421		Q5VT28					FAM27C
HGNC:32015	FAM27D1	family with sequence similarity 27 member D1	non-coding RNA	RNA, long non-coding	Approved	9p11.2	09p11.2	OTTHUMG00000013267			family with sequence similarity 27, member D1			2006-06-30		2015-11-18	2015-11-18	724094	ENSG00000275493	OTTHUMG00000188511			XR_132873		Q5T7N8					FAM27D1
HGNC:32013	FAM27E2	family with sequence similarity 27 member E2	non-coding RNA	RNA, long non-coding	Approved	9p11.2	09p11.2			FAM27E1	"family with sequence similarity 27, member E1|family with sequence similarity 27, member E2"			2006-06-30		2015-11-18	2015-11-18	100289124	ENSG00000276135	OTTHUMG00000188514	uc022bhk.2		XR_078687							FAM27E2
HGNC:28655	FAM27E3	family with sequence similarity 27 member E3	non-coding RNA	RNA, long non-coding	Approved	9q21.11	09q21.11	MGC42630			family with sequence similarity 27, member E3			2006-06-30		2015-11-18	2016-01-13	100131997	ENSG00000274026	OTTHUMG00000188582			NR_103833		Q08E93	12477932				FAM27E3
HGNC:44415	FAM27E4	family with sequence similarity 27 member E4	non-coding RNA	RNA, long non-coding	Approved	9q13	09q13			FAM27E4P	"family with sequence similarity 27, member E4, pseudogene|family with sequence similarity 27, member E4"			2012-10-05	2013-02-18	2015-11-18	2015-11-18	100132439	ENSG00000204805	OTTHUMG00000184179
HGNC:32410	FAM27E5	family with sequence similarity E5	non-coding RNA	RNA, long non-coding	Approved	17p11.2	17p11.2	MGC35151		FAM27L	family with sequence similarity 27-like			2005-12-20	2016-01-13	2016-01-13	2016-01-13	284123	ENSG00000178130	OTTHUMG00000166302	uc002gyz.5	BC031617	NR_028336		Q8N5T8
HGNC:23955	FAM41AY1	family with sequence similarity 41 member A, Y-linked 1	non-coding RNA	RNA, long non-coding	Approved	Yq11.221	Yq11.221			FAM41AY	"family with sequence similarity 41, member A, Y-linked|family with sequence similarity 41, member A, Y-linked 1"			2004-06-02	2009-07-20	2015-11-19	2015-11-19	340618	ENSG00000224989	OTTHUMG00000041970	uc011nat.2	BC042981	NR_028083			12477932
HGNC:37135	FAM41AY2	family with sequence similarity 41 member A, Y-linked 2	non-coding RNA	RNA, long non-coding	Approved	Yq11.222	Yq11.222				family with sequence similarity 41, member A, Y-linked 2			2009-07-20		2015-11-19	2015-11-19	100302526	ENSG00000226362	OTTHUMG00000041973			NR_028084
HGNC:27635	FAM41C	family with sequence similarity 41 member C	non-coding RNA	RNA, long non-coding	Approved	1p36.33	01p36.33				family with sequence similarity 41, member C			2004-06-02	2011-08-31	2015-11-18	2015-11-18	284593	ENSG00000230368	OTTHUMG00000002469	uc001abt.4	BC047940	NR_027055			12477932
HGNC:49499	FAM53B-AS1	FAM53B antisense RNA 1	non-coding RNA	RNA, long non-coding	Approved	10q26.13	10q26.13							2013-12-20			2013-12-20	101927944	ENSG00000233334	OTTHUMG00000019216		"BI457689|AA620732|AI470835"	XR_246199
HGNC:30444	FAM66A	family with sequence similarity 66 member A	non-coding RNA	RNA, long non-coding	Approved	8p23.1	08p23.1				family with sequence similarity 66, member A			2005-04-28		2015-11-18	2015-11-18	100133172	ENSG00000227888	OTTHUMG00000165458	uc010lsi.2		NR_026789
HGNC:28890	FAM66B	family with sequence similarity 66 member B	non-coding RNA	RNA, long non-coding	Approved	8p23.1	08p23.1				family with sequence similarity 66, member B			2005-04-28		2015-11-18	2015-11-18	100128890	ENSG00000215374	OTTHUMG00000165383	uc033cdl.1		NR_027423
HGNC:21644	FAM66C	family with sequence similarity 66 member C	non-coding RNA	RNA, long non-coding	Approved	12p13.31	12p13.31				family with sequence similarity 66, member C			2005-04-28		2015-11-18	2015-11-18	440078	ENSG00000226711	OTTHUMG00000168638	uc001que.4		NR_026788
HGNC:24159	FAM66D	family with sequence similarity 66 member D	non-coding RNA	RNA, long non-coding	Approved	8p23.1	08p23.1				family with sequence similarity 66, member D			2005-04-28		2015-11-18	2015-11-18	100132923	ENSG00000255052	OTTHUMG00000165269			NR_027425
HGNC:18735	FAM66E	family with sequence similarity 66 member E	non-coding RNA	RNA, long non-coding	Approved	8p23.1	08p23.1				family with sequence similarity 66, member E			2005-04-28		2015-11-18	2015-11-18	100132103	ENSG00000225725	OTTHUMG00000165403	uc011kws.1		NR_027424		P0C841
HGNC:32029	FAM74A1	family with sequence similarity 74 member A1	non-coding RNA	RNA, long non-coding	Approved	9p12	09p12			FAM74A5	"family with sequence similarity 74, member A5|family with sequence similarity 74, member A1"			2006-06-30		2015-11-18	2015-11-18	401507	ENSG00000215112	OTTHUMG00000067121	uc033crc.1		NR_026803		Q5RGS3					FAM74A1
HGNC:32030	FAM74A2	family with sequence similarity 74 member A2	non-coding RNA	RNA, long non-coding	Approved	9p12	09p12				family with sequence similarity 74, member A2			2006-06-30		2015-11-18	2015-11-18	653114					XR_036862		Q5RGS3					FAM74A2
HGNC:32031	FAM74A3	family with sequence similarity 74 member A3	non-coding RNA	RNA, long non-coding	Approved	9q21.11	09q21.11	OTTHUMG00000067149			family with sequence similarity 74, member A3			2006-06-30		2015-11-18	2015-11-18	728495	ENSG00000274355	OTTHUMG00000188258	uc010mmk.2		NR_026801		Q4VXF1					FAM74A3
HGNC:32032	FAM74A4	family with sequence similarity 74 member A4	non-coding RNA	RNA, long non-coding	Approved	9q12	09q12	FLJ45202			family with sequence similarity 74, member A4			2006-06-30		2015-11-18	2015-11-18	401508	ENSG00000274583	OTTHUMG00000188539	uc033cti.1		NR_026802		Q5TZK3
HGNC:34036	FAM74A6	family with sequence similarity 74 member A6	non-coding RNA	RNA, long non-coding	Approved	9q12	09q12				family with sequence similarity 74, member A6			2008-03-28		2015-11-18	2015-11-18	653123	ENSG00000274516	OTTHUMG00000188291			NG_009678.1		Q5TZK3
HGNC:34037	FAM74A7	family with sequence similarity 74 member A7	non-coding RNA	RNA, long non-coding	Approved	9p11.2	09p11.2				"family with sequence similarity 74, member A7, pseudogene|family with sequence similarity 74, member A7"			2008-03-28		2015-11-18	2015-11-18	100996582	ENSG00000277260	OTTHUMG00000187514			XR_078406		A6NL05
HGNC:48658	FAM83A-AS1	FAM83A antisense RNA 1	non-coding RNA	RNA, long non-coding	Approved	8q24.13	08q24.13	HCCC11						2013-06-03			2013-06-03	100131726	ENSG00000204949	OTTHUMG00000165086		AY211907	NR_024479
HGNC:16113	FAM83C-AS1	FAM83C antisense RNA 1	non-coding RNA	RNA, long non-coding	Approved	20q11.22	20q11.22	dJ614O4.3		"C20orf120|NCRNA00154"	"chromosome 20 open reading frame 120|non-protein coding RNA 154|FAM83C antisense RNA 1 (non-protein coding)"			2001-07-17	2011-08-11	2012-08-15	2012-10-12	140846	ENSG00000235214	OTTHUMG00000032327	uc032phx.1	AL121753	NR_109815
HGNC:48720	FAM83H-AS1	FAM83H antisense RNA 1 (head to head)	non-coding RNA	RNA, long non-coding	Approved	8q24.3	08q24.3	onco-lncRNA-3						2013-06-07			2015-07-29	100128338	ENSG00000203499	OTTHUMG00000165151			NR_033849			25864709
HGNC:27233	FAM87A	family with sequence similarity 87 member A	non-coding RNA	RNA, long non-coding	Approved	8p23.3	08p23.3				family with sequence similarity 87, member A			2005-09-05		2015-11-18	2015-11-18	157693	ENSG00000182366		uc033azq.1	BC037297	NR_103537		P0C7U9	12477932
HGNC:32236	FAM87B	family with sequence similarity 87 member B	non-coding RNA	RNA, long non-coding	Approved	1p36.33	01p36.33	FLJ40008			family with sequence similarity 87, member B			2005-09-05		2015-11-18	2015-11-18	400728	ENSG00000177757	OTTHUMG00000002471	uc031tlt.1	AK097327	NR_103536							FAM87B
HGNC:28069	FAM95A	family with sequence similarity 95 member A	non-coding RNA	RNA, long non-coding	Approved	2q11.1	02q11.1	DKFZp434H0923			family with sequence similarity 95, member A			2013-03-15		2015-11-18	2015-11-18	90499				AL137712	NR_038409
HGNC:32318	FAM95B1	family with sequence similarity 95 member B1	non-coding RNA	RNA, long non-coding	Approved	9p11.2	09p11.2	DKFZp686P0734			family with sequence similarity 95, member B1			2008-05-02		2015-11-18	2015-11-18	100133036	ENSG00000223839	OTTHUMG00000058623	uc004acg.3	AL833349	NR_026759
HGNC:45272	FAM95C	family with sequence similarity 95 member C	non-coding RNA	RNA, long non-coding	Approved	9p13.1	09p13.1				family with sequence similarity 95, member C			2013-03-15		2015-11-18	2015-11-18	100289137	ENSG00000273036	OTTHUMG00000186350			NR_047651
HGNC:32368	FAM99A	family with sequence similarity 99 member A (non-protein coding)	non-coding RNA	RNA, long non-coding	Approved	11p15.5	11p15.5	FLJ42833			"family with sequence similarity 99, member A|family with sequence similarity 99, member A (non-protein coding)"			2005-10-27		2015-11-18	2015-11-18	387742	ENSG00000205866	OTTHUMG00000057555	uc009ycz.4	AK124823	NR_026643
HGNC:32369	FAM99B	family with sequence similarity 99 member B (non-protein coding)	non-coding RNA	RNA, long non-coding	Approved	11p15.5	11p15.5	DKFZp781M09150			"family with sequence similarity 99, member B|family with sequence similarity 99, member B (non-protein coding)"			2005-10-27		2015-11-18	2015-11-18	100132464	ENSG00000205865	OTTHUMG00000057552	uc010qxa.1	CR627417	NR_026642
HGNC:32334	FAM138A	family with sequence similarity 138 member A	non-coding RNA	RNA, long non-coding	Approved	1p36.33	01p36.33	F379			family with sequence similarity 138, member A			2007-08-14		2015-11-18	2015-11-18	645520	ENSG00000237613	OTTHUMG00000000960	uc001aak.3		NR_026818			"11779631|15233989"
HGNC:33582	FAM138B	family with sequence similarity 138 member B	non-coding RNA	RNA, long non-coding	Approved	2q13	02q13	F379			family with sequence similarity 138, member B			2007-08-14		2015-11-18	2015-11-18	654412	ENSG00000226516	OTTHUMG00000047820	uc002tjz.3		NR_026821			"11779631|15233989"
HGNC:32333	FAM138C	family with sequence similarity 138 member C	non-coding RNA	RNA, long non-coding	Approved	9p24.3	09p24.3	F379			family with sequence similarity 138, member C			2007-08-14		2015-11-18	2015-11-18	654835	ENSG00000218839	OTTHUMG00000019422			NR_026822			"11779631|15233989"
HGNC:33583	FAM138D	family with sequence similarity 138 member D	non-coding RNA	RNA, long non-coding	Approved	12p13.33	12p13.33	F379			family with sequence similarity 138, member D			2007-08-14		2015-11-18	2015-11-18	677784	ENSG00000249054	OTTHUMG00000167962			NR_026823			"11779631|15233989"
HGNC:32335	FAM138E	family with sequence similarity 138 member E	non-coding RNA	RNA, long non-coding	Approved	15q26.3	15q26.3	F379			family with sequence similarity 138, member E			2007-08-14		2015-11-18	2015-11-18	100124412	ENSG00000248893	OTTHUMG00000172273	uc010bpi.3		NR_026819			"11779631|15233989"
HGNC:33581	FAM138F	family with sequence similarity 138 member F	non-coding RNA	RNA, long non-coding	Approved	19p13.3	19p13.3	F379			family with sequence similarity 138, member F			2007-08-14		2015-11-18	2015-11-18	641702	ENSG00000282591	OTTHUMG00000180467			NR_026820			"11779631|15233989"
HGNC:41503	FAM155A-IT1	FAM155A intronic transcript 1	non-coding RNA	RNA, long non-coding	Approved	13q33.3	13q33.3				FAM155A intronic transcript 1 (non-protein coding)			2011-08-15		2015-02-25	2015-02-25	100874375	ENSG00000227248	OTTHUMG00000017327	uc001vqm.4		NR_046848
HGNC:15548	FAM167A-AS1	FAM167A antisense RNA 1	non-coding RNA	RNA, long non-coding	Approved	8p23.1	08p23.1			C8orf12	chromosome 8 open reading frame 12			2001-04-25	2014-10-01	2014-10-01	2014-10-01	83656	ENSG00000184608	OTTHUMG00000165366		AJ301563	NR_026814		Q96KT0
HGNC:45006	FAM170B-AS1	FAM170B antisense RNA 1	non-coding RNA	RNA, long non-coding	Approved	10q11.23	10q11.23							2013-01-07			2013-01-07	100506733	ENSG00000234736	OTTHUMG00000018186	uc001jhi.2		NR_038973
HGNC:20133	FAM181A-AS1	FAM181A antisense RNA 1	non-coding RNA	RNA, long non-coding	Approved	14q32.12	14q32.12			C14orf86	"chromosome 14 open reading frame 86|FAM181A antisense RNA 1 (non-protein coding)"			2003-01-13	2011-12-07	2012-08-15	2012-10-12	283592	ENSG00000258584	OTTHUMG00000171296	uc001yby.2		NR_027004
HGNC:27239	FAM201A	family with sequence similarity 201 member A	non-coding RNA	RNA, long non-coding	Approved	9p12	09p12			C9orf122	"chromosome 9 open reading frame 122|family with sequence similarity 201, member A"			2004-04-15	2010-07-02	2015-11-18	2015-11-18	158228	ENSG00000204860	OTTHUMG00000019948	uc004abh.4	BC041970	NR_027294		Q5SY85	12477932				FAM201A
HGNC:49446	FAM212B-AS1	FAM212B antisense RNA 1	non-coding RNA	RNA, long non-coding	Approved	1p13.2	01p13.2							2013-12-03			2013-12-03	100506343	ENSG00000227811	OTTHUMG00000011954			NR_038951
HGNC:17505	FAM215A	family with sequence similarity 215 member A (non-protein coding)	non-coding RNA	RNA, long non-coding	Approved	17q21.31	17q21.31	"APR-2|LINC00530"	long intergenic non-protein coding RNA 530	C17orf88	"chromosome 17 open reading frame 88|family with sequence similarity 215, member A (non-protein coding)"			2007-07-19	2011-12-08	2015-11-18	2015-11-18	23591	ENSG00000267496	OTTHUMG00000181798	uc010wiq.1	AF143236	NR_026770		Q9Y5M1	10948432				FAM215A
HGNC:43639	FAM215B	family with sequence similarity 215 member B (non-protein coding)	non-coding RNA	RNA, long non-coding	Approved	17q21.31	17q21.31	ARL17A-IT1	ARL17A intronic transcript 1 (non-protein coding)		family with sequence similarity 215, member B (non-protein coding)			2011-12-08		2015-11-18	2015-11-18	644297	ENSG00000232300	OTTHUMG00000190258		BC044941
HGNC:28223	FAM222A-AS1	FAM222A antisense RNA 1	non-coding RNA	RNA, long non-coding	Approved	12q24.11	12q24.11				FAM222A antisense RNA 1 (non-protein coding)			2012-04-27		2012-08-15	2012-10-12	84983	ENSG00000255650	OTTHUMG00000169261	uc031qjl.1		NR_026661			12477932
HGNC:30612	FAM223A	family with sequence similarity 223 member A (non-protein coding)	non-coding RNA	RNA, long non-coding	Approved	Xq28	Xq28	SPCX		"CXorf52|NCRNA00204|NCRNA00204A|LINC00204A"	"chromosome X open reading frame 52|non-protein coding RNA 204|non-protein coding RNA 204A|long intergenic non-protein coding RNA 204A|family with sequence similarity 223, member A (non-protein coding)"			2004-12-03	2012-07-04	2015-11-18	2015-11-18	100132967	ENSG00000279245	OTTHUMG00000057425	uc011mzt.4	AY168775	NR_027401		Q8IWN6
HGNC:34048	FAM223B	family with sequence similarity 223 member B (non-protein coding)	non-coding RNA	RNA, long non-coding	Approved	Xq28	Xq28			"CXorf52B|NCRNA00204B|LINC00204B"	"chromosome X open reading frame 52B|non-protein coding RNA 204B|long intergenic non-protein coding RNA 204B|family with sequence similarity 223, member B (non-protein coding)"			2008-04-02	2012-07-04	2015-11-18	2015-11-18	286967	ENSG00000272681	OTTHUMG00000188665			NR_027402		A6NKX1
HGNC:37736	FAM224A	family with sequence similarity 224 member A (non-protein coding)	non-coding RNA	RNA, long non-coding	Approved	Yq11.222	Yq11.222			"NCRNA00230A|LINC00230A"	"non-protein coding RNA 230A|long intergenic non-protein coding RNA 230A|family with sequence similarity 224, member A (non-protein coding)"			2010-02-10	2012-07-04	2015-11-18	2015-11-18	401630	ENSG00000233522	OTTHUMG00000041969		AK026667	NR_002161
HGNC:37737	FAM224B	family with sequence similarity 224 member B (non-protein coding)	non-coding RNA	RNA, long non-coding	Approved	Yq11.221	Yq11.221			"NCRNA00230B|LINC00230B"	"non-protein coding RNA 230B|long intergenic non-protein coding RNA 230B|family with sequence similarity 224, member B (non-protein coding)"			2010-02-10	2012-07-04	2015-11-18	2015-11-18	401629	ENSG00000230663	OTTHUMG00000036416	uc004ftj.3	AI819212	NR_002160
HGNC:27855	FAM225A	family with sequence similarity 225 member A (non-protein coding)	non-coding RNA	RNA, long non-coding	Approved	9q32	09q32	DKFZp686A0127		"C9orf109|NCRNA00256A|LINC00256A"	"chromosome 9 open reading frame 109|non-protein coding RNA 256A|long intergenic non-protein coding RNA 256A|family with sequence similarity 225, member A (non-protein coding)"			2004-08-25	2012-07-04	2015-11-18	2015-11-18	286333	ENSG00000231528	OTTHUMG00000020516	uc004bgo.4	AL832752	NR_024366
HGNC:21865	FAM225B	family with sequence similarity 225 member B (non-protein coding)	non-coding RNA	RNA, long non-coding	Approved	9q32	09q32			"C9orf110|NCRNA00256B|LINC00256B"	"chromosome 9 open reading frame 110|non-protein coding RNA 256B|long intergenic non-protein coding RNA 256B|family with sequence similarity 225, member B (non-protein coding)"			2004-08-25	2012-07-04	2015-11-18	2015-11-18	100128385	ENSG00000225684	OTTHUMG00000020515	uc004bgn.6	BX647840	NR_024376
HGNC:28544	FAM226A	family with sequence similarity 226 member A (non-protein coding)	non-coding RNA	RNA, long non-coding	Approved	Xq13	Xq13	MGC34827		"CXorf50|NCRNA00246|NCRNA00246A|LINC00246A"	"chromosome X open reading frame 50|non-protein coding RNA 246|non-protein coding RNA 246A|long intergenic non-protein coding RNA 246A|family with sequence similarity 226, member A (non-protein coding)"			2004-12-03	2012-07-04	2015-11-18	2015-11-18	203429				BC041962	NR_026595			12477932
HGNC:31964	FAM226B	family with sequence similarity 226 member B (non-protein coding)	non-coding RNA	RNA, long non-coding	Approved	Xq13.1	Xq13.1			"CXorf50B|NCRNA00246B|LINC00246B"	"chromosome X open reading frame 50B|non-protein coding RNA 246B|long intergenic non-protein coding RNA 246B|family with sequence similarity 226, member B (non-protein coding)"			2007-08-03	2012-07-04	2015-11-18	2015-11-18	653687			uc033eid.1	BC025725	NR_026594			16382448
HGNC:32943	FAM230B	family with sequence similarity 230 member B (non-protein coding)	non-coding RNA	RNA, long non-coding	Approved	22q11.21	22q11.21	FLJ46366			"family with sequence similarity 230, member B|family with sequence similarity 230, member B (non-protein coding)"			2013-01-21		2015-11-18	2015-11-18	642633	ENSG00000215498	OTTHUMG00000150782	uc002zuk.5	"BC039313|AK128837"	NR_108107
HGNC:43915	FANK1-AS1	FANK1 antisense RNA 1	non-coding RNA	RNA, long non-coding	Approved	10q26.2	10q26.2				FANK1 antisense RNA 1 (non-protein coding)			2012-05-03		2012-08-15	2012-10-12	101410540	ENSG00000233409	OTTHUMG00000019239	uc031pxo.1	AW080472	NR_102707
HGNC:41485	FAR1-IT1	FAR1 intronic transcript 1	non-coding RNA	RNA, long non-coding	Approved	11p15.2	11p15.2				FAR1 intronic transcript 1 (non-protein coding)			2011-05-19		2015-02-25	2015-02-25	106478978	ENSG00000254791	OTTHUMG00000165788
HGNC:40229	FARP1-AS1	FARP1 antisense RNA 1	non-coding RNA	RNA, long non-coding	Approved	13q32.2	13q32.2				FARP1 antisense RNA 1 (non-protein coding)			2011-05-18		2012-08-15	2014-11-19	100874080	ENSG00000231194	OTTHUMG00000017247
HGNC:50479	FARSA-AS1	FARSA antisense RNA 1	non-coding RNA	RNA, long non-coding	Approved	19p13.2	19p13.2							2014-05-06			2014-05-06	106144598	ENSG00000266975	OTTHUMG00000180573		AW881480
HGNC:37128	FAS-AS1	FAS antisense RNA 1	non-coding RNA	RNA, long non-coding	Approved	10q24.1	10q24.1	SAF		"FASAS|FAS-AS"	"FAS antisense RNA (non-protein coding)|FAS antisense RNA 1 (non-protein coding)"	Long non-coding RNAs	788	2009-07-16	2010-11-25	2012-08-15	2014-10-22	100302740			uc021pvx.1		NR_028371			"15829500|24811343"																			saf
HGNC:27557	FBXL19-AS1	FBXL19 antisense RNA 1 (head to head)	non-coding RNA	RNA, long non-coding	Approved	16p11.2	16p11.2	"MGC125469|MGC125470|MGC125472"		NCRNA00095	"non-protein coding RNA 95|FBXL19 antisense RNA 1 (non-protein coding)|FBXL19 antisense RNA 1"			2008-09-03	2011-03-30	2012-08-16	2012-10-12	283932	ENSG00000260852	OTTHUMG00000176767	uc002dzy.4	AK090544	NR_024348		Q494R0
HGNC:51147	FBXO3-AS1	FBXO3 antisense RNA 1 (head to head)	non-coding RNA	RNA, long non-coding	Approved	11p13	11p13							2014-07-30			2014-07-30	101928440	ENSG00000254508	OTTHUMG00000166272			NR_120550
HGNC:31025	FBXO22-AS1	FBXO22 antisense RNA 1	non-coding RNA	RNA, long non-coding	Approved	15q23	15q23	"HsT18082|NCRNA00053|FISTC1OS"	"non-protein coding RNA 53|FISTC1 opposite strand (non-protein coding)"	FBXO22OS	"FBXO22 opposite strand (non-protein coding)|FBXO22 antisense RNA 1 (non-protein coding)"			2006-01-17	2011-08-19	2012-08-15	2012-10-12	692224			uc002bbm.1	AC027104	NR_003136
HGNC:41489	FBXO36-IT1	FBXO36 intronic transcript 1	non-coding RNA	RNA, long non-coding	Approved	2q36.3	02q36.3				FBXO36 intronic transcript 1 (non-protein coding)			2011-05-19		2015-02-25	2015-02-25	100874344	ENSG00000231534	OTTHUMG00000153612
HGNC:43894	FENDRR	FOXF1 adjacent non-coding developmental regulatory RNA	non-coding RNA	RNA, long non-coding	Approved	16q24.1	16q24.1	"lincFOXF1|onco-lncRNA-21"		FOXF1-AS1	FOXF1 antisense RNA 1 (head to head)	Long non-coding RNAs	788	2012-04-25	2013-02-07	2013-02-07	2015-07-29	400550	ENSG00000268388	OTTHUMG00000183870	uc021tmg.1	AK091834	NR_033925			"24381249|23369715|19571010|23034409"	MGI:1916040	RGD:9685086			614975
HGNC:26652	FER1L6-AS1	FER1L6 antisense RNA 1	non-coding RNA	RNA, long non-coding	Approved	8q24.13	08q24.13	FLJ35721		C8orf54	"chromosome 8 open reading frame 54|FER1L6 antisense RNA 1 (non-protein coding)"			2005-08-16	2011-06-29	2012-08-15	2012-10-12	439941	ENSG00000181171	OTTHUMG00000165001	uc003yqx.1		NR_040044		Q8NA97
HGNC:26534	FER1L6-AS2	FER1L6 antisense RNA 2	non-coding RNA	RNA, long non-coding	Approved	8q24.13	08q24.13	FLJ32770		C8orf78	"chromosome 8 open reading frame 78|FER1L6 antisense RNA 2 (non-protein coding)"			2006-02-14	2012-04-18	2012-08-15	2012-10-12	157376	ENSG00000253868	OTTHUMG00000165000	uc003yqy.2	AK057332	NR_103547		Q96M78
HGNC:41001	FEZF1-AS1	FEZF1 antisense RNA 1	non-coding RNA	RNA, long non-coding	Approved	7q31.32	07q31.32				FEZF1 antisense RNA 1 (non-protein coding)			2012-06-30		2012-08-15	2014-11-19	154860	ENSG00000230316	OTTHUMG00000157095	uc010lko.2	AK057037	NR_036484
HGNC:40410	FGD5-AS1	FGD5 antisense RNA 1	non-coding RNA	RNA, long non-coding	Approved	3p25.1	03p25.1				FGD5 antisense RNA 1 (non-protein coding)			2011-10-20		2012-08-15	2014-11-19	100505641	ENSG00000225733	OTTHUMG00000155555	uc031ryn.1	BC033386	NR_046251
HGNC:49382	FGF10-AS1	FGF10 antisense RNA 1	non-coding RNA	RNA, long non-coding	Approved	5p12	05p12	RP11-473L15.2						2013-10-22			2013-10-23	101927075	ENSG00000248464	OTTHUMG00000162233		BC042062	NR_108034			24147006
HGNC:40234	FGF12-AS1	FGF12 antisense RNA 1	non-coding RNA	RNA, long non-coding	Approved	3q28	03q28				FGF12 antisense RNA 1 (non-protein coding)			2011-07-28		2012-08-15	2014-11-19	100873986	ENSG00000231383	OTTHUMG00000156141			NR_046596
HGNC:40235	FGF12-AS2	FGF12 antisense RNA 2	non-coding RNA	RNA, long non-coding	Approved	3q28	03q28				FGF12 antisense RNA 2 (non-protein coding)			2011-07-28		2012-08-15	2014-11-19	100873987	ENSG00000230126	OTTHUMG00000156143
HGNC:40236	FGF12-AS3	FGF12 antisense RNA 3	non-coding RNA	RNA, long non-coding	Approved	3q28	03q28				FGF12 antisense RNA 3 (non-protein coding)			2011-07-28		2012-08-15	2014-11-19	100873988	ENSG00000226709	OTTHUMG00000156142			XR_943348
HGNC:44264	FGF13-AS1	FGF13 antisense RNA 1	non-coding RNA	RNA, long non-coding	Approved	Xq26.3	Xq26.3				FGF13 antisense RNA 1 (non-protein coding)			2012-08-01		2012-08-15	2012-10-12	100129662	ENSG00000226031	OTTHUMG00000137416	uc004fao.3	BC023610	NR_038405
HGNC:40237	FGF14-AS1	FGF14 antisense RNA 1	non-coding RNA	RNA, long non-coding	Approved	13q33.1	13q33.1				FGF14 antisense RNA 1 (non-protein coding)			2011-05-18		2012-08-15	2014-11-19	100874081	ENSG00000234445	OTTHUMG00000017302		AI217925	NR_125912
HGNC:44368	FGF14-AS2	FGF14 antisense RNA 2	non-coding RNA	RNA, long non-coding	Approved	13q33.1	13q33.1							2012-09-12			2013-09-03	283481	ENSG00000272143	OTTHUMG00000185723	uc021rmg.2	"BC033993|BM674599|BX096285"	NR_036487
HGNC:42774	FGF14-IT1	FGF14 intronic transcript 1	non-coding RNA	RNA, long non-coding	Approved	13q33.1	13q33.1				FGF14 intronic transcript 1 (non-protein coding)			2011-08-18		2015-02-25	2015-02-25	283480	ENSG00000243319	OTTHUMG00000017301	uc001vpg.2		NR_036486
HGNC:49627	FIRRE	firre intergenic repeating RNA element	non-coding RNA	RNA, long non-coding	Approved	Xq26.2	Xq26.2	LINC01200	functional intergenic repeating RNA element		firre intergenic RNA	Long non-coding RNAs	788	2014-01-24		2014-04-11	2014-04-11	286467	ENSG00000213468	OTTHUMG00000022417		AK097911	NR_026975			24463464	MGI:2147989
HGNC:27913	FLG-AS1	FLG antisense RNA 1	non-coding RNA	RNA, long non-coding	Approved	1q21.3	01q21.3				FLG antisense RNA 1 (non-protein coding)			2012-03-07		2012-08-15	2014-11-19	339400	ENSG00000237975	OTTHUMG00000012203	uc001ezv.3	"BC041408|AK056431"	NR_103778			12477932
HGNC:40239	FLNB-AS1	FLNB antisense RNA 1	non-coding RNA	RNA, long non-coding	Approved	3p14.3	03p14.3				FLNB antisense RNA 1 (non-protein coding)			2011-07-28		2012-08-15	2014-11-19	100506906	ENSG00000244161	OTTHUMG00000159156
HGNC:39077	FLVCR1-AS1	FLVCR1 antisense RNA 1 (head to head)	non-coding RNA	RNA, long non-coding	Approved	1q32.3	01q32.3	LQK1		NCRNA00292	"non-protein coding RNA 292|FLVCR1 antisense RNA 1 (non-protein coding)|FLVCR1 antisense RNA 1"			2010-10-05	2011-08-11	2012-10-15	2014-11-18	642946	ENSG00000198468	OTTHUMG00000036923	uc001hjr.6		NR_027285		Q8TAF5	11943475					610864
HGNC:39081	FMR1-AS1	FMR1 antisense RNA 1	non-coding RNA	RNA, long non-coding	Approved	Xq27.3	Xq27.3	"ASFMR1|FMR4"	antisense fragile X mental retardation protein	"FMR1AS|FMR1-AS"	"FMR1 antisense RNA (non-protein coding)|FMR1 antisense RNA 1 (non-protein coding)"	Long non-coding RNAs	788	2010-10-05	2010-11-25	2012-08-15	2014-11-19	100126270	ENSG00000268066	OTTHUMG00000182466	uc011mwy.2		NR_024499			"17921506|18213394"					300805
HGNC:41333	FMR1-IT1	FMR1 intronic transcript 1	non-coding RNA	RNA, long non-coding	Approved	Xq27.3	Xq27.3				FMR1 intronic transcript 1 (non-protein coding)			2011-05-19		2015-02-25	2015-02-25	106478973	ENSG00000236337	OTTHUMG00000046184
HGNC:41460	FNDC1-IT1	FNDC1 intronic transcript 1	non-coding RNA	RNA, long non-coding	Approved	6q25.3	06q25.3				FNDC1 intronic transcript 1 (non-protein coding)			2011-05-19		2015-02-25	2015-02-25	100874312	ENSG00000235086	OTTHUMG00000015929
HGNC:49789	FOCAD-AS1	FOCAD antisense RNA 1	non-coding RNA	RNA, long non-coding	Approved	9p21.3	09p21.3							2014-02-14			2014-02-14	101929548	ENSG00000227071	OTTHUMG00000019649		"AI288976|AW363020"	NR_121601
HGNC:50665	FOXC2-AS1	FOXC2 antisense RNA 1	non-coding RNA	RNA, long non-coding	Approved	16q24.1	16q24.1	ODRUL	osteosarcoma doxorubicin-resistance related upregulated lncRNA					2014-06-05			2015-09-30	103752587	ENSG00000260944	OTTHUMG00000176481		AW271272	NR_125795			26408180
HGNC:50650	FOXCUT	FOXC1 upstream transcript (non-protein coding)	non-coding RNA	RNA, long non-coding	Approved	6p25.3	06p25.3	TCONS_00011636	FOXC1 promoter upstream transcript	LINC01379	long intergenic non-protein coding RNA 1379	Long non-coding RNAs	788	2014-06-01	2014-06-09	2014-06-09	2015-01-23	101927703	ENSG00000280916	OTTHUMG00000189532		AW002296	NR_125804			"24889262|25031703"					615976
HGNC:50658	FOXD1-AS1	FOXD1 antisense RNA 1	non-coding RNA	RNA, long non-coding	Approved	5q13.2	05q13.2	TCONS_00009423						2014-06-04			2014-06-04	106144539	ENSG00000247993	OTTHUMG00000160932		AA769738
HGNC:44256	FOXD2-AS1	FOXD2 antisense RNA 1 (head to head)	non-coding RNA	RNA, long non-coding	Approved	1p33	01p33	MGC12982			"FOXD2 antisense RNA 1 (non-protein coding)|FOXD2 antisense RNA 1"			2012-07-25		2012-10-17	2012-10-17	84793	ENSG00000237424	OTTHUMG00000007949	uc001crl.3	BC006113	NR_026878
HGNC:40241	FOXD3-AS1	FOXD3 antisense RNA 1 (head to head)	non-coding RNA	RNA, long non-coding	Approved	1p31.3	01p31.3	pasFOXD3	FOXD3 promoter-associated antisense long non-coding RNA					2014-06-04			2014-11-19	100996301	ENSG00000230798	OTTHUMG00000009138		KJ493778	NR_121634
HGNC:50663	FOXG1-AS1	FOXG1 antisense RNA 1 (head to head)	non-coding RNA	RNA, long non-coding	Approved	14q12	14q12	FOXG1-AS			FOXG1 antisense RNA 1			2014-06-04		2014-06-04	2014-09-19	103695363	ENSG00000257126	OTTHUMG00000170343		DA239559	NR_125758			24007600
HGNC:44290	FOXN3-AS1	FOXN3 antisense RNA 1	non-coding RNA	RNA, long non-coding	Approved	14q32.11	14q32.11				FOXN3 antisense RNA 1 (non-protein coding)			2012-08-08		2012-08-15	2012-10-12	400236	ENSG00000258920	OTTHUMG00000170973	uc001xxq.3	BC067103	NR_036500
HGNC:30119	FOXN3-AS2	FOXN3 antisense RNA 2	non-coding RNA	RNA, long non-coding	Approved	14q32.11	14q32.11	PRO1768			FOXN3 antisense RNA 2 (non-protein coding)			2012-08-08		2012-08-15	2012-10-12	29018	ENSG00000259073	OTTHUMG00000170974	uc001xxr.3		NR_024620
HGNC:41942	FOXP1-AS1	FOXP1 antisense RNA 1	non-coding RNA	RNA, long non-coding	Approved	3p13	03p13				FOXP1 antisense RNA 1 (non-protein coding)			2011-05-19		2012-08-15	2014-11-19	104502416	ENSG00000244203	OTTHUMG00000158800			NR_126463
HGNC:41335	FOXP1-IT1	FOXP1 intronic transcript 1	non-coding RNA	RNA, long non-coding	Approved	3p13	03p13				FOXP1 intronic transcript 1 (non-protein coding)			2011-05-19		2015-02-25	2015-02-25	100506815	ENSG00000242094	OTTHUMG00000158796
HGNC:50332	FOXP4-AS1	FOXP4 antisense RNA 1	non-coding RNA	RNA, long non-coding	Approved	6p21.1	06p21.1							2014-04-15			2014-04-15	101060264	ENSG00000234753	OTTHUMG00000014680			NR_126417
HGNC:39964	FREM2-AS1	FREM2 antisense RNA 1	non-coding RNA	RNA, long non-coding	Approved	13q13.3	13q13.3				FREM2 antisense RNA 1 (non-protein coding)			2011-04-18		2012-08-15	2014-11-19	100874073	ENSG00000225350	OTTHUMG00000016760			XR_914922
HGNC:51844	FRGCA	FOXM1-regulated, gastric cancer associated	non-coding RNA	RNA, long non-coding	Approved	21q22.3	21q22.3	LncRNA-AP001631.9						2015-08-26			2015-08-26	106481742	ENSG00000236663	OTTHUMG00000086845			NR_133677			26261500
HGNC:20129	FRMD6-AS1	FRMD6 antisense RNA 1	non-coding RNA	RNA, long non-coding	Approved	14q21.3	14q21.3			C14orf82	"chromosome 14 open reading frame 82|FRMD6 antisense RNA 1 (non-protein coding)"			2002-12-18	2011-12-07	2012-08-15	2012-10-12	145438	ENSG00000273888	OTTHUMG00000186832	uc021rtc.2		NR_037676		P0C7T7
HGNC:43637	FRMD6-AS2	FRMD6 antisense RNA 2	non-coding RNA	RNA, long non-coding	Approved	14q22.1	14q22.1				FRMD6 antisense RNA 2 (non-protein coding)			2011-12-07		2012-08-15	2012-10-12	100874185	ENSG00000258537	OTTHUMG00000171076	uc031qoo.1		NR_051990
HGNC:41239	FRMPD3-AS1	FRMPD3 antisense RNA 1	non-coding RNA	RNA, long non-coding	Approved	Xq22.3	Xq22.3				FRMPD3 antisense RNA 1 (non-protein coding)			2011-08-10		2012-08-15	2014-11-19	100874122	ENSG00000227610	OTTHUMG00000022164	uc033eqi.1		NR_046750
HGNC:41222	FRMPD4-AS1	FRMPD4 antisense RNA 1	non-coding RNA	RNA, long non-coding	Approved	Xp22.2	Xp22.2				FRMPD4 antisense RNA 1 (non-protein coding)			2011-08-10		2012-08-15	2014-11-19	100874121	ENSG00000223487	OTTHUMG00000021135
HGNC:39725	FRY-AS1	FRY antisense RNA 1	non-coding RNA	RNA, long non-coding	Approved	13q13.1	13q13.1				FRY antisense RNA 1 (non-protein coding)			2011-03-24		2012-08-15	2014-11-19	100507099	ENSG00000237637	OTTHUMG00000016692	uc001utw.4	BC035084	NR_103839
HGNC:40978	FSIP2-AS1	FSIP2 antisense RNA 1	non-coding RNA	RNA, long non-coding	Approved	2q32.1	02q32.1							2014-07-29			2014-11-19	102724349	ENSG00000231646	OTTHUMG00000155450
HGNC:40243	FTCD-AS1	FTCD antisense RNA 1	non-coding RNA	RNA, long non-coding	Approved	21q22.3	21q22.3				FTCD antisense RNA 1 (non-protein coding)			2011-11-18		2012-08-15	2014-11-19	100861507	ENSG00000237338	OTTHUMG00000090486		"AA905381|AI217733"
HGNC:43758	FTO-IT1	FTO intronic transcript 1	non-coding RNA	RNA, long non-coding	Approved	16q12.2	16q12.2				FTO intronic transcript 1 (non-protein coding)			2012-02-22		2015-02-25	2015-02-25	100505692	ENSG00000260936	OTTHUMG00000173131	uc032eac.1	CA450585	NR_103838
HGNC:37190	FTX	FTX transcript, XIST regulator (non-protein coding)	non-coding RNA	RNA, long non-coding	Approved	Xq13.2	Xq13.2	"LINC00182|FLJ33139"	five prime to XIST	"NCRNA00182|MIR374AHG"	"non-protein coding RNA 182|mir-374a-545 cluster host gene (non-protein coding)"	Long non-coding RNAs	788	2009-08-18	2011-04-21	2011-04-21	2013-12-18	100302692	ENSG00000230590	OTTHUMG00000021850	uc010nlq.1	AK057701	NR_028379			"12045143|21254562|21118898"	MGI:1926128	RGD:1564124			300936
HGNC:44294	FUT8-AS1	FUT8 antisense RNA 1	non-coding RNA	RNA, long non-coding	Approved	14q23.3	14q23.3				FUT8 antisense RNA 1 (non-protein coding)			2012-08-08		2012-08-15	2012-10-12	645431	ENSG00000276116	OTTHUMG00000186893	uc001xim.4	"AK094893|BX098734|BX161387"	NR_024334
HGNC:48632	FZD10-AS1	FZD10 antisense RNA 1 (head to head)	non-coding RNA	RNA, long non-coding	Approved	12q24.33	12q24.33	FLJ31485						2013-05-30			2013-05-30	440119	ENSG00000250208	OTTHUMG00000168379		AK123838	NR_033834
HGNC:44157	GABPB1-AS1	GABPB1 antisense RNA 1	non-coding RNA	RNA, long non-coding	Approved	15q21.2	15q21.2				GABPB1 antisense RNA 1 (non-protein coding)			2012-06-30		2012-08-15	2014-01-15	100129387	ENSG00000244879	OTTHUMG00000172396	uc001zyh.4		NR_024490			24036268
HGNC:40249	GABRG3-AS1	GABRG3 antisense RNA 1	non-coding RNA	RNA, long non-coding	Approved	15q12	15q12							2014-11-21			2014-11-21	101928869	ENSG00000228740	OTTHUMG00000056664		"DB073112|BU567553"	NR_120343
HGNC:48336	GACAT1	gastric cancer associated transcript 1 (non-protein coding)	non-coding RNA	RNA, long non-coding	Approved	2q12.3	02q12.3	"LINC00876|AC096655.1-002"	long intergenic non-protein coding RNA 876			Long non-coding RNAs	788	2013-05-05			2014-07-18	104326057	ENSG00000232991	OTTHUMG00000153313		DB096621	NR_126370			"23645148|24833871"
HGNC:50516	GACAT2	gastric cancer associated transcript 2 (non-protein coding)	non-coding RNA	RNA, long non-coding	Approved	18p11.22	18p11.22	HMlincRNA717		MTCL1-AS1	MTCL1 antisense RNA 1	Long non-coding RNAs	788	2014-05-14	2014-06-26	2014-06-26	2014-08-06	100287082	ENSG00000265962	OTTHUMG00000178955		BM709340	NR_120598			"24833871|24063685|24961350|25077925"					616131
HGNC:50847	GACAT3	gastric cancer associated transcript 3 (non-protein coding)	non-coding RNA	RNA, long non-coding	Approved	2p24.3	02p24.3	lncRNA-AC130710		LINC01458	long intergenic non-protein coding RNA 1458	Long non-coding RNAs	788	2014-06-25	2014-07-01	2014-07-01	2014-08-06	104797537	ENSG00000236289	OTTHUMG00000151744		"BX375330|BX107472"	NR_126559			"24969565|25077925"					616132
HGNC:51308	GAPLINC	gastric adenocarcinoma associated, positive CD44 regulator, long intergenic non-coding RNA	non-coding RNA	RNA, long non-coding	Approved	18p11.31	18p11.31	TCONS_00026238	gastric adenocarcinoma predictive long intergenic noncoding RNA	LINC01540	long intergenic non-protein coding RNA 1540	Long non-coding RNAs	788	2014-09-26	2015-02-12	2015-02-12	2015-02-12	100505592	ENSG00000266835	OTTHUMG00000178331		"BM782281|AJ707365"	NR_110429			25277524
HGNC:52261	GAS1RR	GAS1 adjacent regulatory RNA	non-coding RNA	RNA, long non-coding	Approved	9q21.33	09q21.33	LncRNA-Hh				Long non-coding RNAs	788	2015-11-05			2015-11-05	100506834	ENSG00000226237	OTTHUMG00000020143			NR_049794			26418365
HGNC:16355	GAS5	growth arrest specific 5 (non-protein coding)	non-coding RNA	RNA, long non-coding	Approved	1q25.1	01q25.1	"SNHG2|NCRNA00030"	"small nucleolar RNA host gene (non-protein coding) 2|non-protein coding RNA 30"			Long non-coding RNAs	788	2001-08-02		2015-11-23	2015-11-23	60674	ENSG00000234741	OTTHUMG00000037216	uc001gjk.3	BC038733	NR_002578			"9819378|23726844"	MGI:95659	RGD:621549			608280														GAS5
HGNC:44119	GAS5-AS1	GAS5 antisense RNA 1	non-coding RNA	RNA, long non-coding	Approved	1q25.1	01q25.1				GAS5 antisense RNA 1 (non-protein coding)			2012-06-23		2012-08-15	2013-02-15	100506046	ENSG00000270084	OTTHUMG00000184089	uc021pfa.1	AF088026	NR_037605
HGNC:39826	GAS6-AS1	GAS6 antisense RNA 1	non-coding RNA	RNA, long non-coding	Approved	13q34	13q34				GAS6 antisense RNA 1 (non-protein coding)			2011-03-30		2012-08-15	2014-11-18	650669	ENSG00000233695	OTTHUMG00000017396	uc031qnn.1		NR_044995			23979857
HGNC:43694	GAS6-AS2	GAS6 antisense RNA 2 (head to head)	non-coding RNA	RNA, long non-coding	Approved	13q34	13q34	FLJ44054						2012-09-10		2012-09-12	2014-01-23	100506394	ENSG00000272695	OTTHUMG00000186446	uc021rmw.1	AK126042	NR_024609
HGNC:1197	GAS8-AS1	GAS8 antisense RNA 1	non-coding RNA	RNA, long non-coding	Approved	16q24.3	16q24.3			C16orf3	chromosome 16 open reading frame 3			1998-08-06	2014-10-01	2014-10-01	2014-11-19	750	ENSG00000221819	OTTHUMG00000172804	uc002fqk.1	AF050080	NR_122031		O95177	9790751					605179
HGNC:51108	GATA2-AS1	GATA2 antisense RNA 1	non-coding RNA	RNA, long non-coding	Approved	3q21.3	03q21.3							2014-07-29			2014-07-29	101927167	ENSG00000244300	OTTHUMG00000159693			NR_125398
HGNC:33786	GATA3-AS1	GATA3 antisense RNA 1	non-coding RNA	RNA, long non-coding	Approved	10p14	10p14							2012-12-04			2015-04-30	399717	ENSG00000197308	OTTHUMG00000156966	uc001ijx.1	"BC036297|AK128810"	NR_104327			23870669
HGNC:48840	GATA6-AS1	GATA6 antisense RNA 1 (head to head)	non-coding RNA	RNA, long non-coding	Approved	18q11.2	18q11.2	locus5689	locus 5689					2013-06-14			2014-01-15	100128893	ENSG00000266010	OTTHUMG00000179440		BM742401	NR_102763			"23846333|23382218"
HGNC:28126	GCC2-AS1	GCC2 antisense RNA 1	non-coding RNA	RNA, long non-coding	Approved	2q12.3	02q12.3							2015-03-11			2015-03-11	644903	ENSG00000214184	OTTHUMG00000153224		BC004487	NR_135290
HGNC:41244	GCSAML-AS1	GCSAML antisense RNA 1	non-coding RNA	RNA, long non-coding	Approved	1q44	01q44							2012-08-23			2014-11-19	148824	ENSG00000227135	OTTHUMG00000040649			NR_027309
HGNC:43592	GDNF-AS1	GDNF antisense RNA 1 (head to head)	non-coding RNA	RNA, long non-coding	Approved	5p13.2	05p13.2	GDNFOS	GDNF opposite strand		"GDNF antisense RNA 1 (non-protein coding)|GDNF antisense RNA 1"			2011-11-16		2012-10-15	2012-10-15	100861519	ENSG00000248587	OTTHUMG00000162110	uc031sjd.1	DA359107	NM_001278094			22081608
HGNC:40956	GFOD1-AS1	GFOD1 antisense RNA 1	non-coding RNA	RNA, long non-coding	Approved	6p23	06p23				GFOD1 antisense RNA 1 (non-protein coding)			2011-06-30		2012-08-15	2014-11-19	100874025	ENSG00000237786	OTTHUMG00000014274
HGNC:49425	GHET1	gastric carcinoma proliferation enhancing transcript 1	non-coding RNA	RNA, long non-coding	Approved	7q36.1	07q36.1	lncRNA-GHET1	gastric carcinoma high expressed transcript 1			Long non-coding RNAs	788	2014-01-07			2014-01-14	102723099	ENSG00000281189	OTTHUMG00000189524		"AK123072|BC037977"	NR_130107			24397586
HGNC:33885	GHRLOS	ghrelin opposite strand/antisense RNA	non-coding RNA	RNA, long non-coding	Approved	3p25.3	03p25.3	"NCRNA00068|GHRL-AS1"	"non-protein coding RNA 68|GHRL antisense RNA 1 (non-protein coding)"		"ghrelin opposite strand RNA (non-protein coding)|ghrelin opposite strand/antisense RNA (non-protein coding)"	Long non-coding RNAs	788	2007-11-20	2011-11-14	2012-08-15	2014-10-03	100126793	ENSG00000240288	OTTHUMG00000155359	uc010hdn.3	EF549568	NR_004431			"17727735|18954468"
HGNC:40255	GK-AS1	GK antisense RNA 1	non-coding RNA	RNA, long non-coding	Approved	Xp21.2	Xp21.2				GK antisense RNA 1 (non-protein coding)			2011-08-10		2012-08-15	2014-11-19	100873902	ENSG00000243055	OTTHUMG00000159434
HGNC:41339	GK-IT1	GK intronic transcript 1	non-coding RNA	RNA, long non-coding	Approved	Xp21.2	Xp21.2				GK intronic transcript 1 (non-protein coding)			2011-08-10		2015-02-25	2015-02-25	106480740	ENSG00000229331	OTTHUMG00000021324
HGNC:48823	GLIDR	glioblastoma down-regulated RNA	non-coding RNA	RNA, long non-coding	Approved	9q21.11	09q21.11	"MGC21881|TCONS_00015562"		LINC01172	long intergenic non-protein coding RNA 1172			2014-01-13	2014-01-20	2014-01-20	2014-01-20	389741	ENSG00000278175	OTTHUMG00000189744		AK092305	NR_015363			23726844
HGNC:51381	GLIS2-AS1	GLIS2 antisense RNA 1	non-coding RNA	RNA, long non-coding	Approved	16p13.3	16p13.3							2014-10-23			2014-10-23	101926896	ENSG00000262686	OTTHUMG00000177619		"BX104227|AI694962"	NR_110901
HGNC:28260	GLIS3-AS1	GLIS3 antisense RNA 1	non-coding RNA	RNA, long non-coding	Approved	9p24.2	09p24.2	MGC16153		C9orf70	"chromosome 9 open reading frame 70|GLIS3 antisense RNA 1 (non-protein coding)"			2004-01-05	2011-08-31	2012-08-15	2012-10-12	84850	ENSG00000237009	OTTHUMG00000019461	uc003zia.3	BC007366	NM_032764			12477932
HGNC:51588	GLTSCR1-AS1	GLTSCR1 antisense RNA 1	non-coding RNA	RNA, long non-coding	Approved	19q13.33	19q13.33							2015-03-11			2015-03-11	106144534	ENSG00000269806	OTTHUMG00000183264		DB210983
HGNC:51587	GLTSCR2-AS1	GLTSCR2 antisense RNA 1	non-coding RNA	RNA, long non-coding	Approved	19q13.33	19q13.33							2015-03-11			2015-03-11	106144593	ENSG00000269656	OTTHUMG00000183060		DB337897	NR_132382
HGNC:41043	GLYCTK-AS1	GLYCTK antisense RNA 1	non-coding RNA	RNA, long non-coding	Approved	3p21.1	03p21.1				GLYCTK antisense RNA 1 (non-protein coding)			2011-07-28		2012-08-15	2014-11-19	100874110	ENSG00000242797	OTTHUMG00000158379			NR_046719
HGNC:48993	GMDS-AS1	GMDS antisense RNA 1 (head to head)	non-coding RNA	RNA, long non-coding	Approved	6p25.3	06p25.3							2013-07-25			2013-07-25	100508120	ENSG00000250903	OTTHUMG00000014120			NR_046229
HGNC:50451	GNA14-AS1	GNA14 antisense RNA 1	non-coding RNA	RNA, long non-coding	Approved	9q21.2	09q21.2							2014-04-30			2014-04-30	101927422	ENSG00000231373	OTTHUMG00000020056		BI830360	NR_121184
HGNC:24872	GNAS-AS1	GNAS antisense RNA 1	non-coding RNA	RNA, long non-coding	Approved	20q13.32	20q13.32	"SANG|NESP-AS|NESPAS|GNAS1AS|NCRNA00075"	"GNAS antisense|non-protein coding RNA 75"	"GNASAS|GNAS-AS"	"GNAS antisense RNA (non-protein coding)|GNAS antisense RNA 1 (non-protein coding)"	Long non-coding RNAs	788	2008-06-20	2010-11-25	2012-08-15	2016-03-03	149775	ENSG00000235590	OTTHUMG00000060481	uc002xzs.2	AJ251759	NR_002785			10749992			LRG_1051|http://www.lrg-sequence.org/LRG/LRG_1051		610540														nespas
HGNC:43938	GNG12-AS1	GNG12 antisense RNA 1	non-coding RNA	RNA, long non-coding	Approved	1p31.3	01p31.3				GNG12 antisense RNA 1 (non-protein coding)			2012-05-10		2012-08-15	2013-07-23	100289178	ENSG00000232284	OTTHUMG00000009150	uc001deb.2		NR_040077			23871723					615406
HGNC:39886	GPC5-AS1	GPC5 antisense RNA 1	non-coding RNA	RNA, long non-coding	Approved	13q31.3	13q31.3				GPC5 antisense RNA 1 (non-protein coding)			2011-04-08		2012-08-15	2014-11-18	100873969	ENSG00000235984	OTTHUMG00000017199	uc031qmu.1		NR_046520
HGNC:39887	GPC5-AS2	GPC5 antisense RNA 2	non-coding RNA	RNA, long non-coding	Approved	13q31.3	13q31.3				GPC5 antisense RNA 2 (non-protein coding)			2011-04-08		2012-08-15	2014-11-19	100873970	ENSG00000232885	OTTHUMG00000017197			NR_120382
HGNC:41340	GPC5-IT1	GPC5 intronic transcript 1	non-coding RNA	RNA, long non-coding	Approved	13q31.3	13q31.3				GPC5 intronic transcript 1 (non-protein coding)			2011-05-04		2015-02-25	2015-02-25	100874293	ENSG00000236240	OTTHUMG00000017198
HGNC:39909	GPC6-AS1	GPC6 antisense RNA 1	non-coding RNA	RNA, long non-coding	Approved	13q31.3	13q31.3				GPC6 antisense RNA 1 (non-protein coding)			2011-04-11		2012-08-15	2014-11-19	100873972	ENSG00000236520	OTTHUMG00000017204	uc032amh.1		NR_046535
HGNC:39910	GPC6-AS2	GPC6 antisense RNA 2	non-coding RNA	RNA, long non-coding	Approved	13q31.3	13q31.3				GPC6 antisense RNA 2 (non-protein coding)			2011-04-11		2012-08-15	2014-11-19	100873973	ENSG00000224394	OTTHUMG00000017203	uc031qmw.1		NR_046536
HGNC:48602	GPR1-AS	GPR1 antisense RNA	non-coding RNA	RNA, long non-coding	Approved	2q33.3	02q33.3	GPR1AS	G protein-coupled receptor 1 antisense RNA	GPR1-AS1	GPR1 antisense RNA 1	Long non-coding RNAs	788	2013-05-24	2013-08-21	2013-08-21	2014-01-30	101669764	ENSG00000279220	OTTHUMG00000189431		AB774455	NR_104359			"23948767|23764515"
HGNC:40259	GPR50-AS1	GPR50 antisense RNA 1	non-coding RNA	RNA, long non-coding	Approved	Xq28	Xq28				GPR50 antisense RNA 1 (non-protein coding)			2011-07-29		2012-08-15	2014-11-19	100128688	ENSG00000234696	OTTHUMG00000024165			NR_135300
HGNC:44163	GPR158-AS1	GPR158 antisense RNA 1	non-coding RNA	RNA, long non-coding	Approved	10p12.1	10p12.1				GPR158 antisense RNA 1 (non-protein coding)			2012-06-30		2012-08-15	2012-10-12	100128811	ENSG00000233642	OTTHUMG00000017830	uc010qde.1	AK094758	NR_027333
HGNC:44131	GRID1-AS1	GRID1 antisense RNA 1	non-coding RNA	RNA, long non-coding	Approved	10q23.1	10q23.1				GRID1 antisense RNA 1 (non-protein coding)			2012-06-23		2012-08-15	2012-10-12	100507470	ENSG00000234942	OTTHUMG00000184154	uc001kdk.2	AK097655	NR_038986
HGNC:16458	GRIK1-AS1	GRIK1 antisense RNA 1	non-coding RNA	RNA, long non-coding	Approved	21q22.11	21q22.11			"C21orf9|NCRNA00110|GRIK1AS|GRIK1-AS"	"chromosome 21 open reading frame 9|non-protein coding RNA 110|GRIK1 antisense RNA (non-protein coding)|GRIK1 antisense RNA 1 (non-protein coding)"			2001-08-24	2010-11-25	2012-08-15	2014-11-19	642976	ENSG00000174680	OTTHUMG00000081875	uc011acu.2	AF107258	NR_027021
HGNC:1282	GRIK1-AS2	GRIK1 antisense RNA 2	non-coding RNA	RNA, long non-coding	Approved	21q22.11	21q22.11			"C21orf41|NCRNA00258"	"chromosome 21 open reading frame 41|non-protein coding RNA 258|GRIK1 antisense RNA 2 (non-protein coding)"			2000-05-23	2011-08-11	2012-08-15	2015-01-29	100379661			uc002ynp.1	AY081145	NR_033368							GRIK1-AS2
HGNC:49478	GRK5-IT1	GRK5 intronic transcript 1	non-coding RNA	RNA, long non-coding	Approved	10q26.11	10q26.11				GRK5 intronic transcript 1 (non-protein coding)			2013-12-20		2015-02-25	2015-02-25	101927868	ENSG00000228485	OTTHUMG00000019145			XR_246196
HGNC:40265	GRM5-AS1	GRM5 antisense RNA 1	non-coding RNA	RNA, long non-coding	Approved	11q14.2	11q14.2				GRM5 antisense RNA 1 (non-protein coding)			2011-11-18		2012-08-15	2014-11-19	100873989	ENSG00000255082	OTTHUMG00000167293	uc031qdb.1		NR_049724
HGNC:40267	GRM7-AS1	GRM7 antisense RNA 1	non-coding RNA	RNA, long non-coding	Approved	3p26.1	03p26.1				GRM7 antisense RNA 1 (non-protein coding)			2011-07-28		2012-08-15	2014-11-19	100873937	ENSG00000236202	OTTHUMG00000154932			NR_046606
HGNC:40266	GRM7-AS2	GRM7 antisense RNA 2	non-coding RNA	RNA, long non-coding	Approved	3p26.1	03p26.1				GRM7 antisense RNA 2 (non-protein coding)			2011-07-28		2012-08-15	2014-11-19	105376946	ENSG00000237665	OTTHUMG00000154931			XR_936593
HGNC:42444	GRM7-AS3	GRM7 antisense RNA 3	non-coding RNA	RNA, long non-coding	Approved	3p26.1	03p26.1				GRM7 antisense RNA 3 (non-protein coding)			2011-07-28		2012-08-15	2014-11-19	101927347	ENSG00000226258	OTTHUMG00000154912			NR_110123
HGNC:48999	GRPEL2-AS1	GRPEL2 antisense RNA 1	non-coding RNA	RNA, long non-coding	Approved	5q32	05q32	RP11-394O4.4						2013-07-30		2015-08-07	2015-08-07	106144529	ENSG00000253618	OTTHUMG00000165071		AI857303	NR_132366
HGNC:39917	GRTP1-AS1	GRTP1 antisense RNA 1	non-coding RNA	RNA, long non-coding	Approved	13q34	13q34				GRTP1 antisense RNA 1 (non-protein coding)			2011-04-11		2012-08-15	2014-11-19	100874068	ENSG00000225083	OTTHUMG00000017382			NR_120385
HGNC:23372	GSN-AS1	GSN antisense RNA 1	non-coding RNA	RNA, long non-coding	Approved	9q34.11	09q34.11	MOST2		C9orf31	"chromosome 9 open reading frame 31|GSN antisense RNA 1 (non-protein coding)"			2005-11-22	2012-03-13	2012-08-15	2014-11-19	57000	ENSG00000235865	OTTHUMG00000020586	uc033dha.1	AF220263	NR_103560		Q9NRJ2
HGNC:40269	GTF3C2-AS1	GTF3C2 antisense RNA 1	non-coding RNA	RNA, long non-coding	Approved	2p23.3	02p23.3							2014-04-30			2014-11-18	100505624	ENSG00000234945	OTTHUMG00000151913			NR_038427
HGNC:18406	GTSCR1	Gilles de la Tourette syndrome chromosome region, candidate 1 (non-protein coding)	non-coding RNA	RNA, long non-coding	Approved	18q22.2	18q22.2				Gilles de la Tourette syndrome chromosome region, candidate 1			2003-12-05		2014-06-04	2014-11-19	220158	ENSG00000263417	OTTHUMG00000178787	uc032hgx.1	AY262164	NM_001278515		Q86UQ5	12682296
HGNC:27163	GTSE1-AS1	GTSE1 antisense RNA 1 (head to head)	non-coding RNA	RNA, long non-coding	Approved	22q13.31	22q13.31							2013-05-17		2013-05-17	2014-02-12	150384	ENSG00000277232	OTTHUMG00000189497		BC015721	NR_024009
HGNC:40270	GYG2-AS1	GYG2 antisense RNA 1	non-coding RNA	RNA, long non-coding	Approved	Xp22.33	Xp22.33				GYG2 antisense RNA 1 (non-protein coding)			2011-07-29		2012-08-15	2014-11-19	100873938	ENSG00000235483	OTTHUMG00000021074
HGNC:27953	H1FX-AS1	H1FX antisense RNA 1	non-coding RNA	RNA, long non-coding	Approved	3q21.3	03q21.3	FLJ34151		C3orf47	"chromosome 3 open reading frame 47|H1FX antisense RNA 1 (non-protein coding)"			2006-01-16	2011-08-16	2012-08-15	2012-10-12	339942	ENSG00000206417	OTTHUMG00000159459	uc011bkv.1	AK091470	NR_026991		Q4G0G2	14702039
HGNC:4713	H19	H19, imprinted maternally expressed transcript (non-protein coding)	non-coding RNA	RNA, long non-coding	Approved	11p15.5	11p15.5	"D11S813E|ASM|ASM1|NCRNA00008|LINC00008"	"non-protein coding RNA 8|long intergenic non-protein coding RNA 8"		H19, imprinted maternally expressed untranslated mRNA	Long non-coding RNAs	788	1999-04-15		2008-06-04	2016-03-03	283120	ENSG00000130600	OTTHUMG00000012477	uc021qby.1	AF087017	NR_002196			"2595451|1688465"			LRG_1030|http://www.lrg-sequence.org/LRG/LRG_1030	H19	103280					123340									H19
HGNC:43755	HAGLR	HOXD antisense growth-associated long non-coding RNA	non-coding RNA	RNA, long non-coding	Approved	2q31.1	02q31.1	Mdgt		HOXD-AS1	"HOXD cluster antisense RNA 1 (non-protein coding)|HOXD cluster antisense RNA 1"	Long non-coding RNAs	788	2012-02-18	2014-05-20	2014-05-20	2014-07-18	401022	ENSG00000224189	OTTHUMG00000154172	uc021vsq.1	BC030713	NR_033979			"24381249|24555823"
HGNC:50646	HAGLROS	HAGLR opposite strand (non-protein coding)	non-coding RNA	RNA, long non-coding	Approved	2q31.1	02q31.1							2014-06-12			2014-10-10	102800310	ENSG00000226363	OTTHUMG00000154176		"BE798911|AA780126"	NR_110457
HGNC:48872	HAND2-AS1	HAND2 antisense RNA 1 (head to head)	non-coding RNA	RNA, long non-coding	Approved	4q34.1	04q34.1	"DEIN|NBLA00301|FLJ11539"	"neuroblastoma transcript 301|differentially expressed in neuroblastoma"					2013-07-11			2013-07-16	79804	ENSG00000237125	OTTHUMG00000160783			NR_003679			"18171985|19348682"
HGNC:41342	HAO2-IT1	HAO2 intronic transcript 1	non-coding RNA	RNA, long non-coding	Approved	1p12	01p12				HAO2 intronic transcript 1 (non-protein coding)			2011-05-19		2015-02-25	2015-02-25	100874270	ENSG00000230921	OTTHUMG00000012520	uc031unr.1		NR_046780
HGNC:33117	HAR1A	highly accelerated region 1A (non-protein coding)	non-coding RNA	RNA, long non-coding	Approved	20q13.33	20q13.33	"HAR1F|NCRNA00064|LINC00064"	"human accelerated region 1, forward|non-protein coding RNA 64|long intergenic non-protein coding RNA 64"		highly accelerated region 1A (non-protein-coding RNA)	Long non-coding RNAs	788	2006-10-03		2008-06-04	2014-11-18	768096	ENSG00000225978	OTTHUMG00000140136	uc002yef.1	"DQ860409|BC035016|BC047717"	NR_003244			16915236					610556														HAR1A
HGNC:33118	HAR1B	highly accelerated region 1B (non-protein coding)	non-coding RNA	RNA, long non-coding	Approved	20q13.33	20q13.33	"HAR1R|NCRNA00065|LINC00065"	"human accelerated region 1, reverse|non-protein coding RNA 65|long intergenic non-protein coding RNA 65"		highly accelerated region 1B (non-protein-coding RNA)	Long non-coding RNAs	788	2006-10-03		2008-06-04	2014-10-22	768097	ENSG00000231133	OTTHUMG00000140135	uc002yee.1	"DQ860410|DQ860411"	NR_003245			16915236					610557														HAR1B
HGNC:34340	HAS2-AS1	HAS2 antisense RNA 1	non-coding RNA	RNA, long non-coding	Approved	8q24.13	08q24.13	"HASNT|NCRNA00077"	non-protein coding RNA 77	"HAS2AS|HAS2-AS"	"hyaluronan synthase 2 antisense|HAS2 antisense RNA (non-protein coding)|HAS2 antisense RNA 1 (non-protein coding)"			2008-06-20	2010-11-25	2012-08-15	2012-10-12	594842	ENSG00000248690	OTTHUMG00000164965	uc022baf.1	AY941178	NR_002835								614353
HGNC:48612	HCCAT5	hepatocellular carcinoma associated transcript 5 (non-protein coding)	non-coding RNA	RNA, long non-coding	Approved	16q22.3	16q22.3	"HTA|FJ222407"	hepatoma associated gene					2013-05-21			2014-06-20	283902	ENSG00000260880	OTTHUMG00000172964			NR_027756			"20130911|23314567"					615613
HGNC:40273	HCFC1-AS1	HCFC1 antisense RNA 1	non-coding RNA	RNA, long non-coding	Approved	Xq28	Xq28				HCFC1 antisense RNA 1 (non-protein coding)			2011-07-29		2012-08-15	2014-11-19	100873990	ENSG00000235802	OTTHUMG00000024223	uc033fav.1		NR_046608
HGNC:21241	HCG4	HLA complex group 4 (non-protein coding)	non-coding RNA	RNA, long non-coding	Approved	6p22.1	06p22.1	"HCGIV-10|HCGIV.9"		HCG4P10	"HLA complex group 4|HLA complex group 4 pseudogene 10"			2003-05-29		2011-04-14	2014-11-19	54435	ENSG00000176998	OTTHUMG00000035423	uc003nns.3	AF036977	NR_002139
HGNC:22919	HCG4B	HLA complex group 4B (non-protein coding)	non-coding RNA	RNA, long non-coding	Approved	6p22.1	06p22.1	"HCGIV-6|HCGIV.5|HCGIV-06|bCX67J3.3|Em:AB023056.16|bPG309N1.1|bQB90C11.3"	HCGIV-6 pseudogene	HCG4P6	HLA complex group 4 pseudogene 6			2003-09-01	2011-04-14	2011-04-14	2015-09-21	80868	ENSG00000227262	OTTHUMG00000031188	uc003noh.2	X81005	NR_001317			10557312
HGNC:21243	HCG9	HLA complex group 9 (non-protein coding)	non-coding RNA	RNA, long non-coding	Approved	6p21.3	06p21.3	"PERB11|HCGIX|HCGIX4|HCGIX-4"			HLA complex group 9			2003-05-29		2011-04-11	2014-11-18	10255	ENSG00000204625	OTTHUMG00000031119	uc003rth.3	AB088085	NR_028032			"10727083|10557312"				HCG9	615797
HGNC:17707	HCG11	HLA complex group 11 (non-protein coding)	non-coding RNA	RNA, long non-coding	Approved	6p22.2	06p22.2	"bK14H9.3|FLJ14049|FLJ30357"			HLA complex group 11			2004-11-25		2012-04-19	2012-10-16	493812	ENSG00000228223	OTTHUMG00000014456	uc011dkp.4	AK024111	NR_026790
HGNC:18323	HCG14	HLA complex group 14 (non-protein coding)	non-coding RNA	RNA, long non-coding	Approved	6p21	06p21	dJ111M5.4			HLA complex group 14			2004-06-15		2012-04-19	2012-10-16	414760	ENSG00000224157	OTTHUMG00000031281	uc032wps.1		NR_104117
HGNC:18361	HCG15	HLA complex group 15 (non-protein coding)	non-coding RNA	RNA, long non-coding	Approved	6p21	06p21	dJ25J6.6			HLA complex group 15			2004-06-15		2012-04-19	2012-10-16	414761	ENSG00000227214	OTTHUMG00000031267
HGNC:20424	HCG16	HLA complex group 16 (non-protein coding)	non-coding RNA	RNA, long non-coding	Approved	6p21.3	06p21.3	dJ25J6.7			HLA complex group 16			2004-06-15		2013-03-18	2013-03-18	414766	ENSG00000244349	OTTHUMG00000031270			NR_135289
HGNC:31339	HCG17	HLA complex group 17 (non-protein coding)	non-coding RNA	RNA, long non-coding	Approved	6p21	06p21	"NCRNA00046|LINC00046"	"non-protein coding RNA 46|long intergenic non-protein coding RNA 46"					2004-06-15		2008-08-13	2015-07-24	414778	ENSG00000270604	OTTHUMG00000031114	uc031snc.1	AB023055	NR_052012
HGNC:31337	HCG18	HLA complex group 18 (non-protein coding)	non-coding RNA	RNA, long non-coding	Approved	6p21.3	06p21.3	"FLJ31598|FLJ25550|Em:AB014087.1"			HLA complex group 18			2004-06-15		2011-08-31	2012-10-31	414777	ENSG00000231074	OTTHUMG00000031138	uc031snd.1	AK056160	NR_024052
HGNC:31334	HCG20	HLA complex group 20 (non-protein coding)	non-coding RNA	RNA, long non-coding	Approved	6p21	06p21	"AB023051.1|NCRNA00149"	non-protein coding RNA 149					2004-06-15		2008-09-15	2015-07-24	414774	ENSG00000228022	OTTHUMG00000031193
HGNC:31335	HCG21	HLA complex group 21 (non-protein coding)	non-coding RNA	RNA, long non-coding	Approved	6p21	06p21	"AB023048.2|NCRNA00150"	non-protein coding RNA 150					2004-06-15		2008-09-15	2015-07-24	414775	ENSG00000233529	OTTHUMG00000031182
HGNC:19713	HCG23	HLA complex group 23 (non-protein coding)	non-coding RNA	RNA, long non-coding	Approved	6p21	06p21	dJ1077I5.3			HLA complex group 23			2004-06-15		2012-04-19	2012-10-16	414764	ENSG00000228962	OTTHUMG00000031217	uc021yvw.1		NR_044996
HGNC:23500	HCG24	HLA complex group 24 (non-protein coding)	non-coding RNA	RNA, long non-coding	Approved	6p21	06p21	dJ1033B10.15			HLA complex group 24			2004-06-15		2012-04-19	2012-10-16	414768	ENSG00000230313	OTTHUMG00000031166			XR_954459
HGNC:20196	HCG25	HLA complex group 25 (non-protein coding)	non-coding RNA	RNA, long non-coding	Approved	6p21	06p21	dJ1033B10.16			HLA complex group 25			2004-06-15		2012-04-19	2012-10-16	414765	ENSG00000232940	OTTHUMG00000031170	uc021ywj.1		NR_044997
HGNC:29671	HCG26	HLA complex group 26 (non-protein coding)	non-coding RNA	RNA, long non-coding	Approved	6p21.3	06p21.3	"bPG181B23.4|bCX205D4.4|NCRNA00191"	non-protein coding RNA 191		HLA complex group 26			2004-06-15		2009-08-21	2012-10-16	352961			uc003ntm.3	AB088105	NR_002812
HGNC:27366	HCG27	HLA complex group 27 (non-protein coding)	non-coding RNA	RNA, long non-coding	Approved	6p21.3	06p21.3	"bPG299F13.9|bCX101P6.9|bQB115I13.2|FLJ40123"			HLA complex group 27			2004-06-15		2011-08-31	2012-10-16	253018	ENSG00000206344	OTTHUMG00000031248	uc011dni.4	AK097442	NR_026791			12477932
HGNC:21659	HCP5	HLA complex P5 (non-protein coding)	non-coding RNA	RNA, long non-coding	Approved	6p21.3	06p21.3	"D6S2650E|P5-1"			HLA complex P5			2003-07-07		2011-08-02	2014-11-18	10866	ENSG00000206337	OTTHUMG00000031282	uc003ntl.3	D88650	NR_040662		Q6MZN7	"8462994|10199916"				HCP5	604676
HGNC:30984	HCP5B	HLA complex P5B (non-protein coding)	non-coding RNA	RNA, long non-coding	Approved	6p21.3	06p21.3	"P5-10|P5.9"		HCP5P10	HLA complex P5 pseudogene 10			2003-12-16	2011-08-11	2011-08-11	2014-11-18	352990	ENSG00000281831	OTTHUMG00000189541		BC035828
HGNC:40868	HDAC11-AS1	HDAC11 antisense RNA 1	non-coding RNA	RNA, long non-coding	Approved	3p25.1	03p25.1				HDAC11 antisense RNA 1 (non-protein coding)			2011-07-28		2012-08-15	2014-11-19	100874101	ENSG00000244502	OTTHUMG00000155438			NR_046690
HGNC:48679	HECTD2-AS1	HECTD2 antisense RNA 1	non-coding RNA	RNA, long non-coding	Approved	10q23.32	10q23.32							2014-08-01			2014-08-01	100188947					NR_024467
HGNC:41465	HECW1-IT1	HECW1 intronic transcript 1	non-coding RNA	RNA, long non-coding	Approved	7p14.1	07p14.1				HECW1 intronic transcript 1 (non-protein coding)			2011-05-19		2015-02-25	2015-02-25	100127950	ENSG00000181211	OTTHUMG00000155204			NR_135295
HGNC:45049	HEIH	hepatocellular carcinoma up-regulated EZH2-associated long non-coding RNA	non-coding RNA	RNA, long non-coding	Approved	5q35.3	05q35.3	"LINC-HEIH|lncRNA-HEIH|LINC00848|HCCAT2"	"long intergenic non-protein coding RNA 848|highly expressed in hepatocellular carcinoma long non-coding RNA|hepatocellular carcinoma associated transcript 2 (non-protein coding)"			Long non-coding RNAs	788	2013-03-22		2013-05-23	2014-07-18	100859930	ENSG00000278970	OTTHUMG00000162271	uc003mmj.3	BC019622	NR_045680			"21769904|23359273"
HGNC:43984	HELLPAR	HELLP associated long non-coding RNA	non-coding RNA	RNA, long non-coding	Approved	12q23.2	12q23.2	LINC-HELLP	long intergenic non-protein coding RNA associated with HELLP syndrome					2012-11-05		2012-11-08	2015-10-23	101101692	ENSG00000281344	OTTHUMG00000189570		JX088243				23093777					614985					325025
HGNC:25810	HEXA-AS1	HEXA antisense RNA 1	non-coding RNA	RNA, long non-coding	Approved	15q23	15q23	FLJ13315		C15orf34	"chromosome 15 open reading frame 34|HEXA antisense RNA 1 (non-protein coding)"			2005-10-20	2012-05-30	2012-08-15	2012-10-12	80072	ENSG00000260339	OTTHUMG00000177184	uc010ukp.1		NR_027262		Q9H8Q6	12477932
HGNC:43650	HEXDC-IT1	HEXDC intronic transcript 1	non-coding RNA	RNA, long non-coding	Approved	17q25.3	17q25.3				HEXDC intronic transcript 1 (non-protein coding)			2011-12-19		2015-02-25	2015-02-25	100505970	ENSG00000279066	OTTHUMG00000178837		AK129961
HGNC:42439	HHATL-AS1	HHATL antisense RNA 1	non-coding RNA	RNA, long non-coding	Approved	3p22.1	03p22.1				HHATL antisense RNA 1 (non-protein coding)			2011-07-27		2012-08-15	2014-11-18	100874044	ENSG00000230970	OTTHUMG00000156258
HGNC:44182	HHIP-AS1	HHIP antisense RNA 1	non-coding RNA	RNA, long non-coding	Approved	4q31.21	04q31.21				HHIP antisense RNA 1 (non-protein coding)			2012-06-30		2012-08-15	2012-10-12	646576	ENSG00000248890	OTTHUMG00000161429	uc003ijq.2	BC039450	NR_037595
HGNC:51181	HID1-AS1	HID1 antisense RNA 1	non-coding RNA	RNA, long non-coding	Approved	17q25.1	17q25.1							2014-08-01			2014-08-01	102723641	ENSG00000263586	OTTHUMG00000179217			NR_110878
HGNC:43014	HIF1A-AS1	HIF1A antisense RNA 1	non-coding RNA	RNA, long non-coding	Approved	14q23.2	14q23.2	5'aHIF-1A			HIF1A antisense RNA 1 (non-protein coding)	Long non-coding RNAs	788	2011-09-16		2012-08-15	2014-06-02	100750246	ENSG00000258777	OTTHUMG00000171134	uc032bdp.1	CN270307	NR_047116			"21897117|24875884"					614528
HGNC:43015	HIF1A-AS2	HIF1A antisense RNA 2	non-coding RNA	RNA, long non-coding	Approved	14q23.2	14q23.2	"3'aHIF-1A|aHIF"			HIF1A antisense RNA 2 (non-protein coding)			2011-09-16		2012-08-15	2012-10-12	100750247	ENSG00000258667	OTTHUMG00000171135	uc021ruc.1		NR_045406			21897117					614529
HGNC:50576	HIPK1-AS1	HIPK1 antisense RNA 1	non-coding RNA	RNA, long non-coding	Approved	1p13.2	01p13.2							2014-05-21			2014-05-21	101928846	ENSG00000235527	OTTHUMG00000011982			NR_110726
HGNC:39762	HLA-DQB1-AS1	HLA-DQB1 antisense RNA 1	non-coding RNA	RNA, long non-coding	Approved	6p21.32	06p21.32				HLA-DQB1 antisense RNA 1 (non-protein coding)			2011-04-21		2012-08-15	2012-10-12	106480429	ENSG00000223534	OTTHUMG00000140101			NR_133907
HGNC:26645	HLA-F-AS1	HLA-F antisense RNA 1	non-coding RNA	RNA, long non-coding	Approved	6p22.1	06p22.1				HLA-F antisense RNA 1 (non-protein coding)			2011-04-21		2012-08-15	2013-06-03	285830	ENSG00000214922	OTTHUMG00000185970	uc003nnp.2	AK092748	NR_026972
HGNC:41343	HLCS-IT1	HLCS intronic transcript 1	non-coding RNA	RNA, long non-coding	Approved	21q22.13	21q22.13				HLCS intronic transcript 1 (non-protein coding)			2011-05-19		2015-02-25	2015-02-25	100874294	ENSG00000237646	OTTHUMG00000086640
HGNC:40554	HLTF-AS1	HLTF antisense RNA 1	non-coding RNA	RNA, long non-coding	Approved	3q24	03q24				HLTF antisense RNA 1 (non-protein coding)			2011-07-28		2012-08-15	2014-11-19	100873945	ENSG00000239718	OTTHUMG00000159531	uc031sbw.1		NR_046648
HGNC:42509	HLX-AS1	HLX antisense RNA 1	non-coding RNA	RNA, long non-coding	Approved	1q41	01q41							2011-08-03	2014-01-17	2014-01-17	2014-11-19	100873924	ENSG00000257551	OTTHUMG00000170038		DA373928	NR_046901
HGNC:41940	HM13-AS1	HM13 antisense RNA 1	non-coding RNA	RNA, long non-coding	Approved	20q11.21	20q11.21				HM13 antisense RNA 1 (non-protein coding)			2011-05-19		2012-08-15	2014-11-19	100874042	ENSG00000230613	OTTHUMG00000032176	uc031rsr.1		NR_046853
HGNC:41424	HM13-IT1	HM13 intronic transcript 1	non-coding RNA	RNA, long non-coding	Approved	20q11.21	20q11.21				HM13 intronic transcript 1 (non-protein coding)			2011-05-19		2015-02-25	2015-02-25	106480432	ENSG00000235313	OTTHUMG00000046194
HGNC:43632	HMBOX1-IT1	HMBOX1 intronic transcript 1	non-coding RNA	RNA, long non-coding	Approved	8p12	08p12				HMBOX1 intronic transcript 1 (non-protein coding)			2011-12-06		2015-02-25	2015-02-25	106481795	ENSG00000259196	OTTHUMG00000132209
HGNC:48984	HMGN3-AS1	HMGN3 antisense RNA 1	non-coding RNA	RNA, long non-coding	Approved	6q14.1	06q14.1							2013-07-24			2013-07-24	100288198	ENSG00000270362	OTTHUMG00000185118			NR_040671
HGNC:49149	HMMR-AS1	HMMR antisense RNA 1	non-coding RNA	RNA, long non-coding	Approved	5q34	05q34							2014-03-26			2014-03-26	101927813	ENSG00000251018	OTTHUMG00000163557		BU852496	NR_109892
HGNC:26785	HNF1A-AS1	HNF1A antisense RNA 1	non-coding RNA	RNA, long non-coding	Approved	12q24.31	12q24.31	FLJ38690		"C12orf27|NCRNA00262"	"chromosome 12 open reading frame 27|non-protein coding RNA 262|HNF1A antisense RNA 1 (non-protein coding)"			2006-01-06	2011-04-28	2012-08-15	2015-04-15	283460	ENSG00000241388	OTTHUMG00000185474	uc010szm.1	AK096009	NR_024345			"24000294|25863539"
HGNC:49505	HNF4A-AS1	HNF4A antisense RNA 1	non-coding RNA	RNA, long non-coding	Approved	20q13.12	20q13.12	uc002xlx						2014-01-02			2014-01-02	101927219	ENSG00000229005	OTTHUMG00000032525		AF143870	NR_109949			24344320
HGNC:50729	HORMAD2-AS1	HORMAD2 antisense RNA 1	non-coding RNA	RNA, long non-coding	Approved	22q12.2	22q12.2	"MTMR3-AS1|NONHSAG033653"						2014-06-13			2014-08-28	101929664	ENSG00000227117	OTTHUMG00000151289			NR_110541			25144376
HGNC:33510	HOTAIR	HOX transcript antisense RNA	non-coding RNA	RNA, long non-coding	Approved	12q13.13	12q13.13	"HOXC-AS4|HOXC11-AS1|NCRNA00072"	"HOXC cluster antisense RNA 4 (non-protein coding)|non-protein coding RNA 72"		HOX transcript antisense RNA (non-protein coding)	Long non-coding RNAs	788	2008-06-04		2012-08-15	2014-11-19	100124700	ENSG00000228630	OTTHUMG00000152934	uc031qho.1	DQ926657	NR_003716			"17604720|17604716"	MGI:3826586				611400														HOTAIR
HGNC:37117	HOTAIRM1	HOXA transcript antisense RNA, myeloid-specific 1	non-coding RNA	RNA, long non-coding	Approved	7p15.2	07p15.2	"HOXA-AS1|NCRNA00179|HOXA1-AS1"	"HOXA cluster antisense RNA 1 (non-protein coding)|non-protein coding RNA 179"		"hox transcript antisense RNA, myeloid-specific 1 (non-protein coding)|HOXA transcript antisense RNA, myeloid-specific 1 (non-protein coding)"	Long non-coding RNAs	788	2009-06-23		2012-08-15	2014-10-22	100506311	ENSG00000233429	OTTHUMG00000158089	uc003syg.3		NR_038366			19144990		RGD:7716070																	HOTAIRM1
HGNC:37461	HOTTIP	HOXA distal transcript antisense RNA	non-coding RNA	RNA, long non-coding	Approved	7p15.2	07p15.2	"HOXA-AS6|RP1-170O19.3|HOXA13-AS1"	"HOXA cluster antisense RNA 6 (non-protein coding)|HOXA transcript at the distal tip|HOXA13 antisense RNA 1 (non-protein coding)"	NCRNA00213	"non-protein coding RNA 213|HOXA distal transcript antisense RNA (non-protein coding)"	Long non-coding RNAs	788	2009-10-16	2011-04-21	2012-08-15	2014-11-19	100316868	ENSG00000243766	OTTHUMG00000063751	uc022aau.1	GU724873	NR_037843			"21483457|21423168|24381249"	MGI:3642509				614060														HOTTIP
HGNC:43745	HOXA-AS2	HOXA cluster antisense RNA 2	non-coding RNA	RNA, long non-coding	Approved	7p15.2	07p15.2	HOXA3as			HOXA cluster antisense RNA 2 (non-protein coding)	Long non-coding RNAs	788	2012-02-18		2012-08-15	2014-10-22	285943	ENSG00000253552	OTTHUMG00000063274		BC035889	NR_122069			23649634					616068														HOXA3as
HGNC:43748	HOXA-AS3	HOXA cluster antisense RNA 3	non-coding RNA	RNA, long non-coding	Approved	7p15.2	07p15.2	HOXA6as			HOXA cluster antisense RNA 3 (non-protein coding)	Long non-coding RNAs	788	2012-02-18		2012-08-15	2014-10-22	100133311	ENSG00000254369	OTTHUMG00000158092	uc003syr.2	AK091933	NR_038831				MGI:1919878																		HOXA6as
HGNC:40281	HOXA10-AS	HOXA10 antisense RNA	non-coding RNA	RNA, long non-coding	Approved	7p15.2	07p15.2			HOXA-AS4	"HOXA cluster antisense RNA 4 (non-protein coding)|HOXA cluster antisense RNA 4"			2012-02-18	2014-01-09	2014-01-09	2014-11-19	100874323	ENSG00000253187	OTTHUMG00000158203		"AW195063|BM549446"	NR_046609
HGNC:24957	HOXA11-AS	HOXA11 antisense RNA	non-coding RNA	RNA, long non-coding	Approved	7p15.2	07p15.2	"HOXA11-AS1|HOXA11S|HOXA-AS5|NCRNA00076"	"non-protein coding RNA 76|HOXA cluster antisense RNA 5 (non-protein coding)|HOXA11 antisense RNA 1 (non-protein coding)"	HOXA11AS	"homeobox A11 antisense|HOXA11 antisense RNA (non-protein coding)"	Long non-coding RNAs	788	2008-06-20	2012-03-14	2012-08-15	2014-11-18	221883	ENSG00000240990	OTTHUMG00000158205	uc003syz.1		NR_002795			"9745033|12050232"					607530														Hoxa11as
HGNC:43744	HOXB-AS1	HOXB cluster antisense RNA 1	non-coding RNA	RNA, long non-coding	Approved	17q21.32	17q21.32				HOXB cluster antisense RNA 1 (non-protein coding)			2012-02-18		2012-08-15	2012-10-12	100874362	ENSG00000230148	OTTHUMG00000132491	uc031rdb.1	"BF875734|BE676309|AI292043"	NR_102279
HGNC:40284	HOXB-AS2	HOXB cluster antisense RNA 2	non-coding RNA	RNA, long non-coding	Approved	17q21.32	17q21.32				HOXB cluster antisense RNA 2 (non-protein coding)			2012-02-18		2012-08-15	2014-11-19	100874350	ENSG00000239552	OTTHUMG00000159921		"DA447098|BF999536"
HGNC:40283	HOXB-AS3	HOXB cluster antisense RNA 3	non-coding RNA	RNA, long non-coding	Approved	17q21.32	17q21.32				HOXB cluster antisense RNA 3 (non-protein coding)			2012-02-18	2012-02-22	2012-08-15	2014-11-19	404266	ENSG00000233101	OTTHUMG00000159919	uc021tzh.2	BC010732	NR_033203
HGNC:40285	HOXB-AS4	HOXB cluster antisense RNA 4	non-coding RNA	RNA, long non-coding	Approved	17q21.32	17q21.32				HOXB cluster antisense RNA 4 (non-protein coding)			2012-02-18		2012-08-15	2014-11-19	100874351	ENSG00000242207	OTTHUMG00000159902		"DB109357|AI940041"
HGNC:43749	HOXC-AS1	HOXC cluster antisense RNA 1	non-coding RNA	RNA, long non-coding	Approved	12q13.13	12q13.13				HOXC cluster antisense RNA 1 (non-protein coding)			2012-02-18		2012-08-15	2014-02-06	100874363	ENSG00000250451	OTTHUMG00000160024	uc031zck.1	"BU619815|CA429707"	NR_047504
HGNC:43750	HOXC-AS2	HOXC cluster antisense RNA 2	non-coding RNA	RNA, long non-coding	Approved	12q13.13	12q13.13				HOXC cluster antisense RNA 2 (non-protein coding)			2012-02-18		2012-08-15	2012-10-12	100874364	ENSG00000250133	OTTHUMG00000160030	uc031zcj.1	"AI935658|BF195843"	NR_047505
HGNC:43751	HOXC-AS3	HOXC cluster antisense RNA 3	non-coding RNA	RNA, long non-coding	Approved	12q13.13	12q13.13				HOXC cluster antisense RNA 3 (non-protein coding)			2012-02-18		2012-08-15	2012-10-12	100874365	ENSG00000251151	OTTHUMG00000160025		BC035260	NR_047506
HGNC:43753	HOXC13-AS	HOXC13 antisense RNA	non-coding RNA	RNA, long non-coding	Approved	12q13.13	12q13.13			HOXC-AS5	"HOXC cluster antisense RNA 5 (non-protein coding)|HOXC cluster antisense RNA 5"			2012-02-18	2014-01-09	2014-01-09	2014-01-09	100874366	ENSG00000249641	OTTHUMG00000160009		CN364530	NR_047507
HGNC:43756	HOXD-AS2	HOXD cluster antisense RNA 2	non-coding RNA	RNA, long non-coding	Approved	2q31.1	02q31.1				HOXD cluster antisense RNA 2 (non-protein coding)			2012-02-18		2012-08-15	2012-10-12	100506783	ENSG00000237380	OTTHUMG00000154174	uc002ukq.3	BC034000	NR_038435
HGNC:47041	HPN-AS1	HPN antisense RNA 1	non-coding RNA	RNA, long non-coding	Approved	19q13.12	19q13.12							2013-04-21			2013-04-25	100128675	ENSG00000227392	OTTHUMG00000182475	uc010xsi.2		NR_024561
HGNC:5169	HPVC1	human papillomavirus (type 18) E5 central sequence-like 1	non-coding RNA	RNA, long non-coding	Approved	7p11.2	07p11.2	"PE5L|HPV18E5L"						1997-09-12			2013-07-05	3262	ENSG00000280920	OTTHUMG00000189727	uc010kzd.3	X85042	NR_004422			7581372					600762
HGNC:16071	HPYR1	Helicobacter pylori responsive 1 (non-protein coding)	non-coding RNA	RNA, long non-coding	Approved	8q24.22	08q24.22	"HPRG1|NCRNA00027|LINC00027"	"non-protein coding RNA 27|long intergenic non-protein coding RNA 27"		Helicobacter pylori responsive 1			2001-07-16		2008-09-05	2012-10-16	93668	ENSG00000253521	OTTHUMG00000164645	uc011liz.1	AF200341	NR_026684
HGNC:41474	HS1BP3-IT1	HS1BP3 intronic transcript 1	non-coding RNA	RNA, long non-coding	Approved	2p24.1	02p24.1				HS1BP3 intronic transcript 1 (non-protein coding)			2011-05-19		2015-02-25	2015-02-25	100874343	ENSG00000231948	OTTHUMG00000151789	uc032nge.1		NR_046836
HGNC:40870	HS6ST2-AS1	HS6ST2 antisense RNA 1	non-coding RNA	RNA, long non-coding	Approved	Xq26.2	Xq26.2				HS6ST2 antisense RNA 1 (non-protein coding)			2011-08-10		2012-08-15	2014-11-19	100874102	ENSG00000235849	OTTHUMG00000022427	uc031tkk.1		NR_046691
HGNC:40289	HTR2A-AS1	HTR2A antisense RNA 1	non-coding RNA	RNA, long non-coding	Approved	13q14.2	13q14.2				HTR2A antisense RNA 1 (non-protein coding)			2011-05-18		2012-08-15	2014-11-19	100874082	ENSG00000224517	OTTHUMG00000016880	uc032aen.1		NR_046612
HGNC:41032	HTR3E-AS1	HTR3E antisense RNA 1	non-coding RNA	RNA, long non-coding	Approved	3q27.1	03q27.1				HTR3E antisense RNA 1 (non-protein coding)			2011-07-28		2012-08-15	2014-11-19	106478970	ENSG00000238020	OTTHUMG00000156861			NR_133658
HGNC:48956	HTR5A-AS1	HTR5A antisense RNA 1	non-coding RNA	RNA, long non-coding	Approved	7q36.2	07q36.2			HTR5AOS	HTR5A opposite strand			2013-07-23	2014-10-03	2014-10-03	2014-10-03	100128264	ENSG00000220575	OTTHUMG00000151326		"BC031272|BC045795"	NR_038945
HGNC:37118	HTT-AS	HTT antisense RNA (head to head)	non-coding RNA	RNA, long non-coding	Approved	4p16.3	04p16.3	HTTAS		HTT-AS1	"HTT antisense RNA 1 (non-protein coding)|HTT antisense RNA 1"			2011-06-30	2013-08-27	2013-08-27	2013-08-27	100750326	ENSG00000251075	OTTHUMG00000159915			NR_045414			"21672921|23756188"
HGNC:34232	HULC	hepatocellular carcinoma up-regulated long non-coding RNA	non-coding RNA	RNA, long non-coding	Approved	6p24.3	06p24.3	"NCRNA00078|LINC00078|HCCAT1"	"non-protein coding RNA 78|long intergenic non-protein coding RNA 78|hepatocellular carcinoma associated transcript 1 (non-protein coding)"		highly up-regulated in liver cancer long non-coding RNA	Long non-coding RNAs	788	2008-06-05		2013-05-22	2014-11-19	728655	ENSG00000251164	OTTHUMG00000160417	uc032wkv.1		NR_004855			"17241883|23728852"					612210														HULC
HGNC:40631	HUNK-AS1	HUNK antisense RNA 1	non-coding RNA	RNA, long non-coding	Approved	21q22.11	21q22.11	TCONS_00028914						2013-08-08			2014-11-18	106144524	ENSG00000237138	OTTHUMG00000085305		CD689785
HGNC:41173	HYI-AS1	HYI antisense RNA 1	non-coding RNA	RNA, long non-coding	Approved	1p34.2	01p34.2				HYI antisense RNA 1 (non-protein coding)			2011-12-05		2012-08-15	2014-11-19	100873923	ENSG00000229348	OTTHUMG00000007503
HGNC:5326	HYMAI	hydatidiform mole associated and imprinted (non-protein coding)	non-coding RNA	RNA, long non-coding	Approved	6q24.2	06q24.2	NCRNA00020	non-protein coding RNA 20					2000-06-15		2008-08-13	2016-03-03	57061	ENSG00000283122	OTTHUMG00000189750		AF241534	NR_002768			10936046			LRG_1035|http://www.lrg-sequence.org/LRG/LRG_1035		606546					159723
HGNC:32062	IBA57-AS1	IBA57 antisense RNA 1 (head to head)	non-coding RNA	RNA, long non-coding	Approved	1q42.13	01q42.13	FLJ32878		C1orf148	chromosome 1 open reading frame 148			2005-07-12	2013-08-29	2013-08-29	2014-11-18	574432	ENSG00000203684	OTTHUMG00000039768		AK057440	NR_103539		B1ANH7
HGNC:51103	ID2-AS1	ID2 antisense RNA 1 (head to head)	non-coding RNA	RNA, long non-coding	Approved	2p25.1	02p25.1							2014-07-29			2014-07-29	100506299	ENSG00000235092	OTTHUMG00000151625			NR_110154
HGNC:40292	IDH1-AS1	IDH1 antisense RNA 1	non-coding RNA	RNA, long non-coding	Approved	2q34	02q34				IDH1 antisense RNA 1 (non-protein coding)			2012-02-24		2012-08-15	2014-11-19	100507475	ENSG00000231908	OTTHUMG00000154707	uc031rrc.1	"AI492612|BE465811"	NR_046452
HGNC:30885	IDI2-AS1	IDI2 antisense RNA 1	non-coding RNA	RNA, long non-coding	Approved	10p15.3	10p15.3	"HT009|Em:AC022536.4"		"C10orf110|IDI2-AS"	"chromosome 10 open reading frame 110|IDI2 antisense RNA (non-protein coding)|IDI2 antisense RNA 1 (non-protein coding)"			2004-04-20	2010-11-25	2012-08-15	2014-11-19	55853	ENSG00000232656	OTTHUMG00000017535	uc001ifw.3	AF220183	NR_024628		Q9NZ38	24036268					615391
HGNC:43910	IFNG-AS1	IFNG antisense RNA 1	non-coding RNA	RNA, long non-coding	Approved	12q15	12q15	"Tmevpg1|LincR-Ifng-3'AS|NEST"	Theiler's murine encephalomyelitis virus persistence candidate gene 1		IFNG antisense RNA 1 (non-protein coding)	Long non-coding RNAs	788	2012-05-02		2012-08-15	2015-04-30	100885789	ENSG00000255733	OTTHUMG00000169108	uc031zfa.1	"AK124066|BF510189"	NR_104124			"11735227|24056746"	MGI:1934663																		ifng-as1
HGNC:49806	IFT74-AS1	IFT74 antisense RNA 1	non-coding RNA	RNA, long non-coding	Approved	9p21.2	09p21.2							2014-03-06			2014-03-06	101929602	ENSG00000234676	OTTHUMG00000019709		"AA960898|AI214381"	NR_121605
HGNC:40295	IGBP1-AS1	IGBP1 antisense RNA 1	non-coding RNA	RNA, long non-coding	Approved	Xq13.1	Xq13.1				IGBP1 antisense RNA 1 (non-protein coding)			2011-08-10		2012-08-15	2014-11-19	100873991	ENSG00000203588	OTTHUMG00000021766
HGNC:40294	IGBP1-AS2	IGBP1 antisense RNA 2	non-coding RNA	RNA, long non-coding	Approved	Xq13.1	Xq13.1				IGBP1 antisense RNA 2 (non-protein coding)			2011-08-10		2012-08-15	2014-11-19	106478965	ENSG00000220925	OTTHUMG00000021762
HGNC:14062	IGF2-AS	IGF2 antisense RNA	non-coding RNA	RNA, long non-coding	Approved	11p15.5	11p15.5	"PEG8|IGF2-AS1"	"insulin-like growth factor 2 antisense 1 (non-protein coding)|IGF2 antisense RNA 1 (non-protein coding)"	IGF2AS	"insulin-like growth factor 2, antisense|IGF2 antisense RNA (non-protein coding)"	Long non-coding RNAs	788	2000-11-28	2012-04-04	2012-08-15	2014-11-19	51214	ENSG00000099869	OTTHUMG00000009557	uc010qxi.2	AB030733	NM_016412		Q6U949	10731720					610146														IGF2AS
HGNC:32674	IGF2BP2-AS1	IGF2BP2 antisense RNA 1	non-coding RNA	RNA, long non-coding	Approved	3q27.2	03q27.2	FLJ32900		C3orf65	chromosome 3 open reading frame 65			2006-03-30	2014-10-01	2014-10-01	2014-11-19	646600	ENSG00000163915	OTTHUMG00000156643	uc003fpr.2	AK057462	NR_027317		Q96M15
HGNC:40296	IGFBP7-AS1	IGFBP7 antisense RNA 1	non-coding RNA	RNA, long non-coding	Approved	4q12	04q12							2013-09-17			2014-11-19	255130	ENSG00000245067	OTTHUMG00000161143			NR_034081
HGNC:40777	IGSF11-AS1	IGSF11 antisense RNA 1	non-coding RNA	RNA, long non-coding	Approved	3q13.32	03q13.32				IGSF11 antisense RNA 1 (non-protein coding)			2011-07-28		2012-08-15	2014-11-19	100506765	ENSG00000239877	OTTHUMG00000159386	uc003eca.4		NR_046230
HGNC:44303	IL10RB-AS1	IL10RB antisense RNA 1 (head to head)	non-coding RNA	RNA, long non-coding	Approved	21q22.11	21q22.11	IFNAR2-AS1	IFNAR2 antisense RNA 1					2013-05-17		2013-05-17	2014-02-12	100288432	ENSG00000223799	OTTHUMG00000065125			NR_038974
HGNC:49094	IL12A-AS1	IL12A antisense RNA 1	non-coding RNA	RNA, long non-coding	Approved	3q25.33	03q25.33							2013-09-02			2013-09-02	101928376	ENSG00000244040	OTTHUMG00000158951		AK097161	NR_108088													449090
HGNC:40298	IL20RB-AS1	IL20RB antisense RNA 1	non-coding RNA	RNA, long non-coding	Approved	3q22.3	03q22.3				IL20RB antisense RNA 1 (non-protein coding)			2011-07-28		2012-08-15	2014-11-19	100862678	ENSG00000249407	OTTHUMG00000163091
HGNC:40299	IL21-AS1	IL21 antisense RNA 1	non-coding RNA	RNA, long non-coding	Approved	4q27	04q27				IL21 antisense RNA 1 (non-protein coding)			2012-08-09		2012-08-15	2014-11-19	100996941	ENSG00000227145	OTTHUMG00000150127	uc003iet.4	BC045668	NR_104126
HGNC:27551	IL21R-AS1	IL21R antisense RNA 1	non-coding RNA	RNA, long non-coding	Approved	16p12.1	16p12.1				IL21R antisense RNA 1 (non-protein coding)			2012-06-22		2012-08-15	2012-10-12	283888	ENSG00000259954	OTTHUMG00000176806	uc002dot.3	AK093371	NR_037158
HGNC:27115	ILF3-AS1	ILF3 antisense RNA 1 (head to head)	non-coding RNA	RNA, long non-coding	Approved	19p13.2	19p13.2				"ILF3 antisense RNA 1 (non-protein coding)|ILF3 antisense RNA 1"			2012-08-10		2012-08-16	2012-10-12	147727	ENSG00000267100		uc002mpj.3	"BC007593|BC044911|DB002247"	NR_024333			12477932
HGNC:6060	INE1	inactivation escape 1 (non-protein coding)	non-coding RNA	RNA, long non-coding	Approved	Xp11.4-p11.3	Xp11.4-p11.3	NCRNA00010	non-protein coding RNA 10					1999-07-07		2008-08-13	2014-11-19	8552	ENSG00000224975	OTTHUMG00000046428	uc004dhl.3	Y10696	NR_024616		O15225	9244435			Mental Retardation database|http://grenada.lumc.nl/LOVD2/MR/home.php?select_db=INE1	INE1	300164
HGNC:6061	INE2	inactivation escape 2 (non-protein coding)	non-coding RNA	RNA, long non-coding	Approved	Xp22.2	Xp22.2	NCRNA00011	non-protein coding RNA 11					1999-07-07		2008-08-13	2012-10-16	8551	ENSG00000281371	OTTHUMG00000189580	uc004cxf.1	Y10697	NR_002725			9244435					300165
HGNC:40303	INHBA-AS1	INHBA antisense RNA 1	non-coding RNA	RNA, long non-coding	Approved	7p14.1	07p14.1				INHBA antisense RNA 1 (non-protein coding)			2012-05-02		2012-08-15	2014-11-19	285954	ENSG00000224116	OTTHUMG00000155114	uc003tht.4		NR_027118
HGNC:42691	INTS6-AS1	INTS6 antisense RNA 1	non-coding RNA	RNA, long non-coding	Approved	13q14.3	13q14.3				INTS6 antisense RNA 1 (non-protein coding)			2012-01-30		2012-08-15	2014-11-19	100507398	ENSG00000236778	OTTHUMG00000016944	uc001vfn.4	AA397528	NR_103812
HGNC:41180	INTS6L-AS1	INTS6L antisense RNA 1	non-coding RNA	RNA, long non-coding	Approved	Xq26.3	Xq26.3			DDX26B-AS1	"DDX26B antisense RNA 1 (non-protein coding)|DDX26B antisense RNA 1"			2011-08-10	2016-01-07	2016-01-07	2016-01-07	100874118	ENSG00000225235	OTTHUMG00000022483	uc033ewb.1		NR_046740
HGNC:40892	IPO9-AS1	IPO9 antisense RNA 1	non-coding RNA	RNA, long non-coding	Approved	1q32.1	01q32.1				IPO9 antisense RNA 1 (non-protein coding)			2012-02-24		2012-08-15	2014-11-19	100873949	ENSG00000231871	OTTHUMG00000035809	uc031vjy.1	BI916758	NR_046696
HGNC:6109	IPW	imprinted in Prader-Willi syndrome (non-protein coding)	non-coding RNA	RNA, long non-coding	Approved	15q11.2	15q11.2	NCRNA00002	non-protein coding RNA 2			Long non-coding RNAs	788	1994-12-13		2008-08-14	2014-10-22	3653			uc001yxn.4	U12897	NR_023915			"7849716|9601023"					601491														ipw
HGNC:41137	IQCA1-AS1	IQCA1 antisense RNA 1	non-coding RNA	RNA, long non-coding	Approved	2q37	02q37							2014-05-12			2014-11-19	107080627	ENSG00000232893	OTTHUMG00000153059		BF509914
HGNC:41297	IQCF5-AS1	IQCF5 antisense RNA 1	non-coding RNA	RNA, long non-coding	Approved	3p21.2	03p21.2				IQCF5 antisense RNA 1 (non-protein coding)			2011-07-28		2012-08-15	2014-11-19	101928999	ENSG00000235455	OTTHUMG00000156912	uc032rnu.1		NR_109984
HGNC:44104	IQCH-AS1	IQCH antisense RNA 1	non-coding RNA	RNA, long non-coding	Approved	15q23	15q23				IQCH antisense RNA 1 (non-protein coding)			2012-06-22		2012-08-15	2012-10-12	100506686	ENSG00000259673	OTTHUMG00000172247	uc021spf.1		NR_040051
HGNC:41303	IQCJ-SCHIP1-AS1	IQCJ-SCHIP1 readthrough antisense RNA 1	non-coding RNA	RNA, long non-coding	Approved	3q25.33	03q25.33				IQCJ-SCHIP1 readthrough antisense RNA 1 (non-protein coding)			2011-09-16		2012-08-15	2014-11-19	100874433	ENSG00000241211	OTTHUMG00000158933			NR_121669
HGNC:50365	IRAIN	IGF1R antisense imprinted non-protein coding RNA	non-coding RNA	RNA, long non-coding	Approved	15q26.3	15q26.3	IGF1R-AS	IGF1R antisense RNA					2014-08-07			2016-03-03	104472848					NR_126453			25092925			LRG_1064|http://www.lrg-sequence.org/LRG/LRG_1064
HGNC:44313	ISM1-AS1	ISM1 antisense RNA 1	non-coding RNA	RNA, long non-coding	Approved	20p12.1	20p12.1				ISM1 antisense RNA 1 (non-protein coding)			2012-08-09		2012-08-15	2012-10-12	100505536	ENSG00000226263	OTTHUMG00000031900	uc002wof.2	"BC038745|BX092222|DB453950"	NR_040043
HGNC:48962	ISPD-AS1	ISPD antisense RNA 1	non-coding RNA	RNA, long non-coding	Approved	7p21.2	07p21.2							2013-07-23			2013-07-23	100506025	ENSG00000229688	OTTHUMG00000152466			NR_038946
HGNC:41188	ISX-AS1	ISX antisense RNA 1	non-coding RNA	RNA, long non-coding	Approved	22q12.3	22q12.3							2014-06-05			2014-11-18	101926957	ENSG00000227895	OTTHUMG00000150934
HGNC:40659	ITCH-AS1	ITCH antisense RNA 1	non-coding RNA	RNA, long non-coding	Approved	20q11.22	20q11.22				ITCH antisense RNA 1 (non-protein coding)			2011-05-19		2012-08-15	2014-11-19	106480737	ENSG00000236388	OTTHUMG00000032298
HGNC:41397	ITCH-IT1	ITCH intronic transcript 1	non-coding RNA	RNA, long non-coding	Approved	20q11.22	20q11.22				ITCH intronic transcript 1 (non-protein coding)			2011-05-19		2015-02-25	2015-02-25	100874302	ENSG00000231795	OTTHUMG00000046196
HGNC:51383	ITFG1-AS1	ITFG1 antisense RNA 1	non-coding RNA	RNA, long non-coding	Approved	16q12.1	16q12.1							2014-10-23			2014-10-23	101927102	ENSG00000260281	OTTHUMG00000175527		"BE551587|BI462694|AW303619"	NR_110903
HGNC:49668	ITGA9-AS1	ITGA9 antisense RNA 1	non-coding RNA	RNA, long non-coding	Approved	3p22.2	03p22.2							2014-02-03			2014-02-27	101928153	ENSG00000235257	OTTHUMG00000155924		BC040563	NR_110531
HGNC:44304	ITGB2-AS1	ITGB2 antisense RNA 1	non-coding RNA	RNA, long non-coding	Approved	21q22.3	21q22.3				ITGB2 antisense RNA 1 (non-protein coding)			2012-08-08		2012-08-15	2012-10-12	100505746	ENSG00000227039	OTTHUMG00000090253	uc021wju.1	"BC040064|BC051807"	NR_038311
HGNC:40309	ITGB5-AS1	ITGB5 antisense RNA 1	non-coding RNA	RNA, long non-coding	Approved	3q21.2	03q21.2				ITGB5 antisense RNA 1 (non-protein coding)			2011-07-28		2012-08-15	2014-11-19	100873992	ENSG00000244286	OTTHUMG00000159559
HGNC:40310	ITIH4-AS1	ITIH4 antisense RNA 1	non-coding RNA	RNA, long non-coding	Approved	3p21.1	03p21.1				ITIH4 antisense RNA 1 (non-protein coding)			2011-07-28		2012-08-15	2014-11-18	100873993	ENSG00000239799	OTTHUMG00000158983			NR_046615
HGNC:20132	ITPK1-AS1	ITPK1 antisense RNA 1	non-coding RNA	RNA, long non-coding	Approved	14q32.12	14q32.12			"C14orf85|NCRNA00203|ITPK1AS|ITPK1-AS"	"chromosome 14 open reading frame 85|non-protein coding RNA 203|ITPK1 antisense RNA (non-protein coding)|ITPK1 antisense RNA 1 (non-protein coding)"			2003-01-13	2010-11-25	2012-08-15	2012-10-12	319085	ENSG00000258730	OTTHUMG00000171263	uc001ybi.3	AK024887	NR_002808
HGNC:40312	ITPKB-AS1	ITPKB antisense RNA 1	non-coding RNA	RNA, long non-coding	Approved	1q42.12	01q42.12				ITPKB antisense RNA 1 (non-protein coding)			2011-05-19		2012-08-15	2014-11-19	100873994	ENSG00000228548	OTTHUMG00000041340
HGNC:41349	ITPKB-IT1	ITPKB intronic transcript 1	non-coding RNA	RNA, long non-coding	Approved	1q42.12	01q42.12				ITPKB intronic transcript 1 (non-protein coding)			2011-05-19		2015-02-25	2015-02-25	100506443	ENSG00000228382	OTTHUMG00000037587	uc031vpw.1		NR_103784
HGNC:44470	ITPR1-AS1	ITPR1 antisense RNA 1 (head to head)	non-coding RNA	RNA, long non-coding	Approved	3p26.1	03p26.1							2012-11-01			2012-11-01	100996539	ENSG00000231249	OTTHUMG00000154994	uc032rcf.1	BU629368	NR_108075
HGNC:48601	JADRR	JADE1 adjacent regulatory RNA	non-coding RNA	RNA, long non-coding	Approved	4q28.2	04q28.2	lncRNA-JADE		LINC00915	long intergenic non-protein coding RNA 915	Long non-coding RNAs	788	2013-05-24	2013-10-11	2013-10-11	2013-10-11	101669763	ENSG00000280711	OTTHUMG00000189573		KC469579				24097061
HGNC:27203	JAKMIP2-AS1	JAKMIP2 antisense RNA 1	non-coding RNA	RNA, long non-coding	Approved	5q32	05q32				JAKMIP2 antisense RNA 1 (non-protein coding)			2012-06-23		2012-08-15	2012-10-12	153469	ENSG00000280780	OTTHUMG00000189513	uc003lop.1	AK027578	NR_038902
HGNC:40314	JARID2-AS1	JARID2 antisense RNA 1	non-coding RNA	RNA, long non-coding	Approved	6p22.3	06p22.3				JARID2 antisense RNA 1 (non-protein coding)			2011-12-05		2012-08-15	2014-11-19	100506681	ENSG00000235488	OTTHUMG00000014292		"AW340306|AW665239"	NR_120502
HGNC:41218	JAZF1-AS1	JAZF1 antisense RNA 1	non-coding RNA	RNA, long non-coding	Approved	7p15.1	07p15.1				JAZF1 antisense RNA 1 (non-protein coding)			2011-12-05		2012-08-15	2014-11-19	100128081	ENSG00000234336	OTTHUMG00000152771	uc011jzq.2		NR_034097
HGNC:48959	JHDM1D-AS1	JHDM1D antisense RNA 1 (head to head)	non-coding RNA	RNA, long non-coding	Approved	7q34	07q34							2013-07-23			2013-07-23	100134229	ENSG00000260231	OTTHUMG00000173155			NR_024451
HGNC:28222	JMJD1C-AS1	JMJD1C antisense RNA 1	non-coding RNA	RNA, long non-coding	Approved	10q21.3	10q21.3							2013-02-07			2013-02-07	84989	ENSG00000272767	OTTHUMG00000186280	uc010qir.2	AK314171	NR_027182			12477932
HGNC:37191	JPX	JPX transcript, XIST activator (non-protein coding)	non-coding RNA	RNA, long non-coding	Approved	Xq13.2	Xq13.2	"ENOX|LINC00183|DCBALD06"	"just proximal to XIST|expressed neighbor of XIST"	NCRNA00183	non-protein coding RNA 183	Long non-coding RNAs	788	2009-08-18	2011-04-21	2011-04-21	2014-10-22	554203	ENSG00000225470	OTTHUMG00000021840	uc004ebo.2	AV714079	NR_024582			"21029862|21254562"	MGI:2180008	RGD:7726681			300832														Jpx
HGNC:43670	JRKL-AS1	JRKL antisense RNA 1	non-coding RNA	RNA, long non-coding	Approved	11q21	11q21				JRKL antisense RNA 1 (non-protein coding)			2012-01-30		2012-08-15	2012-10-12	100874053	ENSG00000255679	OTTHUMG00000167708	uc031qdh.2	"AL706355|BE972282"	NR_047481
HGNC:43740	KANSL1-AS1	KANSL1 antisense RNA 1	non-coding RNA	RNA, long non-coding	Approved	17q21.31	17q21.31				KANSL1 antisense RNA 1 (non-protein coding)			2012-02-20		2012-08-15	2012-10-12	644246	ENSG00000214401	OTTHUMG00000178028	uc002ike.3		NR_034172
HGNC:49510	KANTR	KDM5C adjacent non-coding transcript	non-coding RNA	RNA, long non-coding	Approved	Xp11.22	Xp11.22	Spasm		LINC01155	long intergenic non-protein coding RNA 1155	Long non-coding RNAs	788	2014-01-01	2014-05-20	2014-05-20	2014-07-18	102723508	ENSG00000232593	OTTHUMG00000021603		"EF565109|CF994433"	NR_110456			24381249	MGI:1920247	RGD:10045415
HGNC:49147	KBTBD11-OT1	KBTBD11 overlapping transcript 1	non-coding RNA	RNA, long non-coding	Approved	8p23.3	08p23.3				KBTBD11 overlapping transcript 1 (non-protein coding)			2013-09-19		2014-06-02	2014-06-02	104266957	ENSG00000253696	OTTHUMG00000163627		BX104191	NR_126346
HGNC:40316	KCNAB1-AS1	KCNAB1 antisense RNA 1	non-coding RNA	RNA, long non-coding	Approved	3q25.31	03q25.31				KCNAB1 antisense RNA 1 (non-protein coding)			2011-07-25		2012-08-15	2014-11-19	100874084	ENSG00000242370	OTTHUMG00000158616	uc031scd.1		NR_046618
HGNC:40315	KCNAB1-AS2	KCNAB1 antisense RNA 2	non-coding RNA	RNA, long non-coding	Approved	3q25.31	03q25.31				KCNAB1 antisense RNA 2 (non-protein coding)			2011-07-25		2012-08-15	2014-11-19	100874083	ENSG00000240596	OTTHUMG00000158548	uc031scc.1		NR_046617
HGNC:39958	KCNC4-AS1	KCNC4 antisense RNA 1 (head to head)	non-coding RNA	RNA, long non-coding	Approved	1p13.3	01p13.3				"KCNC4 antisense RNA 1 (non-protein coding)|KCNC4 antisense RNA 1"			2011-04-18		2012-10-17	2014-11-18	100873974	ENSG00000224965	OTTHUMG00000040850	uc031ule.1		NR_046546
HGNC:40317	KCND3-AS1	KCND3 antisense RNA 1	non-coding RNA	RNA, long non-coding	Approved	1p13.2	01p13.2				KCND3 antisense RNA 1 (non-protein coding)			2011-05-19		2012-08-15	2014-11-19	100873995	ENSG00000237556	OTTHUMG00000011993			NR_046619
HGNC:41350	KCND3-IT1	KCND3 intronic transcript 1	non-coding RNA	RNA, long non-coding	Approved	1p13.2	01p13.2				KCND3 intronic transcript 1 (non-protein coding)			2011-05-19		2015-02-25	2015-02-25	100874295	ENSG00000232558	OTTHUMG00000011990	uc031ulu.1		NR_046783
HGNC:41351	KCNH1-IT1	KCNH1 intronic transcript 1	non-coding RNA	RNA, long non-coding	Approved	1q32.2	01q32.2				KCNH1 intronic transcript 1 (non-protein coding)			2011-05-23		2015-02-25	2015-02-25	100874296	ENSG00000234233	OTTHUMG00000046162
HGNC:48680	KCNIP2-AS1	KCNIP2 antisense RNA 1	non-coding RNA	RNA, long non-coding	Approved	10q24.32	10q24.32							2013-06-06			2013-06-06	100289509	ENSG00000226009	OTTHUMG00000018936			NR_045118
HGNC:29895	KCNIP4-IT1	KCNIP4 intronic transcript 1	non-coding RNA	RNA, long non-coding	Approved	4p15.31	04p15.31	UM9-5	non coding transcript UM9(5)	NCRNA00099	"non-protein coding RNA 99|KCNIP4 intronic transcript 1 (non-protein coding)"	Long non-coding RNAs	788	2008-09-04	2011-08-11	2015-02-25	2015-02-25	359822	ENSG00000280650	OTTHUMG00000189553	uc003gqj.1	BK000166	NR_002813			12515386																			um9-5
HGNC:43720	KCNJ2-AS1	KCNJ2 antisense RNA 1 (head to head)	non-coding RNA	RNA, long non-coding	Approved	17q24.3	17q24.3	FLJ36644			"KCNJ2 antisense RNA 1 (non-protein coding)|KCNJ2 antisense RNA 1"			2012-02-03		2012-08-16	2012-10-12	400617	ENSG00000267365	OTTHUMG00000180350	uc021uci.1	AK093963	NR_036534
HGNC:41352	KCNJ6-AS1	KCNJ6 antisense RNA 1	non-coding RNA	RNA, long non-coding	Approved	21q22.13	21q22.13			KCNJ6-IT1	KCNJ6 intronic transcript 1 (non-protein coding)			2011-05-23	2014-02-10	2014-02-10	2014-11-19	100874329	ENSG00000233213	OTTHUMG00000086669
HGNC:49901	KCNK15-AS1	KCNK15 antisense RNA 1 (head to head)	non-coding RNA	RNA, long non-coding	Approved	20q13.12	20q13.12	RP11-445H22.4						2014-03-20			2015-01-23	106144538	ENSG00000244558	OTTHUMG00000032545		BF195580	NR_132377			25430712
HGNC:51213	KCNMA1-AS1	KCNMA1 antisense RNA 1	non-coding RNA	RNA, long non-coding	Approved	10q22.3	10q22.3							2014-08-07			2014-08-07	101929328	ENSG00000236467	OTTHUMG00000018534		BX092192	NR_120655
HGNC:51214	KCNMA1-AS2	KCNMA1 antisense RNA 2	non-coding RNA	RNA, long non-coding	Approved	10q22.3	10q22.3							2014-08-07			2014-08-07	101929310	ENSG00000225497	OTTHUMG00000018537			NR_120654
HGNC:51215	KCNMA1-AS3	KCNMA1 antisense RNA 3	non-coding RNA	RNA, long non-coding	Approved	10q22.3	10q22.3							2014-08-07			2014-08-07	101929286	ENSG00000225652	OTTHUMG00000018539		"AA453582|AW510993"	NR_126365
HGNC:51409	KCNMB2-AS1	KCNMB2 antisense RNA 1	non-coding RNA	RNA, long non-coding	Approved	3q26.32	03q26.32	RP11-385J1.2						2014-11-20			2015-02-09	104797538	ENSG00000237978	OTTHUMG00000157289		"BG977814|BG206373|DA735220"	NR_126561			25394782
HGNC:42790	KCNQ1-AS1	KCNQ1 antisense RNA 1	non-coding RNA	RNA, long non-coding	Approved	11p15.4	11p15.4				KCNQ1 antisense RNA 1 (non-protein coding)			2011-08-19		2012-08-15	2014-11-19	338653	ENSG00000229414	OTTHUMG00000011704		AJ251642	NR_130721
HGNC:13335	KCNQ1DN	KCNQ1 downstream neighbor (non-protein coding)	non-coding RNA	RNA, long non-coding	Approved	11p15.5	11p15.5	"BWRT|HSA404617"			KCNQ1 downstream neighbor			2004-06-07		2011-08-30	2014-11-19	55539	ENSG00000237941	OTTHUMG00000009942	uc021pwt.1	AB039920	NR_024627		Q9H478	"11056398|11063728|22067257"					610980
HGNC:6295	KCNQ1OT1	KCNQ1 opposite strand/antisense transcript 1 (non-protein coding)	non-coding RNA	RNA, long non-coding	Approved	11p15.5	11p15.5	"KvDMR1|KCNQ1-AS2|KvLQT1-AS|LIT1|NCRNA00012"	"non-protein coding RNA 12|KCNQ1 antisense RNA 2 (non-protein coding)|KCNQ1 overlapping transcript 1 (non-protein coding)"			Long non-coding RNAs	788	1999-08-05		2011-08-19	2016-03-03	10984	ENSG00000269821	OTTHUMG00000171022	uc001lwp.3		NR_002728			"10220444|12772698"	MGI:1926855		LRG_1052|http://www.lrg-sequence.org/LRG/LRG_1052		604115					138711									Kcnq1ot1
HGNC:40323	KCNQ5-AS1	KCNQ5 antisense RNA 1	non-coding RNA	RNA, long non-coding	Approved	6q13	06q13				KCNQ5 antisense RNA 1 (non-protein coding)			2011-05-23		2012-08-15	2014-11-19	100873997	ENSG00000229154	OTTHUMG00000015018	uc031spb.1		NR_046621
HGNC:41354	KCNQ5-IT1	KCNQ5 intronic transcript 1	non-coding RNA	RNA, long non-coding	Approved	6q13	06q13				KCNQ5 intronic transcript 1 (non-protein coding)			2011-05-23		2015-02-25	2015-02-25	100507381	ENSG00000233844	OTTHUMG00000015014			NR_120503
HGNC:48674	KCTD21-AS1	KCTD21 antisense RNA 1	non-coding RNA	RNA, long non-coding	Approved	11q14.1	11q14.1							2013-06-06			2013-06-06	100289388	ENSG00000246174	OTTHUMG00000166595			NR_102280
HGNC:40528	KDM4A-AS1	KDM4A antisense RNA 1	non-coding RNA	RNA, long non-coding	Approved	1p34.1	01p34.1				KDM4A antisense RNA 1 (non-protein coding)			2012-06-22		2012-08-15	2014-11-19	100132774	ENSG00000236200	OTTHUMG00000007557	uc021omr.3	BC073819	NR_033827
HGNC:41384	KDM5C-IT1	KDM5C intronic transcript 1	non-coding RNA	RNA, long non-coding	Approved	Xp11.22	Xp11.22				KDM5C intronic transcript 1 (non-protein coding)			2011-05-23		2015-02-25	2015-02-25	100874299	ENSG00000235262	OTTHUMG00000021604
HGNC:43440	KIAA0196-AS1	KIAA0196 antisense RNA 1	non-coding RNA	RNA, long non-coding	Approved	8q24.13	08q24.13				KIAA0196 antisense RNA 1 (non-protein coding)			2011-10-28		2012-08-15	2012-10-12	106479020	ENSG00000253167	OTTHUMG00000164992
HGNC:50644	KIAA1614-AS1	KIAA1614 antisense RNA 1	non-coding RNA	RNA, long non-coding	Approved	1q25.3	01q25.3	RP11-46A10.4						2014-06-03			2014-06-17	103344928	ENSG00000232586	OTTHUMG00000035173		AK026359				24886442
HGNC:26822	KIF9-AS1	KIF9 antisense RNA 1	non-coding RNA	RNA, long non-coding	Approved	3p21.31	03p21.31	FLJ39534						2012-11-19			2014-11-19	285352	ENSG00000227398	OTTHUMG00000156533	uc003cqw.2		NR_033373
HGNC:20953	KIF25-AS1	KIF25 antisense RNA 1	non-coding RNA	RNA, long non-coding	Approved	6q27	06q27	HGC6.1.1		"C6orf54|NCRNA00300"	"chromosome 6 open reading frame 54|non-protein coding RNA 300|KIF25 antisense RNA 1 (non-protein coding)"			2003-04-24	2011-08-10	2012-08-15	2014-11-19	100505879	ENSG00000229921	OTTHUMG00000016036	uc003qwi.4	AB016899	NR_103750		Q9Y6Z4	10382971
HGNC:41412	KIRREL-IT1	KIRREL intronic transcript 1	non-coding RNA	RNA, long non-coding	Approved	1q23.1	01q23.1				KIRREL intronic transcript 1 (non-protein coding)			2011-05-23		2015-02-25	2015-02-25	100505785	ENSG00000226520	OTTHUMG00000035615
HGNC:42655	KIRREL3-AS1	KIRREL3 antisense RNA 1	non-coding RNA	RNA, long non-coding	Approved	11q24.2	11q24.2				KIRREL3 antisense RNA 1 (non-protein coding)			2011-08-11		2012-08-15	2014-11-19	100874250	ENSG00000257271	OTTHUMG00000169624
HGNC:42656	KIRREL3-AS2	KIRREL3 antisense RNA 2	non-coding RNA	RNA, long non-coding	Approved	11q24.2	11q24.2				KIRREL3 antisense RNA 2 (non-protein coding)			2011-08-11		2012-08-15	2014-11-19	100874251	ENSG00000254960	OTTHUMG00000165803	uc001qee.2		NR_046986
HGNC:26855	KIRREL3-AS3	KIRREL3 antisense RNA 3	non-coding RNA	RNA, long non-coding	Approved	11q24.2	11q24.2	FLJ40224		"PRR10|NCRNA00288"	"proline rich 10|non-protein coding RNA 288|KIRREL3 antisense RNA 3 (non-protein coding)"			2005-10-03	2011-08-11	2012-08-15	2012-10-12	283165	ENSG00000218109	OTTHUMG00000165805	uc001qef.1	AK097543	NR_040078		Q8N7Y1
HGNC:51231	KIZ-AS1	KIZ antisense RNA 1	non-coding RNA	RNA, long non-coding	Approved	20p11.23	20p11.23							2014-08-08			2014-08-08	101929591	ENSG00000232712	OTTHUMG00000032018		BC034426	NR_109956
HGNC:25796	KLF3-AS1	KLF3 antisense RNA 1	non-coding RNA	RNA, long non-coding	Approved	4p14	04p14	FLJ13197						2014-03-20			2014-03-20	79667	ENSG00000231160	OTTHUMG00000160386			NR_026804
HGNC:41355	KLF7-IT1	KLF7 intronic transcript 1	non-coding RNA	RNA, long non-coding	Approved	2q33.3	02q33.3				KLF7 intronic transcript 1 (non-protein coding)			2011-05-23		2015-02-25	2015-02-25	100874272	ENSG00000237892	OTTHUMG00000154726
HGNC:40850	KLHL6-AS1	KLHL6 antisense RNA 1	non-coding RNA	RNA, long non-coding	Approved	3q27.1	03q27.1				KLHL6 antisense RNA 1 (non-protein coding)			2011-07-28		2012-08-15	2014-11-19	100874019	ENSG00000242522	OTTHUMG00000158438			NR_046687
HGNC:43431	KLHL7-AS1	KLHL7 antisense RNA 1 (head to head)	non-coding RNA	RNA, long non-coding	Approved	7p15.3	07p15.3	PLATAK	placental transcript antisense to KLHL7		"KLHL7 antisense RNA 1 (non-protein coding)|KLHL7 antisense RNA 1"			2011-10-21	2011-10-25	2012-10-17	2012-10-17	100775104	ENSG00000230658	OTTHUMG00000152580	uc003svo.1	AK054880	NR_046220
HGNC:31018	KLHL30-AS1	KLHL30 antisense RNA 1	non-coding RNA	RNA, long non-coding	Approved	2q37.3	02q37.3			C2orf19	"chromosome 2 open reading frame 19|KLHL30 antisense RNA 1 (non-protein coding)"			2004-01-19	2011-12-07	2012-08-15	2014-11-19	394261	ENSG00000279484	OTTHUMG00000152904		BC031945			Q8NEE0
HGNC:40845	KMT2E-AS1	KMT2E antisense RNA 1 (head to head)	non-coding RNA	RNA, long non-coding	Approved	7q22.3	07q22.3	LOC100216545						2013-07-23			2014-11-19	100216545	ENSG00000239569	OTTHUMG00000157280			NR_024586
HGNC:42942	KRBOX1-AS1	KRBOX1 antisense RNA 1	non-coding RNA	RNA, long non-coding	Approved	3p22.1	03p22.1	FLJ32776			KRBOX1 antisense RNA 1 (non-protein coding)			2011-09-07		2012-08-15	2012-10-12	100506275	ENSG00000206552	OTTHUMG00000156447		AK057338	XR_110049
HGNC:49607	KRT73-AS1	KRT73 antisense RNA 1	non-coding RNA	RNA, long non-coding	Approved	12q13.13	12q13.13							2014-01-24			2014-01-24	100127967	ENSG00000257495	OTTHUMG00000169745		AK128146	NR_126005
HGNC:27877	KRTAP5-AS1	KRTAP5-1/KRTAP5-2 antisense RNA 1	non-coding RNA	RNA, long non-coding	Approved	11p15.5	11p15.5							2013-05-31			2013-05-31	338651	ENSG00000233930	OTTHUMG00000165546			NR_021489
HGNC:19842	KTN1-AS1	KTN1 antisense RNA 1	non-coding RNA	RNA, long non-coding	Approved	14q22.3	14q22.3			C14orf33	"chromosome 14 open reading frame 33|KTN1 antisense RNA 1 (non-protein coding)"			2002-11-27	2011-12-07	2012-08-15	2012-10-12	100129075	ENSG00000186615	OTTHUMG00000171057	uc001xbz.2		NR_027123		Q86SY8					KTN1-AS1
HGNC:51320	L3MBTL4-AS1	L3MBTL4 antisense RNA 1	non-coding RNA	RNA, long non-coding	Approved	18p11.31	18p11.31							2014-10-02			2014-10-02	101927150	ENSG00000264707	OTTHUMG00000178852		BC040631	NR_110765
HGNC:27841	LACTB2-AS1	LACTB2 antisense RNA 1	non-coding RNA	RNA, long non-coding	Approved	8q13.3	08q13.3							2015-03-05			2015-03-05	286190	ENSG00000246366	OTTHUMG00000164429			NR_038881
HGNC:40334	LAMA5-AS1	LAMA5 antisense RNA 1	non-coding RNA	RNA, long non-coding	Approved	20q13.33	20q13.33							2014-06-13			2014-11-19	101928158	ENSG00000228812	OTTHUMG00000032911			NR_109923
HGNC:40754	LAMP5-AS1	LAMP5 antisense RNA 1	non-coding RNA	RNA, long non-coding	Approved	20p12.2	20p12.2							2014-02-01			2014-11-19	101929329	ENSG00000225988	OTTHUMG00000031850			NR_109957			24488769
HGNC:40823	LAMTOR5-AS1	LAMTOR5 antisense RNA 1	non-coding RNA	RNA, long non-coding	Approved	1p13.3	01p13.3							2012-09-24			2014-11-19	101410535	ENSG00000224699	OTTHUMG00000019824	uc031pnm.1	"HY022359|BE547292|BG718030"	NR_102697
HGNC:50727	LANCL1-AS1	LANCL1 antisense RNA 1	non-coding RNA	RNA, long non-coding	Approved	2q34	02q34	LANCLOT	LANCL1 opposite transcript					2014-06-12			2014-06-12	102724820	ENSG00000234281	OTTHUMG00000154735		AA447268	NR_110606
HGNC:40336	LARGE-AS1	LARGE antisense RNA 1	non-coding RNA	RNA, long non-coding	Approved	22q12.3	22q12.3							2013-05-17			2014-11-19	100506195	ENSG00000224973	OTTHUMG00000150916			NR_038949
HGNC:41357	LARGE-IT1	LARGE intronic transcript 1	non-coding RNA	RNA, long non-coding	Approved	22q12.3	22q12.3				LARGE intronic transcript 1 (non-protein coding)			2011-09-22		2015-02-25	2015-02-25	100874331	ENSG00000232081	OTTHUMG00000150915
HGNC:40796	LARS2-AS1	LARS2 antisense RNA 1	non-coding RNA	RNA, long non-coding	Approved	3p21.31	03p21.31				LARS2 antisense RNA 1 (non-protein coding)			2011-07-28		2012-08-15	2014-11-19	100885795	ENSG00000232455	OTTHUMG00000156654	uc031rzd.1		NR_048543
HGNC:39912	LATS2-AS1	LATS2 antisense RNA 1	non-coding RNA	RNA, long non-coding	Approved	13q12.11	13q12.11				LATS2 antisense RNA 1 (non-protein coding)			2011-04-11		2012-08-15	2014-11-19	100874066	ENSG00000233851	OTTHUMG00000016527
HGNC:48678	LBX1-AS1	LBX1 antisense RNA 1 (head to head)	non-coding RNA	RNA, long non-coding	Approved	10q24.32	10q24.32	FLJ41350						2013-06-06			2015-01-30	399806	ENSG00000227128	OTTHUMG00000170500		"AK096698|AK123344|AK294034"	NR_029380
HGNC:25136	LBX2-AS1	LBX2 antisense RNA 1	non-coding RNA	RNA, long non-coding	Approved	2p13.1	02p13.1				LBX2 antisense RNA 1 (non-protein coding)			2012-06-23		2012-08-15	2014-06-09	151534	ENSG00000257702	OTTHUMG00000170509	uc002slx.4	"AK125271|AK096725"	NR_024606			24905231
HGNC:25837	LCAL1	lung cancer associated lncRNA 1	non-coding RNA	RNA, long non-coding	Approved	6q14.1	06q14.1	onco-lncRNA-27				Long non-coding RNAs	788	2015-07-29			2015-07-29	80078					NR_130915			"25116943|25864709"
HGNC:51177	LCMT1-AS1	LCMT1 antisense RNA 1	non-coding RNA	RNA, long non-coding	Approved	16p12.1	16p12.1							2014-08-01			2014-08-01	102723510	ENSG00000260448	OTTHUMG00000177185			NR_120306
HGNC:51178	LCMT1-AS2	LCMT1 antisense RNA 2	non-coding RNA	RNA, long non-coding	Approved	16p12.1	16p12.1							2014-08-01			2014-08-01	100506655	ENSG00000260034	OTTHUMG00000177183			NR_039998
HGNC:48592	LDLRAD4-AS1	LDLRAD4 antisense RNA 1	non-coding RNA	RNA, long non-coding	Approved	18p11.21	18p11.21							2013-05-21			2013-05-21	100288122	ENSG00000267690	OTTHUMG00000181929		BC042085	NR_040031
HGNC:40339	LEF1-AS1	LEF1 antisense RNA 1	non-coding RNA	RNA, long non-coding	Approved	4q25	04q25				LEF1 antisense RNA 1 (non-protein coding)			2012-05-28		2012-08-15	2014-11-19	641518	ENSG00000232021	OTTHUMG00000161028	uc021xqn.1		NR_029373
HGNC:44132	LEMD1-AS1	LEMD1 antisense RNA 1	non-coding RNA	RNA, long non-coding	Approved	1q32.1	01q32.1				LEMD1 antisense RNA 1 (non-protein coding)			2012-06-23		2012-08-15	2012-10-12	284576	ENSG00000226235	OTTHUMG00000037200	uc001hch.1	AK090497	NR_038425
HGNC:40705	LENG8-AS1	LENG8 antisense RNA 1	non-coding RNA	RNA, long non-coding	Approved	19q13.42	19q13.42				LENG8 antisense RNA 1 (non-protein coding)			2011-11-18		2012-08-15	2014-11-19	104355426	ENSG00000226696	OTTHUMG00000133686			NR_126418
HGNC:40340	LGALS8-AS1	LGALS8 antisense RNA 1	non-coding RNA	RNA, long non-coding	Approved	1q43	01q43				LGALS8 antisense RNA 1 (non-protein coding)			2011-08-04		2012-08-15	2014-11-19	100287902	ENSG00000223776	OTTHUMG00000039952	uc001hxx.3		NR_034040
HGNC:40341	LHFPL3-AS1	LHFPL3 antisense RNA 1	non-coding RNA	RNA, long non-coding	Approved	7q22.2	07q22.2				LHFPL3 antisense RNA 1 (non-protein coding)			2012-06-28		2012-08-15	2014-11-19	645591	ENSG00000226869	OTTHUMG00000157276	uc022aju.1	BC012751	NR_034142
HGNC:44106	LHFPL3-AS2	LHFPL3 antisense RNA 2	non-coding RNA	RNA, long non-coding	Approved	7q22.3	07q22.3				LHFPL3 antisense RNA 2 (non-protein coding)			2012-06-22		2012-08-15	2012-10-12	723809	ENSG00000225329	OTTHUMG00000157279	uc003vch.1	BC050337	NR_027374
HGNC:40982	LHX4-AS1	LHX4 antisense RNA 1	non-coding RNA	RNA, long non-coding	Approved	1q25.2	01q25.2							2014-05-21			2015-01-29	100527964		OTTHUMG00000035113			NR_037642
HGNC:49570	LHX5-AS1	LHX5 antisense RNA 1 (head to head)	non-coding RNA	RNA, long non-coding	Approved	12q24.13	12q24.13	locus4010	locus 4010					2014-01-11			2014-01-15	104355219	ENSG00000257935	OTTHUMG00000169553		DB553737	NR_126425			23382218
HGNC:43600	LIFR-AS1	LIFR antisense RNA 1	non-coding RNA	RNA, long non-coding	Approved	5p13.1	05p13.1				LIFR antisense RNA 1 (non-protein coding)			2011-11-23		2012-08-15	2012-10-12	100506495	ENSG00000244968	OTTHUMG00000162109	uc003jlj.4	BC038371	NR_103553
HGNC:44107	LIMD1-AS1	LIMD1 antisense RNA 1	non-coding RNA	RNA, long non-coding	Approved	3p21.31	03p21.31				LIMD1 antisense RNA 1 (non-protein coding)			2012-06-28		2012-08-15	2012-10-12	644714	ENSG00000230530	OTTHUMG00000156652	uc003cor.3	AK026206	NR_033947
HGNC:40342	LIMS1-AS1	LIMS1 antisense RNA 1	non-coding RNA	RNA, long non-coding	Approved	2q12.3	02q12.3							2015-03-11			2015-03-11	106182118	ENSG00000228763	OTTHUMG00000153229		AA861200
HGNC:21553	LIN28B-AS1	LIN28B antisense RNA 1	non-coding RNA	RNA, long non-coding	Approved	6q21	06q21	dJ439I14.1		"C6orf220|LINC00577"	"chromosome 6 open reading frame 220|long intergenic non-protein coding RNA 577"			2007-08-02	2016-02-25	2016-02-25	2016-02-25	100113403	ENSG00000203809	OTTHUMG00000015289	uc031spf.1	"AW612153|BF223582"	NR_046407
HGNC:26885	LINC-PINT	long intergenic non-protein coding RNA, p53 induced transcript	non-coding RNA	RNA, long non-coding	Approved	7q32.3	07q32.3	"FLJ43663|PINT|LincRNA-Pint"	p53 induced noncoding transcript	MKLN1-AS1	MKLN1 antisense RNA 1 (head to head)	Long non-coding RNAs	788	2013-07-23	2013-10-07	2013-10-07	2014-11-19	378805	ENSG00000231721	OTTHUMG00000155000		BC130416	NR_015431			"24070194|24381249"	MGI:2673128
HGNC:43773	LINC-ROR	long intergenic non-protein coding RNA, regulator of reprogramming	non-coding RNA	RNA, long non-coding	Approved	18q21.31	18q21.31	"lincRNA-RoR|lincRNA-ST8SIA3|ROR"				Long non-coding RNAs	788	2012-05-01			2015-07-15	100885779	ENSG00000258609	OTTHUMG00000171587	uc031ril.1	HQ315778	NR_048536			"21057500|23208419|23541921|23597480|24463816"					615173														lincRNA-RoR
HGNC:16224	LINC00028	long intergenic non-protein coding RNA 28	non-coding RNA	RNA, long non-coding	Approved	20q11.21	20q11.21	dJ1093G12.6		"C20orf93|NCRNA00028"	"chromosome 20 open reading frame 93|non-protein coding RNA 28"			2001-07-17	2011-08-10	2011-08-10	2012-10-12	140875	ENSG00000233354	OTTHUMG00000032166	uc010ztn.1	AL121751	NR_024358
HGNC:16184	LINC00029	long intergenic non-protein coding RNA 29	non-coding RNA	RNA, long non-coding	Approved	20q13.33	20q13.33	bA305P22.4		"C20orf51|NCRNA00029"	"chromosome 20 open reading frame 51|non-protein coding RNA 29"			2001-07-17	2011-08-10	2011-08-10	2013-08-16	100144596	ENSG00000125514	OTTHUMG00000032950	uc002yed.3	"AL117533|BC069708|BC134343"	NR_028295			11780052
HGNC:16506	LINC00032	long intergenic non-protein coding RNA 32	non-coding RNA	RNA, long non-coding	Approved	9p21	09p21			"C9orf14|NCRNA00032"	"chromosome 9 open reading frame 14|non-protein coding RNA 32"			2001-09-10	2011-08-10	2011-08-10	2012-10-12	158035	ENSG00000231459	OTTHUMG00000019711	uc010mjd.2	AF418573	NR_026679		P0C843
HGNC:32028	LINC00051	long intergenic non-protein coding RNA 51	non-coding RNA	RNA, long non-coding	Approved	8q24.3	08q24.3			"C8orf43|NCRNA00051"	"chromosome 8 open reading frame 43|non-protein coding RNA 51"			2005-10-04	2011-08-10	2011-08-10	2012-10-12	619434	ENSG00000254008	OTTHUMG00000164636	uc011ljt.2	BC008253	NR_024378
HGNC:26455	LINC00052	long intergenic non-protein coding RNA 52	non-coding RNA	RNA, long non-coding	Approved	15q25.3	15q25.3	FLJ31461		"TMEM83|NCRNA00052"	"transmembrane protein 83|non-protein coding RNA 52"			2005-10-25	2011-08-10	2011-08-10	2012-10-12	145978	ENSG00000259527	OTTHUMG00000171964	uc002bmc.1	AK056023	XR_017978		Q96N35
HGNC:34521	LINC00083	long intergenic non-protein coding RNA 83	non-coding RNA	RNA, long non-coding	Approved	1q25.2	01q25.2	"FLJ44005|RP4-593C16.2"		NCRNA00083	non-protein coding RNA 83			2008-09-02	2011-08-11	2011-08-11	2014-11-19	400797	ENSG00000188585	OTTHUMG00000035021		AK125993	XR_040317		Q6ZU45
HGNC:31408	LINC00092	long intergenic non-protein coding RNA 92	non-coding RNA	RNA, long non-coding	Approved	9q22.32	09q22.32	bA346B7.1		NCRNA00092	non-protein coding RNA 92			2008-09-03	2011-08-11	2011-08-11	2012-10-12	100188953	ENSG00000225194	OTTHUMG00000020288	uc004avx.5	BC043559	NR_024129
HGNC:24742	LINC00094	long intergenic non-protein coding RNA 94	non-coding RNA	RNA, long non-coding	Approved	9q34	09q34	"FLJ35348|bA374P20.3"		NCRNA00094	non-protein coding RNA 94			2008-09-03	2011-08-11	2011-08-11	2015-10-28	266655	ENSG00000235106	OTTHUMG00000020880	uc004ceu.3	AK092667	NR_015427			12477932
HGNC:30470	LINC00102	long intergenic non-protein coding RNA 102	non-coding RNA	RNA, long non-coding	Approved	Xp22.33 and Yp11.31	Xp22.33 and Yp11.31	OTTHUMT00000055623		NCRNA00102	non-protein coding RNA 102	Pseudoautosomal region 1	715	2008-09-05	2011-08-11	2011-08-11	2012-10-12	100359394	ENSG00000230542	OTTHUMG00000021072	uc022bry.1		NR_037842
HGNC:31843	LINC00106	long intergenic non-protein coding RNA 106	non-coding RNA	RNA, long non-coding	Approved	Xp22.33 and Yp11.32	Xp22.33 and Yp11.32	OTTHUMG00000021061		"CXYorf8|NCRNA00106"	"chromosome X and Y open reading frame 8|non-protein coding RNA 106"	Pseudoautosomal region 1	715	2006-06-30	2011-08-11	2011-08-11	2012-10-12	751580	ENSG00000236871	OTTHUMG00000021061			NR_130733
HGNC:1262	LINC00111	long intergenic non-protein coding RNA 111	non-coding RNA	RNA, long non-coding	Approved	21q22.3	21q22.3			"C21orf21|NCRNA00111"	"chromosome 21 open reading frame 21|non-protein coding RNA 111"			2000-05-23	2011-08-11	2011-08-11	2012-10-12	54090	ENSG00000227702	OTTHUMG00000086772	uc011aes.1	BX099637	NR_024367
HGNC:1263	LINC00112	long intergenic non-protein coding RNA 112	non-coding RNA	RNA, long non-coding	Approved	21q22.3	21q22.3			"C21orf22|NCRNA00112"	"chromosome 21 open reading frame 22|non-protein coding RNA 112"			2000-05-23	2011-08-11	2011-08-11	2012-10-12	54089	ENSG00000232401	OTTHUMG00000086769	uc002yzm.3		NR_024028
HGNC:1264	LINC00113	long intergenic non-protein coding RNA 113	non-coding RNA	RNA, long non-coding	Approved	21q21.3	21q21.3			"C21orf23|NCRNA00113"	"chromosome 21 open reading frame 23|non-protein coding RNA 113"			2000-05-23	2011-08-11	2011-08-11	2012-10-12	54088	ENSG00000225298	OTTHUMG00000078708	uc011acl.1		NR_024357
HGNC:1265	LINC00114	long intergenic non-protein coding RNA 114	non-coding RNA	RNA, long non-coding	Approved	21q22.2	21q22.2			"C21orf24|NCRNA00114"	"chromosome 21 open reading frame 24|non-protein coding RNA 114"			2000-05-23	2011-08-11	2011-08-11	2014-11-19	400866	ENSG00000223806	OTTHUMG00000090771	uc002yxd.3		XR_041645		Q6XXX2						611723
HGNC:26211	LINC00115	long intergenic non-protein coding RNA 115	non-coding RNA	RNA, long non-coding	Approved	1p36.33	01p36.33	FLJ22639		NCRNA00115	non-protein coding RNA 115			2008-09-12	2011-08-11	2011-08-11	2014-11-18	79854	ENSG00000225880	OTTHUMG00000141258	uc010nxx.3	BC017762	XR_017693			12477932
HGNC:28717	LINC00152	long intergenic non-protein coding RNA 152	non-coding RNA	RNA, long non-coding	Approved	2p11.2	02p11.2	MGC4677		"C2orf59|NCRNA00152"	"chromosome 2 open reading frame 59|non-protein coding RNA 152"	Long non-coding RNAs	788	2007-06-14	2011-08-11	2011-08-11	2015-08-21	112597	ENSG00000222041	OTTHUMG00000130273	uc002ssk.4	BC009508	XR_042051			"24523021|24036268|26237576"
HGNC:1283	LINC00158	long intergenic non-protein coding RNA 158	non-coding RNA	RNA, long non-coding	Approved	21q21.3	21q21.3			"C21orf42|NCRNA00158"	"chromosome 21 open reading frame 42|non-protein coding RNA 158"			2000-05-23	2011-08-11	2011-08-11	2014-11-18	54072	ENSG00000185433	OTTHUMG00000078368	uc002ylk.3		NR_024027		P58513
HGNC:1285	LINC00159	long intergenic non-protein coding RNA 159	non-coding RNA	RNA, long non-coding	Approved	21q22.11	21q22.11			"C21orf44|NCRNA00159"	"chromosome 21 open reading frame 44|non-protein coding RNA 159"			2000-05-23	2011-08-11	2011-08-11	2012-10-12	100551499	ENSG00000230323	OTTHUMG00000085307	uc021wij.1		NR_038033
HGNC:1294	LINC00160	long intergenic non-protein coding RNA 160	non-coding RNA	RNA, long non-coding	Approved	21q22.12	21q22.12			"C21orf52|NCRNA00160"	"chromosome 21 open reading frame 52|non-protein coding RNA 160"			2000-05-23	2011-08-11	2011-08-11	2015-11-05	54064	ENSG00000230978	OTTHUMG00000086234	uc031rvf.1		NR_024351			26426411
HGNC:17138	LINC00161	long intergenic non-protein coding RNA 161	non-coding RNA	RNA, long non-coding	Approved	21q21.3	21q21.3			"C21orf100|NCRNA00161"	"chromosome 21 open reading frame 100|non-protein coding RNA 161"			2001-11-21	2011-08-11	2011-08-11	2014-11-19	118421	ENSG00000226935	OTTHUMG00000078748	uc002ymn.3	AY063458	NR_026552			12036297
HGNC:19725	LINC00162	long intergenic non-protein coding RNA 162	non-coding RNA	RNA, long non-coding	Approved	21q22.3	21q22.3	"PRED74|NLC1-C"	narcolepsy candidate region 1 gene C	"C21orf113|NCRNA00162"	"chromosome 21 open reading frame 113|non-protein coding RNA 162"	Long non-coding RNAs	788	2003-10-02	2011-08-11	2011-08-11	2015-01-29	378825	ENSG00000275874	OTTHUMG00000090292	uc032qby.1	BC027456	NR_024089		P0C852	16826516
HGNC:33165	LINC00163	long intergenic non-protein coding RNA 163	non-coding RNA	RNA, long non-coding	Approved	21q22.3	21q22.3	"NLC1-A|NLC1A"	"narcolepsy candidate-region 1 gene A|narcolepsy candidate region gene 1A"	"C21orf134|NCRNA00163"	"chromosome 21 open reading frame 134|non-protein coding RNA 163"	Long non-coding RNAs	788	2007-08-15	2011-08-11	2011-08-11	2014-11-18	727699	ENSG00000234880	OTTHUMG00000090296	uc021wjz.1	BC036902	NR_033840			16826516					610259
HGNC:33166	LINC00165	long intergenic non-protein coding RNA 165	non-coding RNA	RNA, long non-coding	Approved	21q22.3	21q22.3	NLC1-B	narcolepsy candidate-region 1 gene B	"C21orf135|NCRNA00165"	"chromosome 21 open reading frame 135|non-protein coding RNA 165"	Long non-coding RNAs	788	2007-08-15	2011-08-11	2011-08-11	2014-11-18	727701	ENSG00000261706	OTTHUMG00000172755		BC009635				16826516
HGNC:30468	LINC00167	long intergenic non-protein coding RNA 167	non-coding RNA	RNA, long non-coding	Approved	11q24.3	11q24.3	FLJ31394		"C11orf37|NCRNA00167"	"chromosome 11 open reading frame 37|non-protein coding RNA 167"			2005-09-18	2011-08-11	2011-08-11	2012-10-12	440072	ENSG00000233220	OTTHUMG00000165763	uc009zcu.2	AK055956	XR_040639		Q96N53
HGNC:33791	LINC00173	long intergenic non-protein coding RNA 173	non-coding RNA	RNA, long non-coding	Approved	12q24.22	12q24.22	FLJ42957		NCRNA00173	non-protein coding RNA 173			2009-03-16	2011-08-11	2011-08-11	2012-10-12	100287569	ENSG00000196668	OTTHUMG00000157726	uc001tvx.2	"AC090670|BC038547|BC121822"	NR_027345		Q6ZV60
HGNC:27788	LINC00174	long intergenic non-protein coding RNA 174	non-coding RNA	RNA, long non-coding	Approved	7q11.21	07q11.21			NCRNA00174	non-protein coding RNA 174			2009-03-18	2013-12-05	2013-12-05	2014-11-18	285908	ENSG00000179406	OTTHUMG00000156590	uc003tux.4	AK091213	NR_026873
HGNC:27655	LINC00176	long intergenic non-protein coding RNA 176	non-coding RNA	RNA, long non-coding	Approved	20q13.33	20q13.33	"DKFZp434G015|FLJ27267"		"PRR17|NCRNA00176"	"proline rich 17|non-protein coding RNA 176"			2006-08-24	2011-08-11	2011-08-11	2015-10-14	284739	ENSG00000196421	OTTHUMG00000033015	uc002yhq.3		NR_027686		Q6ZNR8
HGNC:37192	LINC00184	long intergenic non-protein coding RNA 184	non-coding RNA	RNA, long non-coding	Approved	1q42.3	01q42.3	HANC		NCRNA00184	non-protein coding RNA 184			2009-08-18	2011-08-11	2011-08-11	2014-11-19	100302691	ENSG00000224939	OTTHUMG00000037979	uc021pkr.1	AJ421679	NR_033927
HGNC:18461	LINC00189	long intergenic non-protein coding RNA 189	non-coding RNA	RNA, long non-coding	Approved	21q22.11	21q22.11			"C21orf109|NCRNA00189"	"chromosome 21 open reading frame 109|non-protein coding RNA 189"			2002-07-05	2011-08-11	2011-08-11	2014-11-18	193629	ENSG00000215533	OTTHUMG00000078876	uc002yni.3	AF490769	NR_027072			12036298
HGNC:30974	LINC00200	long intergenic non-protein coding RNA 200	non-coding RNA	RNA, long non-coding	Approved	10p15.3	10p15.3	FLJ40354		"C10orf139|NCRNA00200"	"chromosome 10 open reading frame 139|non-protein coding RNA 200"			2007-08-02	2011-08-11	2011-08-11	2014-11-18	399706	ENSG00000229205	OTTHUMG00000017539	uc010qag.1	AK097673	NR_015376
HGNC:24672	LINC00202-1	long intergenic non-protein coding RNA 202-1	non-coding RNA	RNA, long non-coding	Approved	10p12.1	10p12.1	bB27G4.1		"C10orf51|NCRNA00202|LINC00202"	"chromosome 10 open reading frame 51|non-protein coding RNA 202|long intergenic non-protein coding RNA 202"			2004-05-27	2012-12-18	2012-12-18	2014-11-18	387644	ENSG00000232224	OTTHUMG00000017849	uc001itf.2	AK097405	NR_026795
HGNC:44917	LINC00202-2	long intergenic non-protein coding RNA 202-2	non-coding RNA	RNA, long non-coding	Approved	10p12.1	10p12.1							2012-12-18			2013-07-05	731789	ENSG00000231976	OTTHUMG00000017842	uc001isu.4		NR_026794
HGNC:16420	LINC00205	long intergenic non-protein coding RNA 205	non-coding RNA	RNA, long non-coding	Approved	21q22.3	21q22.3			"C21orf86|NCRNA00205"	"chromosome 21 open reading frame 86|non-protein coding RNA 205"			2001-08-24	2011-08-11	2011-08-11	2015-07-09	102723489	ENSG00000223768	OTTHUMG00000090403		AF426264	XR_920592		P59089	12036297
HGNC:37255	LINC00207	long intergenic non-protein coding RNA 207	non-coding RNA	RNA, long non-coding	Approved	22q13.31	22q13.31			NCRNA00207	non-protein coding RNA 207			2009-10-02	2011-08-11	2011-08-11	2014-11-19	388910	ENSG00000187012	OTTHUMG00000150462	uc011aqg.2	BC144508	NR_028409							LINC00207
HGNC:15535	LINC00208	long intergenic non-protein coding RNA 208	non-coding RNA	RNA, long non-coding	Approved	8p23.1	08p23.1			"C8orf14|NCRNA00208"	"chromosome 8 open reading frame 14|non-protein coding RNA 208"			2001-04-25	2011-08-11	2011-08-11	2012-10-12	83655	ENSG00000170983	OTTHUMG00000161738	uc022arx.1	AJ291678	NR_040035		Q96KT6
HGNC:37458	LINC00210	long intergenic non-protein coding RNA 210	non-coding RNA	RNA, long non-coding	Approved	1q41	01q41	RP11-72L13.1		NCRNA00210	non-protein coding RNA 210			2009-10-15	2011-08-11	2011-08-11	2012-10-12	100885798	ENSG00000231814	OTTHUMG00000039497	uc031psc.1		NR_048550
HGNC:37459	LINC00211	long intergenic non-protein coding RNA 211	non-coding RNA	RNA, long non-coding	Approved	2p22.2	02p22.2			NCRNA00211	non-protein coding RNA 211			2009-10-16	2011-08-11	2011-08-11	2014-01-06	101929559	ENSG00000237803	OTTHUMG00000152169	uc002rqj.2		NR_110012
HGNC:20191	LINC00216	long intergenic non-protein coding RNA 216	non-coding RNA	RNA, long non-coding	Approved	14q22.3	14q22.3	PRO1617		"C14orf107|NCRNA00216"	"chromosome 14 open reading frame 107|non-protein coding RNA 216"			2002-12-20	2011-08-11	2011-08-11	2012-10-12	55451	ENSG00000279636	OTTHUMG00000187383		AF116641
HGNC:20169	LINC00221	long intergenic non-protein coding RNA 221	non-coding RNA	RNA, long non-coding	Approved	14q32.33	14q32.33			"C14orf98|NCRNA00221"	"chromosome 14 open reading frame 98|non-protein coding RNA 221"			2003-01-13	2011-08-11	2011-08-11	2015-01-29	338005	ENSG00000270816	OTTHUMG00000152084	uc032bnl.1	AK058096	NR_027457
HGNC:21560	LINC00222	long intergenic non-protein coding RNA 222	non-coding RNA	RNA, long non-coding	Approved	6q21	06q21	dJ354J5.2		"C6orf181|NCRNA00222"	"chromosome 6 open reading frame 181|non-protein coding RNA 222"			2003-11-26	2011-08-11	2011-08-11	2014-11-19	387111	ENSG00000203801	OTTHUMG00000015330	uc003pso.1	AY927445	NR_033376
HGNC:20168	LINC00226	long intergenic non-protein coding RNA 226	non-coding RNA	RNA, long non-coding	Approved	14q32.33	14q32.33			"C14orf97|NCRNA00226"	"chromosome 14 open reading frame 97|non-protein coding RNA 226"			2003-01-13	2011-08-11	2011-08-11	2015-01-29	338004	ENSG00000276210	OTTHUMG00000152078	uc032bnj.1	AW205017	NR_033375
HGNC:13240	LINC00229	long intergenic non-protein coding RNA 229	non-coding RNA	RNA, long non-coding	Approved	22q13.3	22q13.3	dJ474I12.C22.2		"C22orf10|NCRNA00229"	"chromosome 22 open reading frame 10|non-protein coding RNA 229"			2004-06-07	2011-08-11	2011-08-11	2012-10-12	414351	ENSG00000234300	OTTHUMG00000149974	uc021wrf.1		NR_044991
HGNC:14138	LINC00235	long intergenic non-protein coding RNA 235	non-coding RNA	RNA, long non-coding	Approved	16p13.3	16p13.3			"C16orf10|NCRNA00235"	"chromosome 16 open reading frame 10|non-protein coding RNA 235"			2000-12-21	2011-08-11	2011-08-11	2012-10-12	64493	ENSG00000277142	OTTHUMG00000186631	uc010uuh.1	AW298011	NR_024121
HGNC:38166	LINC00237	long intergenic non-protein coding RNA 237	non-coding RNA	RNA, long non-coding	Approved	20p11.23	20p11.23			NCRNA00237	non-protein coding RNA 237			2010-06-28	2011-08-11	2011-08-11	2014-04-07	101180898	ENSG00000225127	OTTHUMG00000032017						23034868					614992
HGNC:20100	LINC00238	long intergenic non-protein coding RNA 238	non-coding RNA	RNA, long non-coding	Approved	14q23.3	14q23.3			"C14orf53|NCRNA00238"	"chromosome 14 open reading frame 53|non-protein coding RNA 238"			2002-12-18	2011-08-11	2011-08-11	2012-10-12	440184	ENSG00000196553	OTTHUMG00000029779	uc001xiu.4		NR_024338
HGNC:20119	LINC00239	long intergenic non-protein coding RNA 239	non-coding RNA	RNA, long non-coding	Approved	14q32.31	14q32.31			"C14orf72|NCRNA00239"	"chromosome 14 open reading frame 72|non-protein coding RNA 239"			2002-12-18	2011-08-11	2011-08-11	2012-10-12	145200	ENSG00000258512	OTTHUMG00000171596	uc010awj.3		NR_026774
HGNC:18772	LINC00240	long intergenic non-protein coding RNA 240	non-coding RNA	RNA, long non-coding	Approved	6p21	06p21	bA373D17.1		"C6orf41|NCRNA00240"	"chromosome 6 open reading frame 41|non-protein coding RNA 240"			2003-11-26	2011-08-11	2011-08-11	2012-10-12	100133205	ENSG00000224843	OTTHUMG00000014466	uc003nit.4		NR_026775
HGNC:21249	LINC00242	long intergenic non-protein coding RNA 242	non-coding RNA	RNA, long non-coding	Approved	6q28	06q28	"FLJ31451|dJ266L20.5"		"C6orf122|NCRNA00242"	"chromosome 6 open reading frame 122|non-protein coding RNA 242"			2003-11-26	2011-08-11	2011-08-11	2014-11-19	401288	ENSG00000229214	OTTHUMG00000016064	uc003qxj.2	AK056013	NR_026781		Q5T6M2
HGNC:30956	LINC00243	long intergenic non-protein coding RNA 243	non-coding RNA	RNA, long non-coding	Approved	6p21.33	06p21.33	"bQB230F21.2|FLJ40693|bQB10J12.2"		"C6orf214|NCRNA00243"	"chromosome 6 open reading frame 214 (putative)|non-protein coding RNA 243"			2004-01-16	2011-08-11	2011-08-11	2015-08-26	401247	ENSG00000214894	OTTHUMG00000031239		AK098012	NR_130726
HGNC:13245	LINC00244	long intergenic non-protein coding RNA 244	non-coding RNA	RNA, long non-coding	Approved	7q36	07q36			"C7orf4|NCRNA00244"	"chromosome 7 open reading frame 4|non-protein coding RNA 244"			2001-06-25	2011-08-11	2011-08-11	2012-10-12	64433	ENSG00000279418	OTTHUMG00000189434	uc011kvw.1	AF107456	NR_024119			10329000
HGNC:31950	LINC00251	long intergenic non-protein coding RNA 251	non-coding RNA	RNA, long non-coding	Approved	8q13.1	08q13.1			"C8orf25|NCRNA00251"	"chromosome 8 open reading frame 25|non-protein coding RNA 251"			2005-04-26	2011-08-11	2011-08-11	2012-10-12	552859	ENSG00000280725	OTTHUMG00000189557	uc022ave.1	BX110670	NR_038901
HGNC:14160	LINC00254	long intergenic non-protein coding RNA 254	non-coding RNA	RNA, long non-coding	Approved	16p13.3	16p13.3			"C16orf32|NCRNA00254"	"chromosome 16 open reading frame 32|non-protein coding RNA 254"			2000-12-21	2011-08-11	2011-08-11	2012-10-12	64735	ENSG00000281219	OTTHUMG00000189509	uc032ept.1	AI209093	NR_033914
HGNC:28770	LINC00260	long intergenic non-protein coding RNA 260	non-coding RNA	RNA, long non-coding	Approved	1q32.1	01q32.1	MGC5457		"C1orf217|NCRNA00260"	"chromosome 1 open reading frame 217|non-protein coding RNA 260"			2007-08-02	2011-08-11	2011-08-11	2014-11-18	84719			uc031prr.1	BC000988	NR_046213			12477932
HGNC:16189	LINC00261	long intergenic non-protein coding RNA 261	non-coding RNA	RNA, long non-coding	Approved	20p11.21	20p11.21	"bA216C10.1|HCCDR1|TCONS_00027846|ALIEN|DEANR1|onco-lncRNA-17"	"hepatocellular carcinoma down-regulated RNA 1|definitive endoderm-associated long non-coding RNA 1"	"C20orf56|NCRNA00261"	"chromosome 20 open reading frame 56|non-protein coding RNA 261"			2001-07-17	2013-07-03	2013-07-03	2015-07-29	140828	ENSG00000259974	OTTHUMG00000046240	uc010zsp.2		NR_001558			"23801869|22681909|25959816"
HGNC:17776	LINC00264	long intergenic non-protein coding RNA 264	non-coding RNA	RNA, long non-coding	Approved	10p12.1	10p12.1	bA128B16.2		"C10orf50|NCRNA00264"	"chromosome 10 open reading frame 50|non-protein coding RNA 264"			2004-05-27	2011-08-11	2011-08-11	2014-11-19	645528	ENSG00000233261	OTTHUMG00000017839	uc001ist.3		XR_040540
HGNC:28019	LINC00265	long intergenic non-protein coding RNA 265	non-coding RNA	RNA, long non-coding	Approved	7p14.1	07p14.1	NCRNA00265-1	non-protein coding RNA 265-1	NCRNA00265	non-protein coding RNA 265			2010-06-07	2011-08-11	2011-08-11	2014-11-18	349114	ENSG00000188185	OTTHUMG00000155273	uc003thf.3		NR_026999			12477932
HGNC:16202	LINC00266-1	long intergenic non-protein coding RNA 266-1	non-coding RNA	RNA, long non-coding	Approved	20q13.33	20q13.33	bA476I15.3		"C20orf69|NCRNA00266|NCRNA00266-1"	"chromosome 20 open reading frame 69|non-protein coding RNA 266|non-protein coding RNA 266-1"			2001-07-17	2011-08-11	2011-08-11	2012-10-12	140849	ENSG00000149656	OTTHUMG00000033036	uc002yio.1	BC118988	NR_040415
HGNC:21112	LINC00266-3	long intergenic non-protein coding RNA 266-3	non-coding RNA	RNA, long non-coding	Approved	6p25.3	06p25.3	dJ24O22.2		"C6orf88|NCRNA00266C|NCRNA00266-3"	"chromosome 6 open reading frame 88|non-protein coding RNA 266C|non-protein coding RNA 266-3"			2003-11-26	2011-08-11	2011-08-11	2014-11-18	441123	ENSG00000170590	OTTHUMG00000014109	uc032win.1		NR_109817
HGNC:38543	LINC00268	long intergenic non-protein coding RNA 268	non-coding RNA	RNA, long non-coding	Approved	9p11.2	09p11.2	"NCRNA00268A|NCRNA00268-1"		NCRNA00268	non-protein coding RNA 268			2010-06-09	2011-08-11	2011-08-11	2012-10-12	441426				AK126863
HGNC:26586	LINC00269	long intergenic non-protein coding RNA 269	non-coding RNA	RNA, long non-coding	Approved	Xq13.1	Xq13.1	FLJ33610		"CXorf62|NCRNA00269"	"chromosome X open reading frame 62|non-protein coding RNA 269"			2007-08-02	2011-08-11	2011-08-11	2014-11-19	100996279	ENSG00000215162	OTTHUMG00000021754	uc004dxj.1	AK090929	NR_103715		Q8N2A0
HGNC:32526	LINC00271	long intergenic non-protein coding RNA 271	non-coding RNA	RNA, long non-coding	Approved	6q23.3	06q23.3			"C6orf217|NCRNA00271"	"chromosome 6 open reading frame 217|non-protein coding RNA 271"			2006-02-20	2011-08-11	2011-08-11	2012-10-12	100131814	ENSG00000231028	OTTHUMG00000015632	uc010kgm.2		NR_026805		P0C7V0
HGNC:26898	LINC00272	long intergenic non-protein coding RNA 272	non-coding RNA	RNA, long non-coding	Approved	1q25.3	01q25.3	RP1-223H12.3		"C1orf120|NCRNA00272"	"chromosome 1 open reading frame 120|non-protein coding RNA 272"			2005-06-21	2011-08-11	2011-08-11	2014-11-18	388719	ENSG00000203729	OTTHUMG00000037402	uc009wxv.1	AF508909	NM_001010899			12801632
HGNC:38595	LINC00273	long intergenic non-protein coding RNA 273	non-coding RNA	RNA, long non-coding	Approved	16p11.2	16p11.2	"TOP|NCRNA00273-1"	non-protein coding RNA 273-1	NCRNA00273	non-protein coding RNA 273			2010-06-28	2011-08-11	2011-08-11	2014-09-30	649159	ENSG00000256642	OTTHUMG00000176379	uc021thl.1	AY587847	NR_038368							LINC00273
HGNC:38663	LINC00276	long intergenic non-protein coding RNA 276	non-coding RNA	RNA, long non-coding	Approved	2p24.3	02p24.3			NCRNA00276	non-protein coding RNA 276			2010-07-07	2011-08-11	2011-08-11	2014-11-18	100499171	ENSG00000230448	OTTHUMG00000151716	uc002rby.3	BC035112	NR_103814
HGNC:38712	LINC00278	long intergenic non-protein coding RNA 278	non-coding RNA	RNA, long non-coding	Approved	Yp11.31	Yp11.31			NCRNA00278	non-protein coding RNA 278			2010-07-28	2011-08-11	2011-08-11	2012-10-12	100873962	ENSG00000231535	OTTHUMG00000036157	uc031tkv.1		NR_046502
HGNC:38724	LINC00279	long intergenic non-protein coding RNA 279	non-coding RNA	RNA, long non-coding	Approved	Yp11.2	Yp11.2			NCRNA00279	non-protein coding RNA 279			2010-07-28	2011-08-11	2011-08-11	2012-10-12	100873963	ENSG00000232348	OTTHUMG00000041258			XR_938649
HGNC:38803	LINC00280	long intergenic non-protein coding RNA 280	non-coding RNA	RNA, long non-coding	Approved	Yp11.2	Yp11.2			NCRNA00280	non-protein coding RNA 280			2010-08-05	2011-08-11	2011-08-11	2012-10-12	100873964	ENSG00000229643	OTTHUMG00000040955	uc033fec.1		NR_046505
HGNC:26737	LINC00282	long intergenic non-protein coding RNA 282	non-coding RNA	RNA, long non-coding	Approved	13q14.3	13q14.3	FLJ37307		NCRNA00282	non-protein coding RNA 282			2010-08-05	2011-08-10	2011-08-10	2014-11-18	283521	ENSG00000281106	OTTHUMG00000189519	uc010tgq.1	AK094626	NR_027047
HGNC:38809	LINC00283	long intergenic non-protein coding RNA 283	non-coding RNA	RNA, long non-coding	Approved	13q33.1	13q33.1			NCRNA00283	non-protein coding RNA 283			2010-08-05	2011-08-10	2011-08-10	2012-10-12	100874057	ENSG00000231633	OTTHUMG00000017311
HGNC:26981	LINC00284	long intergenic non-protein coding RNA 284	non-coding RNA	RNA, long non-coding	Approved	13q14.11	13q14.11			NCRNA00284	non-protein coding RNA 284			2010-08-05	2011-08-10	2011-08-10	2014-11-18	121838	ENSG00000233725	OTTHUMG00000016827	uc001uzg.3	AK001938	NR_026955
HGNC:38515	LINC00290	long intergenic non-protein coding RNA 290	non-coding RNA	RNA, long non-coding	Approved	4q34.3	04q34.3			NCRNA00290	non-protein coding RNA 290			2010-09-13	2011-08-11	2011-08-11	2014-11-19	728081	ENSG00000248197	OTTHUMG00000160706	uc003iuz.3	AF088005	NR_033918
HGNC:39078	LINC00293	long intergenic non-protein coding RNA 293	non-coding RNA	RNA, long non-coding	Approved	8q11.1	08q11.1	BEYLA		NCRNA00293	non-protein coding RNA 293			2010-10-05	2011-08-11	2011-08-11	2014-11-18	497634	ENSG00000253314	OTTHUMG00000164130	uc003xqb.1	AK097475	NR_027012								609543
HGNC:27456	LINC00294	long intergenic non-protein coding RNA 294	non-coding RNA	RNA, long non-coding	Approved	11p13	11p13			NCRNA00294	non-protein coding RNA 294			2010-10-05	2011-08-11	2011-08-11	2012-10-12	283267	ENSG00000280798	OTTHUMG00000189548	uc001mug.6	BC046921	NR_015451								612296
HGNC:39210	LINC00297	long intergenic non-protein coding RNA 297	non-coding RNA	RNA, long non-coding	Approved	13q12.3	13q12.3			NCRNA00297	non-protein coding RNA 297			2010-11-23	2011-08-10	2011-08-10	2012-10-12	100874059	ENSG00000224329	OTTHUMG00000147351	uc031qkw.1		NR_046510
HGNC:49257	LINC00298	long intergenic non-protein coding RNA 298	non-coding RNA	RNA, long non-coding	Approved	2p25.1	02p25.1							2013-10-14			2013-10-14	339788	ENSG00000235665	OTTHUMG00000151595			NR_015405
HGNC:27940	LINC00299	long intergenic non-protein coding RNA 299	non-coding RNA	RNA, long non-coding	Approved	2p25.1	02p25.1	FLJ45673		"C2orf46|NCRNA00299"	"chromosome 2 open reading frame 46|non-protein coding RNA 299"			2006-08-24	2011-08-10	2011-08-10	2014-11-18	339789	ENSG00000236790	OTTHUMG00000112455	uc002qyy.1	AK127578	NR_034135		Q6ZSB3	12477932
HGNC:28603	LINC00301	long intergenic non-protein coding RNA 301	non-coding RNA	RNA, long non-coding	Approved	11q12.2	11q12.2	MGC39681		"C11orf64|NCRNA00301"	"chromosome 11 open reading frame 64|non-protein coding RNA 301"			2006-03-10	2011-08-10	2011-08-10	2014-11-19	283197	ENSG00000181995	OTTHUMG00000141269	uc001npt.3	AK058123	NR_026946		Q8NCQ3	12477932
HGNC:31825	LINC00302	long intergenic non-protein coding RNA 302	non-coding RNA	RNA, long non-coding	Approved	1q21.3	01q21.3	XP33		"C1orf46|NCRNA00302"	"chromosome 1 open reading frame 46|non-protein coding RNA 302"			2004-09-16	2011-08-10	2011-08-10	2014-11-19	388699	ENSG00000176075	OTTHUMG00000012386		AF005082	XR_918273			9344646
HGNC:26865	LINC00303	long intergenic non-protein coding RNA 303	non-coding RNA	RNA, long non-coding	Approved	1q32.1	01q32.1	FLJ40343		"C1orf157|NCRNA00303"	"chromosome 1 open reading frame 157|non-protein coding RNA 303"			2005-07-15	2011-08-10	2011-08-10	2014-11-18	284573	ENSG00000176754	OTTHUMG00000036054	uc010pqo.1	AK097662	NR_027902		Q3SY05
HGNC:26713	LINC00304	long intergenic non-protein coding RNA 304	non-coding RNA	RNA, long non-coding	Approved	16q24.3	16q24.3	FLJ36701		"C16orf81|NCRNA00304"	"chromosome 16 open reading frame 81|non-protein coding RNA 304"			2006-08-22	2011-08-10	2011-08-10	2014-11-19	283860	ENSG00000180422	OTTHUMG00000175524	uc002fms.3	AK094020	NR_024347		Q8N9R0
HGNC:28597	LINC00305	long intergenic non-protein coding RNA 305	non-coding RNA	RNA, long non-coding	Approved	18q22.1	18q22.1	"MGC39571|HsT1235"		"C18orf20|NCRNA00305"	"chromosome 18 open reading frame 20|non-protein coding RNA 305"			2004-05-05	2011-08-10	2011-08-10	2014-11-19	221241	ENSG00000179676	OTTHUMG00000060637	uc010dqk.2	BC029565	NM_152728		Q7Z4B0	12477932
HGNC:16727	LINC00307	long intergenic non-protein coding RNA 307	non-coding RNA	RNA, long non-coding	Approved	21q22.11	21q22.11	D21S2091E		NCRNA00307	non-protein coding RNA 307			2011-04-14	2011-08-10	2011-08-10	2014-11-18	266919	ENSG00000227342	OTTHUMG00000081871	uc021wif.1	AY063455	NR_038855			12036297
HGNC:16023	LINC00308	long intergenic non-protein coding RNA 308	non-coding RNA	RNA, long non-coding	Approved	21q21.1	21q21.1	PRED16		"C21orf74|NCRNA00308"	"chromosome 21 open reading frame 74|non-protein coding RNA 308"			2002-11-26	2011-08-10	2011-08-10	2014-11-18	54143	ENSG00000184856	OTTHUMG00000078244	uc021whu.1	AY077696	NR_038400		Q8TCZ7	12036298
HGNC:25279	LINC00309	long intergenic non-protein coding RNA 309	non-coding RNA	RNA, long non-coding	Approved	2p14	02p14			NCRNA00309	non-protein coding RNA 309			2011-04-14	2011-08-10	2011-08-10	2014-11-18	150992	ENSG00000230923	OTTHUMG00000152633	uc021vio.1		NR_033837
HGNC:16414	LINC00310	long intergenic non-protein coding RNA 310	non-coding RNA	RNA, long non-coding	Approved	21q22.11	21q22.11			"C21orf82|NCRNA00310"	"chromosome 21 open reading frame 82|non-protein coding RNA 310"			2001-08-24	2011-08-10	2011-08-10	2014-11-19	114036	ENSG00000227456	OTTHUMG00000086190	uc002yts.2	AF426258	NR_027266		P59036	12036297
HGNC:28312	LINC00311	long intergenic non-protein coding RNA 311	non-coding RNA	RNA, long non-coding	Approved	16q24.1	16q24.1	MGC22001		"TMEM148|NCRNA00311"	"transmembrane protein 148|non-protein coding RNA 311"			2006-04-04	2011-08-10	2011-08-10	2014-11-18	197196	ENSG00000179219	OTTHUMG00000137643	uc021tmc.1	BC030801	XR_017879		Q8N616	12477932
HGNC:6662	LINC00312	long intergenic non-protein coding RNA 312	non-coding RNA	RNA, long non-coding	Approved	3p25.3	03p25.3	"NAG7|NAG-7|ERR10|ERR-10|LMCD1DN"	"nasopharyngeal carcinoma candidate 7|estrogen receptor repressor 10|LMCD1 downstream neighbor"	"LOH3CR2A|NCRNA00312"	"loss of heterozygosity, 3, chromosomal region 2, gene A|non-protein coding RNA 312"	Long non-coding RNAs	788	1999-12-22	2011-08-11	2011-08-11	2015-01-29	29931	ENSG00000237697	OTTHUMG00000154967	uc010hci.3	AF086709	NR_024065		Q9Y6C7	"12452030|12918109|24168098|23529758"					610485
HGNC:16416	LINC00313	long intergenic non-protein coding RNA 313	non-coding RNA	RNA, long non-coding	Approved	21q22.3	21q22.3			"C21orf84|NCRNA00313"	"chromosome 21 open reading frame 84|non-protein coding RNA 313"			2001-08-24	2011-08-10	2011-08-10	2015-07-31	114038	ENSG00000185186	OTTHUMG00000086867	uc032pqx.1	AF426261	NR_026863		P59037	"12036297|26178480"
HGNC:16622	LINC00314	long intergenic non-protein coding RNA 314	non-coding RNA	RNA, long non-coding	Approved	21q21.3	21q21.3			"C21orf94|NCRNA00314"	"chromosome 21 open reading frame 94|non-protein coding RNA 314"			2002-07-05	2011-08-10	2011-08-10	2014-11-18	246705	ENSG00000178457	OTTHUMG00000074158	uc002ymj.3	AF427489	NR_027246			12036297
HGNC:16621	LINC00315	long intergenic non-protein coding RNA 315	non-coding RNA	RNA, long non-coding	Approved	21q22.3	21q22.3			"C21orf93|NCRNA00315"	"chromosome 21 open reading frame 93|non-protein coding RNA 315"			2002-11-26	2011-08-10	2011-08-10	2014-11-18	246704	ENSG00000184274	OTTHUMG00000090409		AF427488			P59091	12036297
HGNC:19723	LINC00316	long intergenic non-protein coding RNA 316	non-coding RNA	RNA, long non-coding	Approved	21q22.3	21q22.3	PRED59		"C21orf111|NCRNA00316"	"chromosome 21 open reading frame 111|non-protein coding RNA 316"			2003-10-02	2011-08-10	2011-08-10	2014-11-19	388830	ENSG00000237664	OTTHUMG00000090404	uc032qcd.1	BG221750	NR_103811
HGNC:23126	LINC00317	long intergenic non-protein coding RNA 317	non-coding RNA	RNA, long non-coding	Approved	21q21.1	21q21.1	PRED89		"C21orf117|NCRNA00317"	"chromosome 21 open reading frame 117|non-protein coding RNA 317"			2003-10-01	2011-08-10	2011-08-10	2014-11-19	378828	ENSG00000238265	OTTHUMG00000078123	uc021wht.1	BC009878	NR_038872
HGNC:19730	LINC00319	long intergenic non-protein coding RNA 319	non-coding RNA	RNA, long non-coding	Approved	21q22.3	21q22.3	"PRED49|FLJ38036"		"C21orf125|NCRNA00319"	"chromosome 21 open reading frame 125|non-protein coding RNA 319"			2003-10-02	2011-08-11	2011-08-11	2014-11-19	284836	ENSG00000188660	OTTHUMG00000086866	uc032pqy.1	AK095355	NR_026960
HGNC:19690	LINC00320	long intergenic non-protein coding RNA 320	non-coding RNA	RNA, long non-coding	Approved	21q21.1	21q21.1	"PRED14|FLJ37539"		"C21orf131|NCRNA00320"	"chromosome 21 open reading frame 131|non-protein coding RNA 320"			2003-12-15	2011-08-10	2011-08-10	2014-11-19	387486	ENSG00000224924	OTTHUMG00000078063	uc002yky.5	AK094858	NR_024090
HGNC:33698	LINC00322	long intergenic non-protein coding RNA 322	non-coding RNA	RNA, long non-coding	Approved	21q22.3	21q22.3	FLJ16545		"C21orf136|NCRNA00322"	"chromosome 21 open reading frame 136|non-protein coding RNA 322"			2007-11-14	2011-08-10	2011-08-10	2014-11-19	100126693	ENSG00000237864	OTTHUMG00000086864	uc032qak.1	AK131425	NR_103713		Q6ZN03	17081983
HGNC:19720	LINC00323	long intergenic non-protein coding RNA 323	non-coding RNA	RNA, long non-coding	Approved	21q22.3	21q22.3	"PRED42|FLJ37173"		"C21orf130|NCRNA00323"	"chromosome 21 open reading frame 130|non-protein coding RNA 323"			2003-12-15	2011-08-11	2011-08-11	2014-11-19	284835	ENSG00000226496	OTTHUMG00000086741	uc002yyv.1	AK094492	NR_024100
HGNC:26628	LINC00324	long intergenic non-protein coding RNA 324	non-coding RNA	RNA, long non-coding	Approved	17p13.1	17p13.1	"FLJ34790|MGC104931"		"C17orf44|NCRNA00324"	"chromosome 17 open reading frame 44|non-protein coding RNA 324"			2005-11-14	2011-08-10	2011-08-10	2014-11-19	284029	ENSG00000178977	OTTHUMG00000132866	uc002gkp.4	AK092109	NR_026951
HGNC:41926	LINC00326	long intergenic non-protein coding RNA 326	non-coding RNA	RNA, long non-coding	Approved	6q23.2	06q23.2			NCRNA00326	non-protein coding RNA 326			2011-05-19	2011-08-10	2011-08-10	2012-10-12	285735	ENSG00000231023	OTTHUMG00000015597	uc003qdz.3		NR_026969
HGNC:42009	LINC00327	long intergenic non-protein coding RNA 327	non-coding RNA	RNA, long non-coding	Approved	13q12.12	13q12.12			NCRNA00327	non-protein coding RNA 327			2011-05-31	2011-08-10	2011-08-10	2014-11-18	100506697	ENSG00000232977	OTTHUMG00000016566	uc001uos.3		NR_038995
HGNC:42028	LINC00328	long intergenic non-protein coding RNA 328	non-coding RNA	RNA, long non-coding	Approved	21p11.2	21p11.2	NCRNA00328-1	non-protein coding RNA 328-1	"NCRNA00328A|NCRNA00328"	"non-protein coding RNA 328A|non-protein coding RNA 328"			2011-06-01	2011-08-10	2011-08-10	2012-10-12	51152				AF172850
HGNC:42047	LINC00330	long intergenic non-protein coding RNA 330	non-coding RNA	RNA, long non-coding	Approved	13q14.12	13q14.12			NCRNA00330	non-protein coding RNA 330			2011-06-01	2011-08-10	2011-08-10	2014-11-19	144817	ENSG00000235097	OTTHUMG00000016840	uc021rjc.1	AK056732	NR_038433
HGNC:42048	LINC00331	long intergenic non-protein coding RNA 331	non-coding RNA	RNA, long non-coding	Approved	13q31.1	13q31.1			NCRNA00331	non-protein coding RNA 331			2011-06-01	2011-08-10	2011-08-10	2014-11-18	100874126	ENSG00000225427	OTTHUMG00000017124	uc031qml.1		NR_046869
HGNC:42049	LINC00332	long intergenic non-protein coding RNA 332	non-coding RNA	RNA, long non-coding	Approved	13q14.11	13q14.11			NCRNA00332	non-protein coding RNA 332			2011-06-01	2011-08-10	2011-08-10	2014-11-19	100874127	ENSG00000230710	OTTHUMG00000016770	uc031qlg.1		NR_046870
HGNC:42050	LINC00333	long intergenic non-protein coding RNA 333	non-coding RNA	RNA, long non-coding	Approved	13q31.1	13q31.1			NCRNA00333	non-protein coding RNA 333			2011-06-01	2011-08-10	2011-08-10	2014-11-18	100874128	ENSG00000233349	OTTHUMG00000017154	uc031qmn.1		NR_046871
HGNC:16425	LINC00334	long intergenic non-protein coding RNA 334	non-coding RNA	RNA, long non-coding	Approved	21q22.3	21q22.3			"C21orf89|NCRNA00334"	"chromosome 21 open reading frame 89|non-protein coding RNA 334"			2001-08-24	2011-08-10	2011-08-10	2014-11-18	114042	ENSG00000182586	OTTHUMG00000084875		AF426268	NR_135279			12036297
HGNC:33813	LINC00336	long intergenic non-protein coding RNA 336	non-coding RNA	RNA, long non-coding	Approved	6p21.31	06p21.31	FLJ43752		"C6orf227|NCRNA00336"	"chromosome 6 open reading frame 227|non-protein coding RNA 336"			2009-04-02	2011-08-10	2011-08-10	2012-10-12	401253	ENSG00000197251	OTTHUMG00000159733	uc003oew.1	AK125740	NR_027908		Q6ZUF6
HGNC:28620	LINC00337	long intergenic non-protein coding RNA 337	non-coding RNA	RNA, long non-coding	Approved	1p36.31	01p36.31	MGC40168		"C1orf211|NCRNA00337"	"chromosome 1 open reading frame 211|non-protein coding RNA 337"			2006-04-03	2011-08-10	2011-08-10	2014-11-18	148645	ENSG00000225077	OTTHUMG00000001255	uc031tnm.1	BC030279	NR_103534		Q8N6G1	12477932
HGNC:25011	LINC00339	long intergenic non-protein coding RNA 339	non-coding RNA	RNA, long non-coding	Approved	1p36.12	01p36.12	HSPC157		NCRNA00339	non-protein coding RNA 339			2011-06-10	2011-08-10	2011-08-10	2014-11-18	29092	ENSG00000218510	OTTHUMG00000002757	uc031tsl.1		NR_109761			11042152
HGNC:20353	LINC00341	long intergenic non-protein coding RNA 341	non-coding RNA	RNA, long non-coding	Approved	14q32.13	14q32.13			"C14orf139|NCRNA00341"	"chromosome 14 open reading frame 139|non-protein coding RNA 341"			2003-01-28	2011-08-10	2011-08-10	2015-01-29	79686		OTTHUMG00000028884	uc001yeh.5	AK024929	NR_026779		Q9H761
HGNC:42470	LINC00342	long intergenic non-protein coding RNA 342	non-coding RNA	RNA, long non-coding	Approved	2q11.1	02q11.1			NCRNA00342	non-protein coding RNA 342			2011-07-29	2011-08-10	2011-08-10	2012-10-12	150759	ENSG00000232931	OTTHUMG00000155186	uc002suy.2		NR_103734														PGOHUM00000240212
HGNC:42500	LINC00343	long intergenic non-protein coding RNA 343	non-coding RNA	RNA, long non-coding	Approved	13q33.2	13q33.2			"NCRNA00343|LINC00344|NCRNA00344"	"non-protein coding RNA 343|long intergenic non-protein coding RNA 344|non-protein coding RNA 344"			2011-08-02	2011-08-10	2011-08-10	2014-11-19	144920	ENSG00000226620	OTTHUMG00000017317	uc001vqf.2		NR_046391
HGNC:42503	LINC00345	long intergenic non-protein coding RNA 345	non-coding RNA	RNA, long non-coding	Approved	13q14.3	13q14.3							2011-08-10			2014-11-18	100874134	ENSG00000235660	OTTHUMG00000016974
HGNC:27492	LINC00346	long intergenic non-protein coding RNA 346	non-coding RNA	RNA, long non-coding	Approved	13q34	13q34			"C13orf29|NCRNA00346"	"chromosome 13 open reading frame 29|non-protein coding RNA 346"			2006-08-04	2011-08-10	2011-08-10	2014-06-17	283487	ENSG00000255874	OTTHUMG00000187398	uc001vrk.2		NR_027701		Q8IVM7					LINC00346
HGNC:27890	LINC00347	long intergenic non-protein coding RNA 347	non-coding RNA	RNA, long non-coding	Approved	13q22.1	13q22.1							2011-08-11		2011-08-11	2014-11-18	338864	ENSG00000236678	OTTHUMG00000017082	uc001vjk.3		NR_034024			12477932
HGNC:42658	LINC00348	long intergenic non-protein coding RNA 348	non-coding RNA	RNA, long non-coding	Approved	13q21.33	13q21.33							2011-08-11		2011-08-11	2014-11-19	100885781	ENSG00000226846	OTTHUMG00000017059	uc031qmd.1		NR_047699
HGNC:42667	LINC00349	long intergenic non-protein coding RNA 349	non-coding RNA	RNA, long non-coding	Approved	13q11	13q11							2011-08-15			2014-11-18	100874135	ENSG00000231238	OTTHUMG00000016451
HGNC:42668	LINC00350	long intergenic non-protein coding RNA 350	non-coding RNA	RNA, long non-coding	Approved	13q12.11	13q12.11							2011-08-15			2014-11-18	100874136	ENSG00000225316	OTTHUMG00000016497			NR_046988
HGNC:42669	LINC00351	long intergenic non-protein coding RNA 351	non-coding RNA	RNA, long non-coding	Approved	13q31.1	13q31.1							2011-08-15			2014-11-18	100874137	ENSG00000226317	OTTHUMG00000017156	uc031qmo.1		NR_046989
HGNC:42670	LINC00352	long intergenic non-protein coding RNA 352	non-coding RNA	RNA, long non-coding	Approved	13q12.12	13q12.12							2011-08-15			2014-11-18	100874138	ENSG00000227893	OTTHUMG00000016567
HGNC:42671	LINC00353	long intergenic non-protein coding RNA 353	non-coding RNA	RNA, long non-coding	Approved	13q31.3	13q31.3							2011-08-15			2014-11-18	100874139	ENSG00000236176	OTTHUMG00000017179	uc031qmq.1		NR_046991
HGNC:42672	LINC00354	long intergenic non-protein coding RNA 354	non-coding RNA	RNA, long non-coding	Approved	13q34	13q34							2011-08-15			2014-11-19	101928616	ENSG00000226903	OTTHUMG00000017361			NR_046992
HGNC:27061	LINC00355	long intergenic non-protein coding RNA 355	non-coding RNA	RNA, long non-coding	Approved	13q21.31	13q21.31							2011-08-15			2014-11-18	144766	ENSG00000227674	OTTHUMG00000017028
HGNC:42678	LINC00358	long intergenic non-protein coding RNA 358	non-coding RNA	RNA, long non-coding	Approved	13q21.31	13q21.31							2011-08-15			2014-11-19	100874143	ENSG00000229578	OTTHUMG00000017014	uc032ahy.1		NR_046995
HGNC:42679	LINC00359	long intergenic non-protein coding RNA 359	non-coding RNA	RNA, long non-coding	Approved	13q32.1	13q32.1							2011-08-15			2014-11-19	100887754	ENSG00000243300	OTTHUMG00000185759	uc031qmy.1		NR_051966
HGNC:42682	LINC00362	long intergenic non-protein coding RNA 362	non-coding RNA	RNA, long non-coding	Approved	13q12.12	13q12.12							2011-08-15			2014-11-19	100874144	ENSG00000229483	OTTHUMG00000016559
HGNC:42684	LINC00363	long intergenic non-protein coding RNA 363	non-coding RNA	RNA, long non-coding	Approved	13q31.3	13q31.3	TCONS_00021586						2013-08-08			2014-11-18	104326053	ENSG00000232849	OTTHUMG00000017201		AA885151	NR_126360
HGNC:42686	LINC00364	long intergenic non-protein coding RNA 364	non-coding RNA	RNA, long non-coding	Approved	13q21.32	13q21.32							2011-08-16			2014-11-19	100874145	ENSG00000230040	OTTHUMG00000017041			NR_130792
HGNC:42687	LINC00365	long intergenic non-protein coding RNA 365	non-coding RNA	RNA, long non-coding	Approved	13q12.3	13q12.3							2011-08-16			2014-11-18	100874146	ENSG00000224511	OTTHUMG00000016663			XR_914847
HGNC:42688	LINC00366	long intergenic non-protein coding RNA 366	non-coding RNA	RNA, long non-coding	Approved	13q13.3	13q13.3							2011-08-16			2014-11-18	100874147	ENSG00000229437	OTTHUMG00000016758	uc031qlf.1		NR_046999
HGNC:42689	LINC00367	long intergenic non-protein coding RNA 367	non-coding RNA	RNA, long non-coding	Approved	13q12.11	13q12.11	TCONS_l2_00007488						2013-08-08			2015-01-29	101930748		OTTHUMG00000016526		BG723634	NR_104058
HGNC:42690	LINC00368	long intergenic non-protein coding RNA 368	non-coding RNA	RNA, long non-coding	Approved	13q34	13q34							2013-08-19			2014-11-18	101927802	ENSG00000225870	OTTHUMG00000017352		BG720241	NR_120415
HGNC:42692	LINC00370	long intergenic non-protein coding RNA 370	non-coding RNA	RNA, long non-coding	Approved	13q33.3	13q33.3							2013-09-16			2014-11-19	105370357	ENSG00000223617	OTTHUMG00000017334		BF695150	XR_915260
HGNC:42693	LINC00371	long intergenic non-protein coding RNA 371	non-coding RNA	RNA, long non-coding	Approved	13q14.3	13q14.3							2011-08-16			2014-11-18	647166	ENSG00000226792	OTTHUMG00000153575	uc031qlr.1		NR_102432
HGNC:42698	LINC00374	long intergenic non-protein coding RNA 374	non-coding RNA	RNA, long non-coding	Approved	13q21.1	13q21.1							2013-08-08			2014-11-19	106144531	ENSG00000232954	OTTHUMG00000016997		BG190276	NR_132367
HGNC:42699	LINC00375	long intergenic non-protein coding RNA 375	non-coding RNA	RNA, long non-coding	Approved	13q31.1	13q31.1							2013-08-08			2014-11-18	104355140	ENSG00000226370	OTTHUMG00000017155		AW510855	NR_126383
HGNC:42701	LINC00376	long intergenic non-protein coding RNA 376	non-coding RNA	RNA, long non-coding	Approved	13q21.31	13q21.31							2013-09-16			2014-11-19	104355293	ENSG00000227564	OTTHUMG00000017020		AA759092	NR_126409
HGNC:42703	LINC00377	long intergenic non-protein coding RNA 377	non-coding RNA	RNA, long non-coding	Approved	13q31.1	13q31.1	TCONS_00021861						2014-01-13			2014-11-19	103724386	ENSG00000229246	OTTHUMG00000017144		BG185523	NR_125770
HGNC:42704	LINC00378	long intergenic non-protein coding RNA 378	non-coding RNA	RNA, long non-coding	Approved	13q21.2	13q21.2							2011-08-16			2014-11-18	101926930	ENSG00000225249	OTTHUMG00000017008	uc032ahv.1		NR_047003
HGNC:42705	LINC00379	long intergenic non-protein coding RNA 379	non-coding RNA	RNA, long non-coding	Approved	13q31.3	13q31.3							2011-08-16			2014-11-18	100874150	ENSG00000229557	OTTHUMG00000017188	uc031qms.1		NR_047004
HGNC:42706	LINC00380	long intergenic non-protein coding RNA 380	non-coding RNA	RNA, long non-coding	Approved	13q31.3	13q31.3	TCONS_00021685						2013-08-08			2014-11-18	101930747	ENSG00000234625	OTTHUMG00000017187		AA609658	NR_104057
HGNC:42708	LINC00381	long intergenic non-protein coding RNA 381	non-coding RNA	RNA, long non-coding	Approved	13q22.1	13q22.1							2011-08-16			2014-11-18	100874151	ENSG00000226240	OTTHUMG00000017081	uc031qmf.1		NR_047005
HGNC:42709	LINC00382	long intergenic non-protein coding RNA 382	non-coding RNA	RNA, long non-coding	Approved	13q31.1	13q31.1	TCONS_00021500						2013-08-08			2014-11-19	101927195	ENSG00000229175	OTTHUMG00000017139		BG717866	NR_120413
HGNC:42710	LINC00383	long intergenic non-protein coding RNA 383	non-coding RNA	RNA, long non-coding	Approved	13q21.33	13q21.33			LINC00401	long intergenic non-protein coding RNA 401			2013-08-08			2015-04-02	103689913	ENSG00000237534	OTTHUMG00000017052		"BG527271|BM557184"	NR_125752
HGNC:42711	LINC00384	long intergenic non-protein coding RNA 384	non-coding RNA	RNA, long non-coding	Approved	13q12.3	13q12.3							2013-09-16			2014-11-19	102157400	ENSG00000232117	OTTHUMG00000055982		BX648491	XR_432912
HGNC:42713	LINC00385	long intergenic non-protein coding RNA 385	non-coding RNA	RNA, long non-coding	Approved	13q12.3	13q12.3							2013-09-16			2014-11-19	105370141	ENSG00000232643	OTTHUMG00000016664		AI203837	XR_914848
HGNC:42715	LINC00387	long intergenic non-protein coding RNA 387	non-coding RNA	RNA, long non-coding	Approved	13q11	13q11							2011-08-16			2014-11-18	100874152	ENSG00000231914	OTTHUMG00000016454
HGNC:42716	LINC00388	long intergenic non-protein coding RNA 388	non-coding RNA	RNA, long non-coding	Approved	13q11	13q11							2011-08-16			2014-11-19	100874153	ENSG00000229788	OTTHUMG00000016452
HGNC:42718	LINC00390	long intergenic non-protein coding RNA 390	non-coding RNA	RNA, long non-coding	Approved	13q14.11	13q14.11	TCONS_00021641						2013-08-08			2014-11-18	105370183	ENSG00000226519	OTTHUMG00000016828		AW779259	XR_914954
HGNC:42719	LINC00391	long intergenic non-protein coding RNA 391	non-coding RNA	RNA, long non-coding	Approved	13q32.1	13q32.1							2011-08-16			2014-11-18	100874154	ENSG00000238230	OTTHUMG00000017212
HGNC:42720	LINC00392	long intergenic non-protein coding RNA 392	non-coding RNA	RNA, long non-coding	Approved	13q22.1	13q22.1							2011-08-16			2014-11-19	100874155	ENSG00000228295	OTTHUMG00000017076			NR_047009
HGNC:42721	LINC00393	long intergenic non-protein coding RNA 393	non-coding RNA	RNA, long non-coding	Approved	13q22.1	13q22.1							2011-08-16			2014-11-18	100874156	ENSG00000224853	OTTHUMG00000017077			XR_915078
HGNC:42723	LINC00395	long intergenic non-protein coding RNA 395	non-coding RNA	RNA, long non-coding	Approved	13q21.31	13q21.31							2011-08-16			2014-11-19	100874157	ENSG00000231061	OTTHUMG00000017022	uc032aid.1		NR_047011
HGNC:42724	LINC00396	long intergenic non-protein coding RNA 396	non-coding RNA	RNA, long non-coding	Approved	13q34	13q34							2013-08-21			2014-11-19	104355146	ENSG00000231428	OTTHUMG00000017341		AA927226	NR_126387
HGNC:42725	LINC00397	long intergenic non-protein coding RNA 397	non-coding RNA	RNA, long non-coding	Approved	13q31.2	13q31.2	TCONS_00021582						2013-08-08			2014-11-18	101930749	ENSG00000223404	OTTHUMG00000017169		AI286230	NR_104059
HGNC:42727	LINC00398	long intergenic non-protein coding RNA 398	non-coding RNA	RNA, long non-coding	Approved	13q12.3	13q12.3							2011-08-16			2014-11-19	100874158	ENSG00000237879	OTTHUMG00000016676	uc031qkx.1		NR_047012
HGNC:42728	LINC00399	long intergenic non-protein coding RNA 399	non-coding RNA	RNA, long non-coding	Approved	13q33.3	13q33.3	TCONS_00021596						2013-08-08			2014-11-19	104326054	ENSG00000229792	OTTHUMG00000017337		"BX111569|AI023810"	NR_126361
HGNC:42729	LINC00400	long intergenic non-protein coding RNA 400	non-coding RNA	RNA, long non-coding	Approved	13q14.11	13q14.11							2011-08-16			2014-11-18	100874159	ENSG00000229928	OTTHUMG00000016815			NR_047013
HGNC:42732	LINC00402	long intergenic non-protein coding RNA 402	non-coding RNA	RNA, long non-coding	Approved	13q22.1	13q22.1							2011-08-16			2014-11-18	100507612	ENSG00000235532	OTTHUMG00000017079
HGNC:42733	LINC00403	long intergenic non-protein coding RNA 403	non-coding RNA	RNA, long non-coding	Approved	13q34	13q34							2011-08-16			2014-11-19	100505996	ENSG00000224243	OTTHUMG00000017363			NR_120394
HGNC:42734	LINC00404	long intergenic non-protein coding RNA 404	non-coding RNA	RNA, long non-coding	Approved	13q34	13q34							2011-08-16			2014-11-18	100874160	ENSG00000229520	OTTHUMG00000017364
HGNC:42739	LINC00407	long intergenic non-protein coding RNA 407	non-coding RNA	RNA, long non-coding	Approved	13q14.12	13q14.12							2013-08-08			2014-11-18	106144541	ENSG00000237585	OTTHUMG00000016839		BG959100
HGNC:42740	LINC00408	long intergenic non-protein coding RNA 408	non-coding RNA	RNA, long non-coding	Approved	13q11	13q11							2013-08-08			2014-11-18	100652856	ENSG00000226250	OTTHUMG00000016469		BG722014	NR_104118
HGNC:42742	LINC00410	long intergenic non-protein coding RNA 410	non-coding RNA	RNA, long non-coding	Approved	13q31.3	13q31.3							2011-08-18			2014-11-18	144776	ENSG00000231674	OTTHUMG00000017185	uc010tid.1		NR_027039
HGNC:42744	LINC00411	long intergenic non-protein coding RNA 411	non-coding RNA	RNA, long non-coding	Approved	13q32.3	13q32.3							2011-08-18			2014-11-19	100874161	ENSG00000229599	OTTHUMG00000017293			NR_047015
HGNC:42745	LINC00412	long intergenic non-protein coding RNA 412	non-coding RNA	RNA, long non-coding	Approved	13q12.2	13q12.2							2013-08-08			2014-11-19	102723332	ENSG00000234772	OTTHUMG00000016629		AI051530	NR_120429
HGNC:42748	LINC00415	long intergenic non-protein coding RNA 415	non-coding RNA	RNA, long non-coding	Approved	13q12.13	13q12.13							2011-08-18			2014-11-18	100874163	ENSG00000231983	OTTHUMG00000016610
HGNC:42755	LINC00421	long intergenic non-protein coding RNA 421	non-coding RNA	RNA, long non-coding	Approved	13q12.11	13q12.11							2011-08-18			2014-11-18	100287114	ENSG00000236834	OTTHUMG00000016488	uc021rgw.1		NR_034026
HGNC:42758	LINC00423	long intergenic non-protein coding RNA 423	non-coding RNA	RNA, long non-coding	Approved	13q13.1	13q13.1							2011-08-18			2014-11-18	100874167	ENSG00000226968	OTTHUMG00000016703	uc031qlb.1		NR_047020
HGNC:42815	LINC00424	long intergenic non-protein coding RNA 424	non-coding RNA	RNA, long non-coding	Approved	13q12.11	13q12.11							2011-08-23			2014-11-18	100874182	ENSG00000226722	OTTHUMG00000016547	uc031qkr.1		NR_047040
HGNC:42761	LINC00426	long intergenic non-protein coding RNA 426	non-coding RNA	RNA, long non-coding	Approved	13q12.3	13q12.3							2011-08-18			2014-11-19	100188949	ENSG00000238121	OTTHUMG00000016668	uc001usu.3		NR_024464
HGNC:42762	LINC00427	long intergenic non-protein coding RNA 427	non-coding RNA	RNA, long non-coding	Approved	13q12.3	13q12.3							2011-08-18			2014-11-19	100507040	ENSG00000236463	OTTHUMG00000016667
HGNC:42763	LINC00428	long intergenic non-protein coding RNA 428	non-coding RNA	RNA, long non-coding	Approved	13q14.11	13q14.11							2013-08-19			2014-11-19	104355147	ENSG00000229546	OTTHUMG00000016811		AA206719	NR_126389
HGNC:42765	LINC00430	long intergenic non-protein coding RNA 430	non-coding RNA	RNA, long non-coding	Approved	13q31.1	13q31.1	TCONS_00021581						2013-08-08			2014-11-18	106144533	ENSG00000233528	OTTHUMG00000017162		AW661815	NR_132371
HGNC:42766	LINC00431	long intergenic non-protein coding RNA 431	non-coding RNA	RNA, long non-coding	Approved	13q34	13q34							2013-08-08			2014-11-19	104355135	ENSG00000225760	OTTHUMG00000017351		BG181389	NR_126378
HGNC:42768	LINC00433	long intergenic non-protein coding RNA 433	non-coding RNA	RNA, long non-coding	Approved	13q31.2	13q31.2							2011-08-18			2014-11-19	100874168	ENSG00000229443	OTTHUMG00000017171	uc031qmp.1		NR_047021
HGNC:42769	LINC00434	long intergenic non-protein coding RNA 434	non-coding RNA	RNA, long non-coding	Approved	13q21.2	13q21.2							2011-08-18			2014-11-19	100874169	ENSG00000227336	OTTHUMG00000017005			NR_047022
HGNC:42772	LINC00437	long intergenic non-protein coding RNA 437	non-coding RNA	RNA, long non-coding	Approved	13q13.3	13q13.3	TCONS_00021639						2013-08-08			2014-11-18	101929121	ENSG00000236354	OTTHUMG00000016756		BM927018	NR_126377
HGNC:42777	LINC00440	long intergenic non-protein coding RNA 440	non-coding RNA	RNA, long non-coding	Approved	13q31.2	13q31.2							2011-08-18			2014-11-18	100874172	ENSG00000234660	OTTHUMG00000017175			NR_047025
HGNC:42778	LINC00441	long intergenic non-protein coding RNA 441	non-coding RNA	RNA, long non-coding	Approved	13q14.2	13q14.2	ncRNA-RB1						2011-08-18			2015-01-29	100862704	ENSG00000231473	OTTHUMG00000016896	uc001vca.3		NR_046414			25579178
HGNC:42779	LINC00442	long intergenic non-protein coding RNA 442	non-coding RNA	RNA, long non-coding	Approved	13q12.11	13q12.11							2011-08-18			2014-11-18	348021	ENSG00000232685	OTTHUMG00000016475	uc001uma.1		NR_026852
HGNC:42780	LINC00443	long intergenic non-protein coding RNA 443	non-coding RNA	RNA, long non-coding	Approved	13q33.3	13q33.3							2011-08-18			2014-11-18	100874173	ENSG00000230156	OTTHUMG00000017323	uc031qnf.1		NR_047026
HGNC:42781	LINC00444	long intergenic non-protein coding RNA 444	non-coding RNA	RNA, long non-coding	Approved	13q14.2	13q14.2							2011-08-18			2014-11-19	100874174	ENSG00000234689	OTTHUMG00000016886
HGNC:42782	LINC00445	long intergenic non-protein coding RNA 445	non-coding RNA	RNA, long non-coding	Approved	13q13.3	13q13.3							2011-08-18			2014-11-19	100507114	ENSG00000236036	OTTHUMG00000016726			XR_253157
HGNC:42783	LINC00446	long intergenic non-protein coding RNA 446	non-coding RNA	RNA, long non-coding	Approved	13q22.3	13q22.3							2011-08-18			2014-11-18	100874175	ENSG00000229249	OTTHUMG00000017115	uc031qmk.1		NR_047028
HGNC:42785	LINC00448	long intergenic non-protein coding RNA 448	non-coding RNA	RNA, long non-coding	Approved	13q21.31	13q21.31							2011-08-18			2014-11-18	100874176	ENSG00000228669	OTTHUMG00000017019			NR_120403
HGNC:42786	LINC00449	long intergenic non-protein coding RNA 449	non-coding RNA	RNA, long non-coding	Approved	13q32.3	13q32.3							2011-08-18			2014-11-19	106478991	ENSG00000203441	OTTHUMG00000017270			NR_133664
HGNC:42802	LINC00454	long intergenic non-protein coding RNA 454	non-coding RNA	RNA, long non-coding	Approved	13q34	13q34							2011-08-22			2014-11-18	100874178	ENSG00000226921	OTTHUMG00000017392			XR_915299
HGNC:42804	LINC00456	long intergenic non-protein coding RNA 456	non-coding RNA	RNA, long non-coding	Approved	13q32.1	13q32.1							2013-08-19			2015-07-09	103625683	ENSG00000233124	OTTHUMG00000017237		BG623605	NR_125725
HGNC:42805	LINC00457	long intergenic non-protein coding RNA 457	non-coding RNA	RNA, long non-coding	Approved	13q13.2	13q13.2							2011-08-22			2014-11-18	100874179	ENSG00000225179	OTTHUMG00000016718	uc031qld.2		NR_047036
HGNC:42807	LINC00458	long intergenic non-protein coding RNA 458	non-coding RNA	RNA, long non-coding	Approved	13q14.3	13q14.3	LncRNA-ES3						2011-08-22			2014-11-18	100507428	ENSG00000234787	OTTHUMG00000016984	uc001vhn.4	BC026300	NR_108062
HGNC:42808	LINC00459	long intergenic non-protein coding RNA 459	non-coding RNA	RNA, long non-coding	Approved	13q21.31	13q21.31							2011-08-22			2014-11-19	100874180	ENSG00000229307	OTTHUMG00000017015
HGNC:42809	LINC00460	long intergenic non-protein coding RNA 460	non-coding RNA	RNA, long non-coding	Approved	13q33.3	13q33.3							2011-08-22			2014-11-19	728192	ENSG00000233532	OTTHUMG00000017319	uc001vqg.4		NR_034119
HGNC:42810	LINC00461	long intergenic non-protein coding RNA 461	non-coding RNA	RNA, long non-coding	Approved	5q14.3	05q14.3	"EyeLinc1|Visc-1a|Visc-1b|Visc-2|LOC645323"	visual cortex expressed					2011-08-18			2014-11-20	645323	ENSG00000245526	OTTHUMG00000162632	uc003kjg.3		NR_024384			"25209608|25392693"	MGI:2443574	RGD:4888542			616611
HGNC:42811	LINC00462	long intergenic non-protein coding RNA 462	non-coding RNA	RNA, long non-coding	Approved	13q14.2	13q14.2							2011-08-22			2014-11-19	100129597	ENSG00000233610	OTTHUMG00000016905	uc031qln.1		NR_051983
HGNC:42813	LINC00463	long intergenic non-protein coding RNA 463	non-coding RNA	RNA, long non-coding	Approved	13q12.13	13q12.13	TCONS_l2_00007499		AMER2-AS1	AMER2 antisense RNA 1 (head to head)			2013-08-08	2014-06-17	2014-06-17	2014-11-18	101928922	ENSG00000234056	OTTHUMG00000016604		BM666193	NR_120428
HGNC:27294	LINC00466	long intergenic non-protein coding RNA 466	non-coding RNA	RNA, long non-coding	Approved	1p31.3	01p31.3							2011-08-25			2014-11-18	199899	ENSG00000224209	OTTHUMG00000009143	uc001daw.2		NR_038252			12477932
HGNC:28227	LINC00467	long intergenic non-protein coding RNA 467	non-coding RNA	RNA, long non-coding	Approved	1q32.3	01q32.3	MGC14801		C1orf97	chromosome 1 open reading frame 97			2005-05-31	2013-12-05	2013-12-05	2014-11-19	84791	ENSG00000153363	OTTHUMG00000036998	uc001hil.4	BC005997	NR_026761		Q9BRT7	24586304
HGNC:26863	LINC00469	long intergenic non-protein coding RNA 469	non-coding RNA	RNA, long non-coding	Approved	17q25.1	17q25.1	FLJ40319		C17orf54	chromosome 17 open reading frame 54			2005-12-15	2011-08-31	2011-08-31	2012-10-12	283982	ENSG00000177338	OTTHUMG00000167833	uc010dfo.2	AK097638	NM_182564		Q8N7U9
HGNC:1225	LINC00470	long intergenic non-protein coding RNA 470	non-coding RNA	RNA, long non-coding	Approved	18p11.32	18p11.32			C18orf2	chromosome 18 open reading frame 2			2000-08-11	2011-08-31	2011-08-31	2012-10-12	56651	ENSG00000132204	OTTHUMG00000178327	uc002klg.2	AF295730	NR_023925		Q9BZP3	11173868				LINC00470
HGNC:28668	LINC00471	long intergenic non-protein coding RNA 471	non-coding RNA	RNA, long non-coding	Approved	2q37.1	02q37.1	MGC43122		C2orf52	chromosome 2 open reading frame 52			2006-11-03	2011-08-31	2011-08-31	2014-11-18	151477	ENSG00000181798	OTTHUMG00000133227	uc002vrx.1	BC033054	NM_173513		Q8N535	12477932
HGNC:21380	LINC00472	long intergenic non-protein coding RNA 472	non-coding RNA	RNA, long non-coding	Approved	6q13	06q13	"dJ288M22.3|FLJ13189"		C6orf155	chromosome 6 open reading frame 155			2003-06-11	2011-08-31	2011-08-31	2015-04-22	79940	ENSG00000233237	OTTHUMG00000015006	uc003pfz.1		NR_121612		Q9H8W2	25865225
HGNC:21160	LINC00473	long intergenic non-protein coding RNA 473	non-coding RNA	RNA, long non-coding	Approved	6q27	06q27	bA142J11.1		C6orf176	chromosome 6 open reading frame 176			2003-11-25	2011-08-31	2011-08-31	2014-11-19	90632	ENSG00000223414	OTTHUMG00000015990	uc011egl.1	BC008632	NR_026860		A8K010	22108211
HGNC:23367	LINC00474	long intergenic non-protein coding RNA 474	non-coding RNA	RNA, long non-coding	Approved	9q31.3	09q31.3	EST-YD1		C9orf27	chromosome 9 open reading frame 27			2003-11-14	2011-08-31	2011-08-31	2014-11-19	58483	ENSG00000204148	OTTHUMG00000020551	uc004bjm.3	AB021923	NM_021208		Q9P2X8
HGNC:23569	LINC00475	long intergenic non-protein coding RNA 475	non-coding RNA	RNA, long non-coding	Approved	9q22.31	09q22.31			C9orf44	chromosome 9 open reading frame 44			2003-11-25	2011-08-31	2011-08-31	2012-10-12	158314	ENSG00000225511	OTTHUMG00000020216	uc004arp.1	AK023662	NR_027341
HGNC:27858	LINC00476	long intergenic non-protein coding RNA 476	non-coding RNA	RNA, long non-coding	Approved	9q22.33	09q22.33			C9orf130	chromosome 9 open reading frame 130			2004-04-16	2013-12-05	2013-12-05	2014-11-18	100128782	ENSG00000175611	OTTHUMG00000020286	uc004avp.4	AK092137	NR_023389		Q8WZB0
HGNC:26557	LINC00477	long intergenic non-protein coding RNA 477	non-coding RNA	RNA, long non-coding	Approved	12p12.1	12p12.1	"FLJ32894|FAM191B"	family with sequence similarity 191, member B	C12orf67	chromosome 12 open reading frame 67			2008-07-11	2011-08-31	2011-08-31	2014-11-18	144360	ENSG00000197503	OTTHUMG00000159485	uc001rgb.1	AK057456	NM_144667		Q96M19	14702039
HGNC:19727	LINC00479	long intergenic non-protein coding RNA 479	non-coding RNA	RNA, long non-coding	Approved	21q22.3	21q22.3	"PRED76|FLJ32835"		C21orf129	chromosome 21 open reading frame 129			2003-12-15	2011-08-31	2011-08-31	2014-11-19	150135	ENSG00000236384	OTTHUMG00000086773	uc010got.1	AK057397	NR_027272		Q96M42
HGNC:26816	LINC00482	long intergenic non-protein coding RNA 482	non-coding RNA	RNA, long non-coding	Approved	17q25.3	17q25.3	FLJ39421		C17orf55	chromosome 17 open reading frame 55			2005-12-15	2011-09-01	2011-09-01	2012-10-12	284185	ENSG00000185168	OTTHUMG00000177904	uc002kac.1	AK096740	NM_178519		Q8N8I6
HGNC:26080	LINC00483	long intergenic non-protein coding RNA 483	non-coding RNA	RNA, long non-coding	Approved	17q21.33	17q21.33	FLJ20694		C17orf73	chromosome 17 open reading frame 73			2006-01-04	2013-12-05	2013-12-05	2014-11-18	55018	ENSG00000167117	OTTHUMG00000132429	uc031rdf.1	AK000701	NR_073199		Q53H64
HGNC:27862	LINC00484	long intergenic non-protein coding RNA 484	non-coding RNA	RNA, long non-coding	Approved	9q22.31	09q22.31			C9orf73	chromosome 9 open reading frame 73			2004-01-06	2011-09-06	2011-09-06	2012-10-12	100129347	ENSG00000235641	OTTHUMG00000020203		AK095132	XR_958594
HGNC:27476	LINC00485	long intergenic non-protein coding RNA 485	non-coding RNA	RNA, long non-coding	Approved	12q23.2	12q23.2							2011-09-08			2012-10-12	283432	ENSG00000258169	OTTHUMG00000169965	uc021rct.1	BC037211	NR_033855
HGNC:42946	LINC00486	long intergenic non-protein coding RNA 486	non-coding RNA	RNA, long non-coding	Approved	2p22.3	02p22.3							2011-09-08			2012-10-12	285045	ENSG00000230876	OTTHUMG00000152136	uc002roo.2		NR_027099
HGNC:42947	LINC00487	long intergenic non-protein coding RNA 487	non-coding RNA	RNA, long non-coding	Approved	2p25.2	02p25.2	FLJ42418						2011-09-08			2012-10-12	400941	ENSG00000205837	OTTHUMG00000151630	uc002qym.2		NR_038369
HGNC:32675	LINC00488	long intergenic non-protein coding RNA 488	non-coding RNA	RNA, long non-coding	Approved	3q13.13	03q13.13	FLJ41232		C3orf66	chromosome 3 open reading frame 66			2006-03-30	2011-09-14	2011-09-14	2012-10-12	677779	ENSG00000214381	OTTHUMG00000159206	uc003dxn.5	AK123226	NR_026767
HGNC:43426	LINC00489	long intergenic non-protein coding RNA 489	non-coding RNA	RNA, long non-coding	Approved	20q11.23	20q11.23							2011-10-20			2012-10-12	100861522	ENSG00000225759	OTTHUMG00000046198	uc031rte.1	DB341379	NR_047461
HGNC:43428	LINC00491	long intergenic non-protein coding RNA 491	non-coding RNA	RNA, long non-coding	Approved	5q21.1	05q21.1	BC008363						2011-10-20			2014-09-10	285708	ENSG00000250682	OTTHUMG00000162775	uc032vez.1	CN270888	NR_103753			25200694
HGNC:43429	LINC00492	long intergenic non-protein coding RNA 492	non-coding RNA	RNA, long non-coding	Approved	5q21.1	05q21.1							2011-10-20			2012-10-12	100861468	ENSG00000250958	OTTHUMG00000162776	uc032veu.1	CA314239	NR_047462
HGNC:43430	LINC00493	long intergenic non-protein coding RNA 493	non-coding RNA	RNA, long non-coding	Approved	20p11.23	20p11.23	LOC388789						2011-10-20			2014-11-20	388789	ENSG00000232388	OTTHUMG00000031978	uc002wre.4		NR_015432			25392693		RGD:1566320
HGNC:27657	LINC00494	long intergenic non-protein coding RNA 494	non-coding RNA	RNA, long non-coding	Approved	20q13.13	20q13.13							2011-10-28			2014-11-18	284749	ENSG00000235621	OTTHUMG00000032682	uc002xtt.2		NR_026958			12477932
HGNC:43435	LINC00498	long intergenic non-protein coding RNA 498	non-coding RNA	RNA, long non-coding	Approved	4q28.3	04q28.3							2011-10-28			2012-10-12	100874046	ENSG00000248397	OTTHUMG00000161288
HGNC:43436	LINC00499	long intergenic non-protein coding RNA 499	non-coding RNA	RNA, long non-coding	Approved	4q28.3	04q28.3							2011-10-28			2012-10-12	100874047	ENSG00000251372	OTTHUMG00000161286	uc031sha.1		NR_051987
HGNC:43437	LINC00500	long intergenic non-protein coding RNA 500	non-coding RNA	RNA, long non-coding	Approved	4q28.3	04q28.3							2011-10-28			2012-10-12	106480440	ENSG00000249381	OTTHUMG00000161287
HGNC:43439	LINC00501	long intergenic non-protein coding RNA 501	non-coding RNA	RNA, long non-coding	Approved	3q26.32	03q26.32							2011-10-28			2012-10-12	100820709	ENSG00000203645	OTTHUMG00000157234	uc032skk.1	AK055528	NR_047465
HGNC:43442	LINC00502	long intergenic non-protein coding RNA 502	non-coding RNA	RNA, long non-coding	Approved	10q23.31	10q23.31							2011-10-28			2012-10-12	100874184	ENSG00000224851	OTTHUMG00000018738	uc031pwt.1		NR_047467
HGNC:43555	LINC00504	long intergenic non-protein coding RNA 504	non-coding RNA	RNA, long non-coding	Approved	4p15.33	04p15.33							2011-11-07			2012-10-12	201853	ENSG00000248360	OTTHUMG00000160121			NR_126435
HGNC:43556	LINC00505	long intergenic non-protein coding RNA 505	non-coding RNA	RNA, long non-coding	Approved	1p33	01p33							2011-11-07			2012-10-12	100874049	ENSG00000225667	OTTHUMG00000007985
HGNC:43557	LINC00506	long intergenic non-protein coding RNA 506	non-coding RNA	RNA, long non-coding	Approved	3p12.1	03p12.1							2011-11-07			2012-10-12	100846978	ENSG00000281392	OTTHUMG00000189538	uc003dqo.3	BC030609	NR_047469
HGNC:43558	LINC00507	long intergenic non-protein coding RNA 507	non-coding RNA	RNA, long non-coding	Approved	12q24.32	12q24.32							2011-11-07			2012-10-12	100862680	ENSG00000256193	OTTHUMG00000168425	uc031qkg.1		NR_046392
HGNC:43559	LINC00508	long intergenic non-protein coding RNA 508	non-coding RNA	RNA, long non-coding	Approved	12q24.32	12q24.32							2011-11-07			2012-10-12	104472718	ENSG00000256971	OTTHUMG00000168426			NR_126452
HGNC:43564	LINC00511	long intergenic non-protein coding RNA 511	non-coding RNA	RNA, long non-coding	Approved	17q24.3	17q24.3	onco-lncRNA-12						2011-11-07			2015-07-29	400619	ENSG00000227036	OTTHUMG00000132227	uc021ucl.1	AK129994	NR_033876			25864709
HGNC:27549	LINC00514	long intergenic non-protein coding RNA 514	non-coding RNA	RNA, long non-coding	Approved	16p13.3	16p13.3							2011-11-23			2012-10-12	283875			uc002css.1	AK098017	NR_033861
HGNC:16019	LINC00515	long intergenic non-protein coding RNA 515	non-coding RNA	RNA, long non-coding	Approved	21q21.3	21q21.3	PRED21		C21orf71	chromosome 21 open reading frame 71			2002-11-26	2011-11-23	2011-11-23	2012-10-12	282566			uc011acd.2	AF086441	NR_024092
HGNC:19831	LINC00517	long intergenic non-protein coding RNA 517	non-coding RNA	RNA, long non-coding	Approved	14q21.1	14q21.1			C14orf26	chromosome 14 open reading frame 26			2003-01-13	2011-12-07	2011-12-07	2012-10-12	400208	ENSG00000259091	OTTHUMG00000170594		AA029430	NR_135286
HGNC:28626	LINC00518	long intergenic non-protein coding RNA 518	non-coding RNA	RNA, long non-coding	Approved	6p24.3	06p24.3	MGC40222		C6orf218	chromosome 6 open reading frame 218			2006-04-04	2011-11-25	2011-11-25	2014-11-19	221718	ENSG00000183674	OTTHUMG00000159175	uc003myz.2	BC028118	NR_027793		Q8N0U6	"12477932|24906614"
HGNC:19838	LINC00519	long intergenic non-protein coding RNA 519	non-coding RNA	RNA, long non-coding	Approved	14q22.1	14q22.1			C14orf30	chromosome 14 open reading frame 30			2002-11-27	2011-11-29	2011-11-29	2012-10-12	161342	ENSG00000258955	OTTHUMG00000171090		BG121773
HGNC:19843	LINC00520	long intergenic non-protein coding RNA 520	non-coding RNA	RNA, long non-coding	Approved	14q22.3	14q22.3			C14orf34	chromosome 14 open reading frame 34			2002-11-27	2011-11-29	2011-11-29	2012-10-12	645687	ENSG00000258791	OTTHUMG00000171059	uc010trd.2	BF572611	NR_026796
HGNC:19860	LINC00521	long intergenic non-protein coding RNA 521	non-coding RNA	RNA, long non-coding	Approved	14q32.12	14q32.12			C14orf48	chromosome 14 open reading frame 48			2002-11-27	2011-11-29	2011-11-29	2014-11-18	256369	ENSG00000175699	OTTHUMG00000156974	uc001ycg.1	BI463117	NR_024182		Q8NCU1
HGNC:20117	LINC00523	long intergenic non-protein coding RNA 523	non-coding RNA	RNA, long non-coding	Approved	14q32.2	14q32.2			C14orf70	chromosome 14 open reading frame 70			2003-01-13	2011-11-30	2011-11-30	2012-10-12	283601	ENSG00000196273	OTTHUMG00000171592	uc001yhr.1		NR_024096		Q86TU6
HGNC:20118	LINC00524	long intergenic non-protein coding RNA 524	non-coding RNA	RNA, long non-coding	Approved	14q32.31	14q32.31			C14orf71	chromosome 14 open reading frame 71			2003-01-13	2011-11-30	2011-11-30	2012-10-12	338002	ENSG00000259023	OTTHUMG00000171679		AA843471	NR_126006
HGNC:40290	LINC00525	long intergenic non-protein coding RNA 525	non-coding RNA	RNA, long non-coding	Approved	7p12.3	07p12.3							2011-12-05			2014-11-18	84847	ENSG00000146666	OTTHUMG00000155644	uc003tnx.3	BC007354	NR_038407
HGNC:28278	LINC00526	long intergenic non-protein coding RNA 526	non-coding RNA	RNA, long non-coding	Approved	18p11.31	18p11.31	"MGC17515|HsT959"		C18orf18	chromosome 18 open reading frame 18			2004-05-05	2011-12-07	2011-12-07	2014-11-19	147525	ENSG00000264575	OTTHUMG00000178804	uc010wzd.2	BC010538	NR_026849		Q96FQ7	12477932
HGNC:17215	LINC00527	long intergenic non-protein coding RNA 527	non-coding RNA	RNA, long non-coding	Approved	21q22.2	21q22.2			C21orf104	chromosome 21 open reading frame 104			2003-10-01	2011-12-07	2011-12-07	2014-11-18	54748				AJ011409			Q9UJ94
HGNC:26875	LINC00528	long intergenic non-protein coding RNA 528	non-coding RNA	RNA, long non-coding	Approved	22q11.21	22q11.21	FLJ40542		C22orf37	chromosome 22 open reading frame 37			2006-10-17	2011-12-07	2011-12-07	2012-10-12	200298	ENSG00000269220	OTTHUMG00000186097	uc032qff.1	AK097861	NR_103718		Q8N1L1	14702039				LINC00528
HGNC:15544	LINC00529	long intergenic non-protein coding RNA 529	non-coding RNA	RNA, long non-coding	Approved	8p23-p22	08p23-p22			C8orf8	chromosome 8 open reading frame 8			2001-04-25	2011-12-08	2011-12-08	2012-10-12	83647	ENSG00000236827	OTTHUMG00000165427		AJ301561				11896452
HGNC:18690	LINC00533	long intergenic non-protein coding RNA 533	non-coding RNA	RNA, long non-coding	Approved	6p21	06p21	"bA373N24.1|C6orf39"		C6orf38	chromosome 6 open reading frame 38			2003-11-26	2011-12-13	2011-12-13	2012-10-12	387055	ENSG00000235570	OTTHUMG00000016245		"AA913908|AI688709"	NR_135285
HGNC:43643	LINC00534	long intergenic non-protein coding RNA 534	non-coding RNA	RNA, long non-coding	Approved	8q21.3	08q21.3							2011-12-13			2012-10-12	100874052	ENSG00000253394	OTTHUMG00000163968	uc031tbq.1		NR_051989
HGNC:43644	LINC00535	long intergenic non-protein coding RNA 535	non-coding RNA	RNA, long non-coding	Approved	8q22.1	08q22.1							2011-12-13			2012-10-12	642924	ENSG00000246662	OTTHUMG00000164234	uc022ayb.1		NR_033858
HGNC:43645	LINC00536	long intergenic non-protein coding RNA 536	non-coding RNA	RNA, long non-coding	Approved	8q23.3	08q23.3							2011-12-13			2012-10-12	100859921	ENSG00000249917	OTTHUMG00000164936	uc031tcc.1	BC040336	NR_046215
HGNC:43654	LINC00537	long intergenic non-protein coding RNA 537	non-coding RNA	RNA, long non-coding	Approved	9q13	09q13							2012-01-16			2012-10-12	203274				BC110369
HGNC:43655	LINC00538	long intergenic non-protein coding RNA 538	non-coding RNA	RNA, long non-coding	Approved	1q32.3	01q32.3	"Yiya|PROX1UT"	PROX1 upstream transcript					2012-01-23			2014-06-23	100861504	ENSG00000281664	OTTHUMG00000189733	uc031psb.1	JF495099	NR_046189			22258142					614635
HGNC:43672	LINC00539	long intergenic non-protein coding RNA 539	non-coding RNA	RNA, long non-coding	Approved	13q12.11	13q12.11			LINC00422	long intergenic non-protein coding RNA 422			2012-01-30			2015-01-29	100652865	ENSG00000224429	OTTHUMG00000016541	uc031zyg.1	BG940872	NR_103840
HGNC:43673	LINC00540	long intergenic non-protein coding RNA 540	non-coding RNA	RNA, long non-coding	Approved	13q12.11	13q12.11							2012-01-30			2012-10-12	100506622	ENSG00000276476	OTTHUMG00000187111	uc001uoi.3	"AK054845|BC035104"	NR_103810
HGNC:43678	LINC00543	long intergenic non-protein coding RNA 543	non-coding RNA	RNA, long non-coding	Approved	13q12.2	13q12.2							2012-01-30			2012-10-12	100132234	ENSG00000260704	OTTHUMG00000170880		"CB142335|AI262987"	NR_135254
HGNC:43679	LINC00544	long intergenic non-protein coding RNA 544	non-coding RNA	RNA, long non-coding	Approved	13q12.3	13q12.3							2012-09-12			2014-09-30	440131	ENSG00000122043	OTTHUMG00000016659	uc010aav.3		NR_033889							LINC00544
HGNC:43680	LINC00545	long intergenic non-protein coding RNA 545	non-coding RNA	RNA, long non-coding	Approved	13q12.3	13q12.3							2012-01-30			2012-10-12	440132	ENSG00000236094	OTTHUMG00000016678	uc032aax.1	"AW971998|AA514237"	NR_103813
HGNC:43682	LINC00547	long intergenic non-protein coding RNA 547	non-coding RNA	RNA, long non-coding	Approved	13q13.3	13q13.3	FLJ34747						2012-01-30			2012-10-12	400121	ENSG00000275226	OTTHUMG00000187339	uc001uwn.1	AK092066	NR_040244
HGNC:43683	LINC00548	long intergenic non-protein coding RNA 548	non-coding RNA	RNA, long non-coding	Approved	13q14.11	13q14.11	FLJ42392						2012-01-30			2012-10-12	400123	ENSG00000278772	OTTHUMG00000187362	uc021rim.1	AK124383	NR_033877
HGNC:43688	LINC00550	long intergenic non-protein coding RNA 550	non-coding RNA	RNA, long non-coding	Approved	13q21.33	13q21.33							2012-01-30			2012-10-12	338862	ENSG00000281778	OTTHUMG00000189544	uc001vio.3	BC042673	NR_038878
HGNC:43691	LINC00551	long intergenic non-protein coding RNA 551	non-coding RNA	RNA, long non-coding	Approved	13q33.3	13q33.3							2012-01-30			2013-09-05	283483	ENSG00000272274	OTTHUMG00000185758	uc031qne.1	AK098538	NR_051977
HGNC:43692	LINC00552	long intergenic non-protein coding RNA 552	non-coding RNA	RNA, long non-coding	Approved	13q34	13q34							2012-01-30			2015-01-29	100130386	ENSG00000279770	OTTHUMG00000186842	uc010tkg.1	AK057435	NR_028064
HGNC:43697	LINC00554	long intergenic non-protein coding RNA 554	non-coding RNA	RNA, long non-coding	Approved	13q32.3	13q32.3							2012-01-31			2012-10-12	100861542	ENSG00000260738	OTTHUMG00000176067	uc032ank.1	BC068276	NR_047483
HGNC:43699	LINC00555	long intergenic non-protein coding RNA 555	non-coding RNA	RNA, long non-coding	Approved	13q33.1	13q33.1							2012-01-31			2012-10-12	100861543	ENSG00000261057	OTTHUMG00000176068		AF339825
HGNC:43700	LINC00556	long intergenic non-protein coding RNA 556	non-coding RNA	RNA, long non-coding	Approved	13q12.11	13q12.11							2012-01-31			2012-10-12	100861551	ENSG00000260131	OTTHUMG00000175961		AF086361
HGNC:43701	LINC00557	long intergenic non-protein coding RNA 557	non-coding RNA	RNA, long non-coding	Approved	13q32.1	13q32.1							2012-01-31			2012-10-12	100861544	ENSG00000260962	OTTHUMG00000176061		AF339811	NR_047487
HGNC:43702	LINC00558	long intergenic non-protein coding RNA 558	non-coding RNA	RNA, long non-coding	Approved	13q14.3	13q14.3							2012-01-31			2014-05-09	100861552	ENSG00000261517	OTTHUMG00000176029	uc031qlu.1	BC041877	NR_047488
HGNC:43703	LINC00559	long intergenic non-protein coding RNA 559	non-coding RNA	RNA, long non-coding	Approved	13q31.3	13q31.3							2012-01-31			2012-10-12	100874187	ENSG00000261446	OTTHUMG00000176057	uc031qmr.2	BC043442	NR_047489
HGNC:43704	LINC00560	long intergenic non-protein coding RNA 560	non-coding RNA	RNA, long non-coding	Approved	13q31.2	13q31.2							2012-01-31			2012-10-12	100861553	ENSG00000261666	OTTHUMG00000176053		BC043278	XR_253191
HGNC:43705	LINC00561	long intergenic non-protein coding RNA 561	non-coding RNA	RNA, long non-coding	Approved	13q22.2	13q22.2							2012-01-31			2012-10-12	100861545	ENSG00000261206	OTTHUMG00000176038		BC034981
HGNC:43706	LINC00562	long intergenic non-protein coding RNA 562	non-coding RNA	RNA, long non-coding	Approved	13q14.2	13q14.2							2012-01-31			2012-10-12	100861549	ENSG00000260388	OTTHUMG00000175994		AK123146	NR_047492
HGNC:43707	LINC00563	long intergenic non-protein coding RNA 563	non-coding RNA	RNA, long non-coding	Approved	13q14.13	13q14.13							2012-01-31			2012-10-12	100861554	ENSG00000261097	OTTHUMG00000175991	uc031qll.1	U79295	NR_047493
HGNC:43708	LINC00564	long intergenic non-protein coding RNA 564	non-coding RNA	RNA, long non-coding	Approved	13q31.1	13q31.1							2012-01-31			2012-10-12	100861546	ENSG00000260094	OTTHUMG00000176051		BC039360	NR_047494
HGNC:43709	LINC00565	long intergenic non-protein coding RNA 565	non-coding RNA	RNA, long non-coding	Approved	13q34	13q34							2012-01-31			2012-10-12	100861555	ENSG00000260910	OTTHUMG00000176086	uc031qnq.1	AK092053	NR_047495
HGNC:43710	LINC00566	long intergenic non-protein coding RNA 566	non-coding RNA	RNA, long non-coding	Approved	13q12.12	13q12.12							2012-01-31			2012-10-12	100861547	ENSG00000261498	OTTHUMG00000175964		BC038727	NR_131903
HGNC:43711	LINC00567	long intergenic non-protein coding RNA 567	non-coding RNA	RNA, long non-coding	Approved	13q34	13q34							2012-01-31			2012-10-12	283486	ENSG00000259831	OTTHUMG00000176071		BC035264	NR_135280
HGNC:43717	LINC00570	long intergenic non-protein coding RNA 570	non-coding RNA	RNA, long non-coding	Approved	2p25.1	02p25.1	ncRNA-a5				Long non-coding RNAs	788	2012-02-02			2014-10-22	100874055	ENSG00000224177	OTTHUMG00000151818	uc031rnr.1	"BX102688|AI493106"	NR_047499			20887892																			LINC00570
HGNC:43721	LINC00571	long intergenic non-protein coding RNA 571	non-coding RNA	RNA, long non-coding	Approved	13q13.3	13q13.3							2012-02-06			2012-10-12	100874188	ENSG00000223685	OTTHUMG00000016755	uc031qle.1	"BM023585|BF887755"	NR_047500
HGNC:43722	LINC00572	long intergenic non-protein coding RNA 572	non-coding RNA	RNA, long non-coding	Approved	13q12.3	13q12.3							2012-02-06			2012-10-12	100861573	ENSG00000224405	OTTHUMG00000016662	uc032aap.1	BC039674	NR_047501
HGNC:21598	LINC00574	long intergenic non-protein coding RNA 574	non-coding RNA	RNA, long non-coding	Approved	6q27	06q27	"FLJ13162|dJ182D15.1"		C6orf208	chromosome 6 open reading frame 208			2003-11-26	2012-02-22	2012-02-22	2012-10-12	80069	ENSG00000231690	OTTHUMG00000016071	uc010kkz.2	AK023224	NR_026780		Q9H8X3
HGNC:21342	LINC00575	long intergenic non-protein coding RNA 575	non-coding RNA	RNA, long non-coding	Approved	4q21.23	04q21.23			C4orf11	chromosome 4 open reading frame 11			2003-06-09	2012-02-24	2012-02-24	2014-11-19	439934	ENSG00000231782	OTTHUMG00000161121	uc011cck.2	AY316301	NR_024087		Q6W349	15218245
HGNC:43807	LINC00578	long intergenic non-protein coding RNA 578	non-coding RNA	RNA, long non-coding	Approved	3q26.32	03q26.32							2012-03-12			2012-10-12	100505566	ENSG00000228221	OTTHUMG00000157222	uc031sch.2	BX101293	NR_047568
HGNC:43840	LINC00581	long intergenic non-protein coding RNA 581	non-coding RNA	RNA, long non-coding	Approved	6p22.3	06p22.3					Long non-coding RNAs	788	2012-03-26			2014-10-22	100874531	ENSG00000280989	OTTHUMG00000189558	uc032woc.1	BX118339	NR_103790			22245136																			BX118339
HGNC:43842	LINC00582	long intergenic non-protein coding RNA 582	non-coding RNA	RNA, long non-coding	Approved	1q42.2	01q42.2							2012-03-26			2012-10-12	100287814	ENSG00000229228	OTTHUMG00000039488	uc021pkm.3		NR_034037
HGNC:31437	LINC00583	long intergenic non-protein coding RNA 583	non-coding RNA	RNA, long non-coding	Approved	9p23	09p23			C9orf146	chromosome 9 open reading frame 146			2007-08-02	2012-04-03	2012-04-03	2014-11-18	100113404	ENSG00000205636	OTTHUMG00000019564	uc022bdn.1		NR_038194							LINC00583
HGNC:31372	LINC00587	long intergenic non-protein coding RNA 587	non-coding RNA	RNA, long non-coding	Approved	9q31.1	09q31.1	bA785H23.1		C9orf107	chromosome 9 open reading frame 107			2004-06-02	2012-04-11	2012-04-11	2012-10-12	414319	ENSG00000204250	OTTHUMG00000020393	uc033ddi.1	BC038565	NR_103830		B1AMM8
HGNC:24494	LINC00588	long intergenic non-protein coding RNA 588	non-coding RNA	RNA, long non-coding	Approved	8q12.1	08q12.1	DKFZP434F122		C8orf71	chromosome 8 open reading frame 71			2005-09-22	2012-04-17	2012-04-17	2012-10-12	26138	ENSG00000215117	OTTHUMG00000164424	uc003xtg.3		NR_026772		Q9Y4M8	11230166
HGNC:32299	LINC00589	long intergenic non-protein coding RNA 589	non-coding RNA	RNA, long non-coding	Approved	8p12	08p12			C8orf75	chromosome 8 open reading frame 75			2005-09-23	2012-04-17	2012-04-17	2012-10-12	619351	ENSG00000251191	OTTHUMG00000163800	uc003xhn.3	"BC003524|BC014230"	NR_026765
HGNC:27474	LINC00592	long intergenic non-protein coding RNA 592	non-coding RNA	RNA, long non-coding	Approved	12q13.13	12q13.13							2012-04-27			2012-10-12	283404	ENSG00000258279	OTTHUMG00000169627	uc010snp.2	BC039104	NR_027358
HGNC:32382	LINC00593	long intergenic non-protein coding RNA 593	non-coding RNA	RNA, long non-coding	Approved	15q23	15q23	MGC42951		C15orf50	chromosome 15 open reading frame 50			2005-11-24	2012-04-30	2012-04-30	2012-10-12	414926	ENSG00000259703	OTTHUMG00000172102	uc002asj.3	BC031958	NR_026764			12477932
HGNC:32358	LINC00594	long intergenic non-protein coding RNA 594	non-coding RNA	RNA, long non-coding	Approved	15q15.1	15q15.1			C15orf36	chromosome 15 open reading frame 36			2005-10-21	2012-04-30	2012-04-30	2015-01-29	641314	ENSG00000259714	OTTHUMG00000172453		AI278850
HGNC:31430	LINC00595	long intergenic non-protein coding RNA 595	non-coding RNA	RNA, long non-coding	Approved	10q22.3	10q22.3			C10orf101	chromosome 10 open reading frame 101			2004-05-27	2012-04-30	2012-04-30	2012-10-12	414243	ENSG00000227136	OTTHUMG00000018552	uc001jzw.2	"AA256890|BQ082446|BQ070817"	NR_073447
HGNC:23167	LINC00596	long intergenic non-protein coding RNA 596	non-coding RNA	RNA, long non-coding	Approved	14q11.2	14q11.2	CNSLT1I7G		C14orf165	chromosome 14 open reading frame 165			2004-06-11	2012-04-30	2012-04-30	2012-10-12	414767	ENSG00000259334	OTTHUMG00000171723		"BX161431|CR615368"			Q86U02
HGNC:1193	LINC00597	long intergenic non-protein coding RNA 597	non-coding RNA	RNA, long non-coding	Approved	15q23-q24	15q23-q24			C15orf5	chromosome 15 open reading frame 5			1999-12-22	2012-04-30	2012-04-30	2012-10-12	81698			uc002bcp.4	AL109679	NR_026813		Q9H2U6
HGNC:42770	LINC00598	long intergenic non-protein coding RNA 598	non-coding RNA	RNA, long non-coding	Approved	13q14.11	13q14.11	TTL	twelve-thirteen translocation leukemia transcript (non-protein coding)					2012-05-01			2013-08-08	646982	ENSG00000215483	OTTHUMG00000016772			NR_024505			12764377
HGNC:27231	LINC00599	long intergenic non-protein coding RNA 599	non-coding RNA	RNA, long non-coding	Approved	8p23.1	08p23.1	Rncr3	retinal non-coding RNA 3			Long non-coding RNAs	788	2012-05-01			2014-10-22	157627	ENSG00000253230	OTTHUMG00000163734	uc003wsu.2	AF052108	NR_024281			"8619474|9110174"																			rncr3
HGNC:43916	LINC00601	long intergenic non-protein coding RNA 601	non-coding RNA	RNA, long non-coding	Approved	10q26.2	10q26.2							2012-05-03			2012-10-12	101101772	ENSG00000235180	OTTHUMG00000019244	uc031pxp.1	BF215388	NR_073453
HGNC:43917	LINC00602	long intergenic non-protein coding RNA 602	non-coding RNA	RNA, long non-coding	Approved	6q27	06q27							2012-05-03			2012-10-12	441177	ENSG00000281832	OTTHUMG00000189549	uc011egm.3	BC110806	NR_027284
HGNC:43918	LINC00603	long intergenic non-protein coding RNA 603	non-coding RNA	RNA, long non-coding	Approved	5p13.1	05p13.1							2012-05-01			2012-10-12	102467077	ENSG00000250048	OTTHUMG00000162195	uc032urs.1	"BG181872|BX100325"	NR_104633
HGNC:43924	LINC00604	long intergenic non-protein coding RNA 604	non-coding RNA	RNA, long non-coding	Approved	5p13.1	05p13.1							2012-05-04			2012-10-12	106144578	ENSG00000250585	OTTHUMG00000162074		"AI539454|BX115904"
HGNC:43928	LINC00605	long intergenic non-protein coding RNA 605	non-coding RNA	RNA, long non-coding	Approved	14q32.32	14q32.32							2012-05-04			2012-10-12	100131366	ENSG00000251533	OTTHUMG00000171894	uc001ymn.3	BC035396	NR_033938
HGNC:43931	LINC00606	long intergenic non-protein coding RNA 606	non-coding RNA	RNA, long non-coding	Approved	3p25.3	03p25.3							2012-05-04			2012-10-12	285370	ENSG00000226567	OTTHUMG00000155455	uc003bvx.1	AK093398	NR_027102
HGNC:43944	LINC00607	long intergenic non-protein coding RNA 607	non-coding RNA	RNA, long non-coding	Approved	2q35	02q35							2012-05-11			2012-10-12	646324	ENSG00000235770	OTTHUMG00000154834	uc002vfm.1	AK091865	NR_037195
HGNC:27179	LINC00608	long intergenic non-protein coding RNA 608	non-coding RNA	RNA, long non-coding	Approved	2q35	02q35							2012-05-11			2014-11-18	151300	ENSG00000236445	OTTHUMG00000154665	uc002vjg.4	BC033552	NR_015390			12477932
HGNC:43960	LINC00609	long intergenic non-protein coding RNA 609	non-coding RNA	RNA, long non-coding	Approved	14q13.2-q13.3	14q13.2-q13.3							2012-05-16			2012-10-12	101101773	ENSG00000257585	OTTHUMG00000170616	uc031qog.1	DN993271	NR_073454
HGNC:23262	LINC00610	long intergenic non-protein coding RNA 610	non-coding RNA	RNA, long non-coding	Approved	11p13	11p13	FLJ45212		C11orf55	chromosome 11 open reading frame 55			2006-02-11	2012-05-16	2012-05-16	2015-01-29	399879		OTTHUMG00000156310		AK127155			Q6ZST8
HGNC:28621	LINC00612	long intergenic non-protein coding RNA 612	non-coding RNA	RNA, long non-coding	Approved	12p13.31	12p13.31	"MGC40170|FLJ41814"		C12orf33	chromosome 12 open reading frame 33			2006-01-20	2012-05-30	2012-05-30	2012-10-12	253128	ENSG00000214851	OTTHUMG00000168288	uc009zgh.2	BC028195	NR_034140		Q8N6U2	12477932
HGNC:44060	LINC00613	long intergenic non-protein coding RNA 613	non-coding RNA	RNA, long non-coding	Approved	4q28.3	04q28.3							2012-05-30			2012-10-12	100507528	ENSG00000248330	OTTHUMG00000161224	uc032txr.1	AW237894	NR_103762
HGNC:30165	LINC00614	long intergenic non-protein coding RNA 614	non-coding RNA	RNA, long non-coding	Approved	10p12.1	10p12.1	FLJ35853		C10orf52	chromosome 10 open reading frame 52			2004-05-27	2012-05-30	2012-05-30	2014-11-18	645587	ENSG00000236983	OTTHUMG00000017850					P0C842
HGNC:26343	LINC00615	long intergenic non-protein coding RNA 615	non-coding RNA	RNA, long non-coding	Approved	12q21.33	12q21.33	FLJ25378		C12orf37	chromosome 12 open reading frame 37			2006-01-23	2012-05-30	2012-05-30	2012-10-12	439916	ENSG00000196243	OTTHUMG00000170071	uc021rbs.1	AK058107	NR_038868		Q96LM1
HGNC:44065	LINC00616	long intergenic non-protein coding RNA 616	non-coding RNA	RNA, long non-coding	Approved	4q28.3	04q28.3							2012-05-30			2012-10-12	641365	ENSG00000248307	OTTHUMG00000161281	uc003ihh.3		NR_037866
HGNC:20110	LINC00618	long intergenic non-protein coding RNA 618	non-coding RNA	RNA, long non-coding	Approved	14q32.2	14q32.2			C14orf63	chromosome 14 open reading frame 63			2002-12-18	2012-07-05	2012-07-05	2012-10-12	145249	ENSG00000225163	OTTHUMG00000171460	uc032blb.1	AA055628	NR_104113
HGNC:31657	LINC00619	long intergenic non-protein coding RNA 619	non-coding RNA	RNA, long non-coding	Approved	10q11.21	10q11.21	bA168P8.1		C10orf136	chromosome 10 open reading frame 136			2004-05-27	2012-07-12	2012-07-12	2012-10-12	414260	ENSG00000204187	OTTHUMG00000018048	uc021ppi.1	BC017939	NR_033923
HGNC:44223	LINC00620	long intergenic non-protein coding RNA 620	non-coding RNA	RNA, long non-coding	Approved	3p25.1	03p25.1							2012-07-16			2013-03-14	285375	ENSG00000224514	OTTHUMG00000155508	uc003byd.1	BC039529	NR_027103			"23478628|21368711"
HGNC:44227	LINC00621	long intergenic non-protein coding RNA 621	non-coding RNA	RNA, long non-coding	Approved	13q12.12	13q12.12							2012-07-23			2012-10-12	100996930	ENSG00000262619	OTTHUMG00000177835		AK091626	XR_914784
HGNC:44251	LINC00622	long intergenic non-protein coding RNA 622	non-coding RNA	RNA, long non-coding	Approved	1p12	01p12							2012-07-25			2012-10-12	644242	ENSG00000260941	OTTHUMG00000176048	uc021osv.1	"AK123168|BC015390"	NR_036540
HGNC:44252	LINC00623	long intergenic non-protein coding RNA 623	non-coding RNA	RNA, long non-coding	Approved	1q21.1	01q21.1							2012-07-25			2015-02-04	728855	ENSG00000226067	OTTHUMG00000185016			NR_024584
HGNC:44254	LINC00624	long intergenic non-protein coding RNA 624	non-coding RNA	RNA, long non-coding	Approved	1q21.1	01q21.1							2012-07-25			2015-01-30	100289211	ENSG00000278811	OTTHUMG00000041476	uc031uuj.1		NR_038423
HGNC:44257	LINC00626	long intergenic non-protein coding RNA 626	non-coding RNA	RNA, long non-coding	Approved	1q24.2	01q24.2	MGC4473						2012-07-25			2012-10-12	79100	ENSG00000225826	OTTHUMG00000034551	uc001gfq.3	BC001841	NR_024160
HGNC:27008	LINC00628	long intergenic non-protein coding RNA 628	non-coding RNA	RNA, long non-coding	Approved	1q32.1	01q32.1							2012-07-25			2012-10-12	127841	ENSG00000280924	OTTHUMG00000189537	uc010pqu.1	BC015457	NR_027022			12477932
HGNC:44262	LINC00629	long intergenic non-protein coding RNA 629	non-coding RNA	RNA, long non-coding	Approved	Xq26.3	Xq26.3							2012-08-01			2012-10-12	100506757	ENSG00000227060	OTTHUMG00000022456	uc004exn.1	BQ374946	NR_038998
HGNC:44263	LINC00630	long intergenic non-protein coding RNA 630	non-coding RNA	RNA, long non-coding	Approved	Xq22.1	Xq22.1							2012-08-01			2012-10-12	100287765	ENSG00000223546	OTTHUMG00000022077	uc004ejq.2	"BC032741|BC040959|DA332880"	NR_038988
HGNC:27865	LINC00632	long intergenic non-protein coding RNA 632	non-coding RNA	RNA, long non-coding	Approved	Xq27.1	Xq27.1							2013-05-17			2014-11-19	286411	ENSG00000203930	OTTHUMG00000022548		AK054978	NR_028344			24833871
HGNC:44269	LINC00633	long intergenic non-protein coding RNA 633	non-coding RNA	RNA, long non-coding	Approved	Xq26.3	Xq26.3							2012-08-02			2012-10-12	100129515	ENSG00000224107	OTTHUMG00000022469	uc004eyi.4	"AI015085|AY730280"	NR_033941
HGNC:27930	LINC00634	long intergenic non-protein coding RNA 634	non-coding RNA	RNA, long non-coding	Approved	22q13.2	22q13.2							2012-08-07			2014-11-18	339674	ENSG00000205704	OTTHUMG00000151274			NR_024355			12477932	MGI:1923755
HGNC:27184	LINC00635	long intergenic non-protein coding RNA 635	non-coding RNA	RNA, long non-coding	Approved	3q13.12	03q13.12							2012-08-07			2012-10-12	151658	ENSG00000241469	OTTHUMG00000159195	uc003dwp.4	BC045586	NR_015414			12477932
HGNC:27702	LINC00636	long intergenic non-protein coding RNA 636	non-coding RNA	RNA, long non-coding	Approved	3q13.12	03q13.12							2012-08-07			2014-11-18	285205	ENSG00000240423	OTTHUMG00000159197	uc003dws.4		NR_015394			12477932
HGNC:27069	LINC00637	long intergenic non-protein coding RNA 637	non-coding RNA	RNA, long non-coding	Approved	14q32.33	14q32.33							2012-08-08			2012-10-12	145216	ENSG00000258735	OTTHUMG00000171648	uc001yoh.1		NR_038436
HGNC:28325	LINC00638	long intergenic non-protein coding RNA 638	non-coding RNA	RNA, long non-coding	Approved	14q32.33	14q32.33	MGC23270						2012-08-08			2012-10-12	196872	ENSG00000258701	OTTHUMG00000170791	uc001ypq.5		NR_024396			12477932
HGNC:27502	LINC00639	long intergenic non-protein coding RNA 639	non-coding RNA	RNA, long non-coding	Approved	14q21.1	14q21.1							2012-08-08			2012-10-12	283547	ENSG00000259070	OTTHUMG00000170746	uc001wun.3	"AK125018|AK127318|BC035119"	NR_039982
HGNC:44291	LINC00640	long intergenic non-protein coding RNA 640	non-coding RNA	RNA, long non-coding	Approved	14q22.1	14q22.1							2012-08-08			2012-10-12	283553	ENSG00000258479	OTTHUMG00000171072	uc021rta.1		NR_038358
HGNC:27511	LINC00641	long intergenic non-protein coding RNA 641	non-coding RNA	RNA, long non-coding	Approved	14q11.2	14q11.2							2012-08-08			2012-10-12	283624	ENSG00000258441	OTTHUMG00000170756	uc001vzu.2	"AK092333|AK093962"	NR_038970
HGNC:44293	LINC00642	long intergenic non-protein coding RNA 642	non-coding RNA	RNA, long non-coding	Approved	14q32.11	14q32.11							2012-08-08			2012-10-12	400238	ENSG00000233208	OTTHUMG00000149923	uc021ryj.1	"BC036259|BX101323"	NR_033986
HGNC:44296	LINC00643	long intergenic non-protein coding RNA 643	non-coding RNA	RNA, long non-coding	Approved	14q23.2	14q23.2							2012-08-08			2012-10-12	646113	ENSG00000186369	OTTHUMG00000171566	uc010apt.2		NR_015358		Q86TS7
HGNC:44297	LINC00644	long intergenic non-protein coding RNA 644	non-coding RNA	RNA, long non-coding	Approved	14q23.2	14q23.2							2012-08-08			2014-01-30	101954204	ENSG00000259142	OTTHUMG00000171117	uc032bdr.1	AW292481	NR_104063
HGNC:44299	LINC00645	long intergenic non-protein coding RNA 645	non-coding RNA	RNA, long non-coding	Approved	14q12	14q12							2012-08-08			2012-10-12	100505967	ENSG00000258548	OTTHUMG00000170580	uc001wqc.3	"BC042069|BX538073|BX538140"	NR_039992
HGNC:44302	LINC00648	long intergenic non-protein coding RNA 648	non-coding RNA	RNA, long non-coding	Approved	14q21.3	14q21.3							2012-08-08			2012-10-12	100506433	ENSG00000259129	OTTHUMG00000170822	uc001wwk.2	"AK056212|CA435241"	NR_039996
HGNC:44305	LINC00649	long intergenic non-protein coding RNA 649	non-coding RNA	RNA, long non-coding	Approved	21q22.11	21q22.11	TCONS_00028768						2012-08-08			2015-11-04	100506334	ENSG00000237945	OTTHUMG00000065819	uc002ytn.3	DA374118	NR_038883			26421281
HGNC:25003	LINC00652	long intergenic non-protein coding RNA 652	non-coding RNA	RNA, long non-coding	Approved	20p11.23	20p11.23	HSPC072						2012-08-09			2014-11-18	29075	ENSG00000179935	OTTHUMG00000031986	uc002wrh.3	"AF161557|BC029555"	NR_026883			11042152
HGNC:27154	LINC00654	long intergenic non-protein coding RNA 654	non-coding RNA	RNA, long non-coding	Approved	20p12.3	20p12.3							2012-08-09			2012-10-12	149837	ENSG00000205181	OTTHUMG00000031810	uc002wmc.5	BC067900	NR_015406
HGNC:27304	LINC00656	long intergenic non-protein coding RNA 656	non-coding RNA	RNA, long non-coding	Approved	20p11.21	20p11.21							2012-08-09			2014-11-18	200261	ENSG00000233746	OTTHUMG00000133099	uc021wbi.2	"AF258576|CA748604|DA864592"	NR_034149
HGNC:44315	LINC00658	long intergenic non-protein coding RNA 658	non-coding RNA	RNA, long non-coding	Approved	20p12.3	20p12.3							2012-08-09			2012-10-12	100507629	ENSG00000226995	OTTHUMG00000031805	uc021waj.1	BC035192	NR_038239
HGNC:44316	LINC00659	long intergenic non-protein coding RNA 659	non-coding RNA	RNA, long non-coding	Approved	20q13.33	20q13.33							2012-08-09			2012-10-12	100652730	ENSG00000228705	OTTHUMG00000032931	uc002ydh.4	"DA633805|DB320598"	NR_046224
HGNC:27002	LINC00661	long intergenic non-protein coding RNA 661	non-coding RNA	RNA, long non-coding	Approved	19p13.12	19p13.12							2012-08-10			2012-10-12	126536	ENSG00000205396	OTTHUMG00000169715	uc002nbw.2	"AI184190|CR749400"	NR_026828			12477932
HGNC:27122	LINC00662	long intergenic non-protein coding RNA 662	non-coding RNA	RNA, long non-coding	Approved	19q11	19q11							2012-08-10			2012-10-12	148189	ENSG00000261824		uc002nrx.3	"AK311452|BC045720"	NR_027301			12477932
HGNC:28609	LINC00663	long intergenic non-protein coding RNA 663	non-coding RNA	RNA, long non-coding	Approved	19p13.11	19p13.11	MGC39821						2012-08-10			2012-10-12	284440			uc002nof.4	"AK289657|BC034236|DB196080"	NR_026956			12477932
HGNC:44319	LINC00664	long intergenic non-protein coding RNA 664	non-coding RNA	RNA, long non-coding	Approved	19p12	19p12							2013-05-21			2013-05-21	400680	ENSG00000268658	OTTHUMG00000182847			NR_037194
HGNC:44323	LINC00665	long intergenic non-protein coding RNA 665	non-coding RNA	RNA, long non-coding	Approved	19q13.12	19q13.12							2012-08-10			2012-10-12	100506930	ENSG00000232677	OTTHUMG00000048145		"AI282277|BC041949|BU071001"	NR_038278
HGNC:27906	LINC00667	long intergenic non-protein coding RNA 667	non-coding RNA	RNA, long non-coding	Approved	18p11.31	18p11.31							2012-08-13			2012-10-12	339290	ENSG00000263753	OTTHUMG00000178805	uc010dko.3		NR_015389			"8619474|9110174"
HGNC:44328	LINC00668	long intergenic non-protein coding RNA 668	non-coding RNA	RNA, long non-coding	Approved	18p11.31	18p11.31							2012-08-13			2012-10-12	400643	ENSG00000265933	OTTHUMG00000178875	uc002kni.1		NR_034100
HGNC:44338	LINC00670	long intergenic non-protein coding RNA 670	non-coding RNA	RNA, long non-coding	Approved	17p12	17p12	FLJ34690						2012-08-14			2012-10-12	284034	ENSG00000179136	OTTHUMG00000058766	uc002gnl.2	"BC122870|DB255288"	NR_034144
HGNC:44339	LINC00671	long intergenic non-protein coding RNA 671	non-coding RNA	RNA, long non-coding	Approved	17q21.31	17q21.31							2012-08-14			2012-10-12	388387	ENSG00000213373	OTTHUMG00000132654	uc010whe.1	"AK055784|BC122868|DC361857"	NR_027254
HGNC:44353	LINC00672	long intergenic non-protein coding RNA 672	non-coding RNA	RNA, long non-coding	Approved	17q12	17q12							2012-08-17			2012-10-12	100505576	ENSG00000263874	OTTHUMG00000178440	uc002hrb.2	"AK090935|BC009632"	NR_038847
HGNC:44354	LINC00673	long intergenic non-protein coding RNA 673	non-coding RNA	RNA, long non-coding	Approved	17q24.3	17q24.3	HI-LNC75	Human Islet Long Non Coding RNA 75					2012-08-17			2014-11-19	100499467			uc002jiz.2	"AK000477|AK129763"	NR_036488			23040067
HGNC:44355	LINC00674	long intergenic non-protein coding RNA 674	non-coding RNA	RNA, long non-coding	Approved	17q24.2	17q24.2							2012-08-17			2014-10-08	100499466	ENSG00000237854	OTTHUMG00000132303	uc002jgq.3	"BC045718|DA232946"	NR_027418
HGNC:44356	LINC00675	long intergenic non-protein coding RNA 675	non-coding RNA	RNA, long non-coding	Approved	17p13.1-p12	17p13.1-p12							2012-08-17			2012-10-12	100289255	ENSG00000263429	OTTHUMG00000132847	uc002gmz.3	BC015790	NR_036581
HGNC:44394	LINC00676	long intergenic non-protein coding RNA 676	non-coding RNA	RNA, long non-coding	Approved	13q34	13q34							2012-09-24			2012-10-12	101409253	ENSG00000234854	OTTHUMG00000017340	uc032aov.1	AW816149	NR_103846
HGNC:20121	LINC00677	long intergenic non-protein coding RNA 677	non-coding RNA	RNA, long non-coding	Approved	14q32.32	14q32.32			C14orf74	chromosome 14 open reading frame 74			2002-12-18	2012-09-28	2012-09-28	2012-10-12	254299	ENSG00000259717	OTTHUMG00000171889		AW182802
HGNC:44413	LINC00678	long intergenic non-protein coding RNA 678	non-coding RNA	RNA, long non-coding	Approved	11p14.1	11p14.1							2012-10-01			2012-10-12	101410541	ENSG00000254934	OTTHUMG00000166194	uc009yjc.2	"CD176172|CD049147"	NR_102708
HGNC:44417	LINC00680	long intergenic non-protein coding RNA 680	non-coding RNA	RNA, long non-coding	Approved	6p11.2	06p11.2							2012-10-01			2016-02-08	106660612	ENSG00000215190	OTTHUMG00000014928		"BC011838|BC017330"	NR_125729
HGNC:44423	LINC00681	long intergenic non-protein coding RNA 681	non-coding RNA	RNA, long non-coding	Approved	8p23.1	08p23.1							2012-10-08			2012-10-12	101409254	ENSG00000255494	OTTHUMG00000129516	uc031tak.1	"BM725196|BM678210"	NR_102423
HGNC:44466	LINC00682	long intergenic non-protein coding RNA 682	non-coding RNA	RNA, long non-coding	Approved	4p13	04p13							2012-10-10			2012-10-16	101927074	ENSG00000245870	OTTHUMG00000160528	uc003gwh.4	BC025350	NR_104143
HGNC:44467	LINC00683	long intergenic non-protein coding RNA 683	non-coding RNA	RNA, long non-coding	Approved	18q23	18q23							2012-10-15			2012-10-16	400660	ENSG00000266256	OTTHUMG00000179274		AK094957	NR_120419
HGNC:44268	LINC00684	long intergenic non-protein coding RNA 684	non-coding RNA	RNA, long non-coding	Approved	Xq13.1	Xq13.1			DMRTC1-AS1	"DMRTC1 antisense RNA 1 (non-protein coding)|DMRTC1 antisense RNA 1"			2012-08-02	2012-10-16	2012-10-16	2015-01-30	100129407	ENSG00000275520	OTTHUMG00000188527	uc022byy.1		NR_034116							LINC00684
HGNC:27560	LINC00685	long intergenic non-protein coding RNA 685	non-coding RNA	RNA, long non-coding	Approved	Xp22.33 and Yp11.32	Xp22.33 and Yp11.32	OTTHUMT00000055574		"CXYorf10|NCRNA00107|PPP2R3B-AS1"	"chromosome X and Y open reading frame 10|non-protein coding RNA 107|PPP2R3B antisense RNA 1 (non-protein coding)|PPP2R3B antisense RNA 1"	Pseudoautosomal region 1	715	2008-10-09	2012-10-17	2012-10-17	2012-10-17	283981	ENSG00000226179	OTTHUMG00000021049	uc033dot.1	BC041934	NR_027231			12477932
HGNC:16221	LINC00686	long intergenic non-protein coding RNA 686	non-coding RNA	RNA, long non-coding	Approved	20q13.33	20q13.33	bA93B14.2		C20orf90	chromosome 20 open reading frame 90			2001-07-17	2012-10-24	2012-10-24	2012-10-24	140865	ENSG00000237687	OTTHUMG00000032927		D80415
HGNC:16194	LINC00687	long intergenic non-protein coding RNA 687	non-coding RNA	RNA, long non-coding	Approved	20p12.2	20p12.2	dJ1012F16.1		C20orf61	chromosome 20 open reading frame 61			2001-07-17	2012-10-29	2012-10-29	2012-10-29	728450	ENSG00000228422	OTTHUMG00000031887		BX092309	XR_109647
HGNC:27217	LINC00689	long intergenic non-protein coding RNA 689	non-coding RNA	RNA, long non-coding	Approved	7q36.3	07q36.3							2012-11-06			2015-05-01	154822	ENSG00000231419	OTTHUMG00000151442	uc003wof.3		NR_024394			12477932
HGNC:44503	LINC00690	long intergenic non-protein coding RNA 690	non-coding RNA	RNA, long non-coding	Approved	3p24.3	03p24.3							2012-11-13			2012-11-13	100996597	ENSG00000233570	OTTHUMG00000157049	uc003caz.2	BC034913	NR_103843
HGNC:44514	LINC00691	long intergenic non-protein coding RNA 691	non-coding RNA	RNA, long non-coding	Approved	3p24.2	03p24.2							2012-11-13			2012-11-13	152024	ENSG00000224074	OTTHUMG00000155662	uc003ccv.2		NR_026834
HGNC:27708	LINC00692	long intergenic non-protein coding RNA 692	non-coding RNA	RNA, long non-coding	Approved	3p24.2	03p24.2							2012-11-14			2014-11-19	285326	ENSG00000230891	OTTHUMG00000155601	uc003cdo.3	BC033370	NR_034055			12477932
HGNC:44526	LINC00693	long intergenic non-protein coding RNA 693	non-coding RNA	RNA, long non-coding	Approved	3p24.1	03p24.1							2012-11-14			2012-11-14	645206	ENSG00000228214	OTTHUMG00000155718	uc021wur.1		NR_038840
HGNC:44570	LINC00694	long intergenic non-protein coding RNA 694	non-coding RNA	RNA, long non-coding	Approved	3p21.31	03p21.31							2012-11-16			2012-11-16	100506301	ENSG00000225873	OTTHUMG00000156179					P0DN24
HGNC:34426	LINC00696	long intergenic non-protein coding RNA 696	non-coding RNA	RNA, long non-coding	Approved	3p21.1	03p21.1			C3orf74	chromosome 3 open reading frame 74			2008-10-09	2012-11-20	2012-11-20	2014-11-19	100128378			uc010hmb.3	AK127958	NR_027331		Q6ZRV3
HGNC:27720	LINC00698	long intergenic non-protein coding RNA 698	non-coding RNA	RNA, long non-coding	Approved	3p14.2	03p14.2							2012-11-23			2014-11-18	285401	ENSG00000244342	OTTHUMG00000158701	uc003dlo.3	"BC039502|BC043407"	NR_027104
HGNC:27422	LINC00700	long intergenic non-protein coding RNA 700	non-coding RNA	RNA, long non-coding	Approved	10p15.3	10p15.3							2012-12-03			2014-11-18	282980	ENSG00000234962	OTTHUMG00000017547	uc001igo.3	AK097474	NR_040253
HGNC:44674	LINC00701	long intergenic non-protein coding RNA 701	non-coding RNA	RNA, long non-coding	Approved	10p15.3	10p15.3							2012-12-03			2012-12-03	399708	ENSG00000234556	OTTHUMG00000017548	uc021pmj.1	BC055423	NR_038884
HGNC:44676	LINC00702	long intergenic non-protein coding RNA 702	non-coding RNA	RNA, long non-coding	Approved	10p15.1	10p15.1							2012-12-03			2012-12-04	100652988	ENSG00000233117	OTTHUMG00000017572	uc031vvk.1	"DA655411|DB287388|CN281541"	NR_108040
HGNC:44677	LINC00703	long intergenic non-protein coding RNA 703	non-coding RNA	RNA, long non-coding	Approved	10p15.1	10p15.1							2012-12-03			2012-12-04	100507059	ENSG00000224382	OTTHUMG00000017573	uc031vvl.1	AK095699	NR_108055
HGNC:44678	LINC00704	long intergenic non-protein coding RNA 704	non-coding RNA	RNA, long non-coding	Approved	10p15.1	10p15.1							2012-12-04			2012-12-04	100216001	ENSG00000231298	OTTHUMG00000017576	uc001ihe.4	BC048320	NR_024475
HGNC:27874	LINC00705	long intergenic non-protein coding RNA 705	non-coding RNA	RNA, long non-coding	Approved	10p15.1	10p15.1							2012-12-04			2014-11-18	338588	ENSG00000225269	OTTHUMG00000017575	uc001ihg.3	BC104742	NR_015425			12477932
HGNC:44690	LINC00706	long intergenic non-protein coding RNA 706	non-coding RNA	RNA, long non-coding	Approved	10p14	10p14							2012-12-04			2012-12-04	100652997	ENSG00000281186	OTTHUMG00000189562	uc031vwd.1	"DA137858|DB484295"	NR_108074
HGNC:44691	LINC00707	long intergenic non-protein coding RNA 707	non-coding RNA	RNA, long non-coding	Approved	10p14	10p14							2012-12-04			2014-10-22	100507127	ENSG00000238266	OTTHUMG00000017627	uc001ijm.3		NR_038291
HGNC:44694	LINC00708	long intergenic non-protein coding RNA 708	non-coding RNA	RNA, long non-coding	Approved	10p14	10p14							2012-12-04			2013-05-31	100507143	ENSG00000232170	OTTHUMG00000017645	uc001ikb.4	BC031880	NR_108058
HGNC:44700	LINC00709	long intergenic non-protein coding RNA 709	non-coding RNA	RNA, long non-coding	Approved	10p14	10p14							2012-12-04			2012-12-04	100507163	ENSG00000230014	OTTHUMG00000017652	uc031vwv.1	"AI761698|BX111793|CR737742"	NR_108039
HGNC:27386	LINC00710	long intergenic non-protein coding RNA 710	non-coding RNA	RNA, long non-coding	Approved	10p14	10p14							2012-12-05			2014-11-19	254312	ENSG00000229240	OTTHUMG00000017661	uc009xiu.3		NR_015413
HGNC:50281	LINC00824	long intergenic non-protein coding RNA 824	non-coding RNA	RNA, long non-coding	Approved	8q24.21	08q24.21			LINC01263	long intergenic non-protein coding RNA 1263			2014-03-27	2014-06-26	2014-06-26	2014-06-26	101927774	ENSG00000254275	OTTHUMG00000165050		BC009730	NR_121673
HGNC:44915	LINC00836	long intergenic non-protein coding RNA 836	non-coding RNA	RNA, long non-coding	Approved	10p12.1	10p12.1							2012-12-18			2014-01-30	101929052	ENSG00000280809	OTTHUMG00000189579	uc031wad.1	"W37259|BX100192"	NR_108067
HGNC:27436	LINC00837	long intergenic non-protein coding RNA 837	non-coding RNA	RNA, long non-coding	Approved	10p12.1	10p12.1							2012-12-19			2014-11-19	100507605	ENSG00000235824	OTTHUMG00000017876	uc021poo.1		NR_038374
HGNC:44963	LINC00838	long intergenic non-protein coding RNA 838	non-coding RNA	RNA, long non-coding	Approved	10p11.22	10p11.22							2012-12-20			2012-12-20	100505583	ENSG00000261683	OTTHUMG00000176162	uc001ixd.3	BC042457	NR_038932
HGNC:28269	LINC00839	long intergenic non-protein coding RNA 839	non-coding RNA	RNA, long non-coding	Approved	10q11.21	10q11.21							2012-12-20			2015-01-22	84856	ENSG00000185904	OTTHUMG00000018010	uc001izy.3		NR_026827			12477932
HGNC:44987	LINC00840	long intergenic non-protein coding RNA 840	non-coding RNA	RNA, long non-coding	Approved	10q11.21	10q11.21							2013-01-03			2013-01-03	100506835	ENSG00000226808	OTTHUMG00000018049	uc021ppj.1		NR_038268
HGNC:27430	LINC00841	long intergenic non-protein coding RNA 841	non-coding RNA	RNA, long non-coding	Approved	10q11.21	10q11.21							2013-01-03			2014-11-19	283033	ENSG00000233395	OTTHUMG00000018053	uc001jbe.1	AK093142	NR_033846
HGNC:44989	LINC00842	long intergenic non-protein coding RNA 842	non-coding RNA	RNA, long non-coding	Approved	10q11.22	10q11.22							2013-01-04			2015-01-30	643650			uc031wez.1		NR_033957
HGNC:45009	LINC00843	long intergenic non-protein coding RNA 843	non-coding RNA	RNA, long non-coding	Approved	10q11.23	10q11.23							2013-01-07			2014-02-26	102902672	ENSG00000178440	OTTHUMG00000018218		BC035067
HGNC:45031	LINC00844	long intergenic non-protein coding RNA 844	non-coding RNA	RNA, long non-coding	Approved	10q21.1	10q21.1							2013-01-08			2013-01-08	100507008	ENSG00000237949	OTTHUMG00000018273	uc031wic.1	"BG618474|AB060916|AI572833"	NR_108046
HGNC:45033	LINC00845	long intergenic non-protein coding RNA 845	non-coding RNA	RNA, long non-coding	Approved	10q21.2	10q21.2							2013-01-08			2013-01-08	100507058	ENSG00000227244	OTTHUMG00000018291	uc031wil.1	"BX105353|AI792470"	NR_108052
HGNC:45050	LINC00847	long intergenic non-protein coding RNA 847	non-coding RNA	RNA, long non-coding	Approved	5q35.3	05q35.3							2013-01-31			2013-01-31	729678	ENSG00000245060	OTTHUMG00000162270	uc011dhd.3	AK095170	NR_027183
HGNC:45092	LINC00850	long intergenic non-protein coding RNA 850	non-coding RNA	RNA, long non-coding	Approved	Xq28	Xq28	KUCG1				Long non-coding RNAs	788	2013-02-11			2014-07-18	101241891	ENSG00000280752	OTTHUMG00000189730	uc033ezx.1	JX283354	NR_109813			23223008					300892
HGNC:43424	LINC00851	long intergenic non-protein coding RNA 851	non-coding RNA	RNA, long non-coding	Approved	20p11.23	20p11.23			DZANK1-AS1	"DZANK1 antisense RNA 1 (non-protein coding)|DZANK1 antisense RNA 1 (tail to tail)"			2011-10-07	2013-02-13	2013-02-13	2013-02-13	440757	ENSG00000237282	OTTHUMG00000057443	uc021wbc.1		NR_034167
HGNC:29904	LINC00852	long intergenic non-protein coding RNA 852	non-coding RNA	RNA, long non-coding	Approved	3p25.3	03p25.3	"NAG73|GHRL-AS2"	GHRL antisense RNA 2 (non-protein coding)	"C3orf42|GHRLOS2"	"chromosome 3 open reading frame 42|ghrelin opposite strand/antisense RNA 2 (tail to tail)"			2006-01-10	2013-02-13	2013-02-13	2014-11-19	84657	ENSG00000231177	OTTHUMG00000155362	uc010hcz.3	AF280797	NR_026829			12477932
HGNC:43716	LINC00853	long intergenic non-protein coding RNA 853	non-coding RNA	RNA, long non-coding	Approved	1p33	01p33	ncRNA-a4		PDZK1IP1-AS1	"PDZK1IP1 antisense RNA 1 (non-protein coding)|PDZK1IP1 antisense RNA 1 (tail to tail)"	Long non-coding RNAs	788	2012-02-02	2013-02-13	2013-02-13	2014-10-22	100874253	ENSG00000224805	OTTHUMG00000007850	uc031pmn.1	AI792909	NR_047498			20887892																			PDZK1IP1-AS1
HGNC:43658	LINC00854	long intergenic non-protein coding RNA 854	non-coding RNA	RNA, long non-coding	Approved	17q21.31	17q21.31			TMEM106A-AS1	"TMEM106A antisense RNA 1 (non-protein coding)|TMEM106A antisense RNA 1|TMEM106A antisense RNA 1 (tail to tail)"			2012-01-23	2013-02-13	2013-02-13	2013-02-13	100874261	ENSG00000236383	OTTHUMG00000132641	uc032fja.1		NR_047479			22196729
HGNC:45111	LINC00856	long intergenic non-protein coding RNA 856	non-coding RNA	RNA, long non-coding	Approved	10q22.3	10q22.3							2013-02-15			2013-02-15	100132987	ENSG00000230417	OTTHUMG00000018555	uc001jzv.3		NR_038985
HGNC:45114	LINC00857	long intergenic non-protein coding RNA 857	non-coding RNA	RNA, long non-coding	Approved	10q22.3	10q22.3							2013-02-15			2013-02-15	439990	ENSG00000237523	OTTHUMG00000018605	uc001kbv.3		NR_038464
HGNC:27276	LINC00858	long intergenic non-protein coding RNA 858	non-coding RNA	RNA, long non-coding	Approved	10q23.1	10q23.1							2013-02-15			2014-11-19	170425	ENSG00000229404	OTTHUMG00000018638	uc001kdf.1		NR_038220
HGNC:45133	LINC00861	long intergenic non-protein coding RNA 861	non-coding RNA	RNA, long non-coding	Approved	8q24.13	08q24.13							2013-02-22			2013-02-22	100130231	ENSG00000245164	OTTHUMG00000165025	uc003yry.4		NR_038446
HGNC:21901	LINC00862	long intergenic non-protein coding RNA 862	non-coding RNA	RNA, long non-coding	Approved	1q32.1	01q32.1			"C1orf98|SMIM16"	"chromosome 1 open reading frame 98|small integral membrane protein 16"			2005-05-31	2013-02-22	2013-02-22	2014-11-19	554279	ENSG00000203721	OTTHUMG00000035722	uc001gvd.1	BC040731	NR_040064		A6NCI5
HGNC:45162	LINC00863	long intergenic non-protein coding RNA 863	non-coding RNA	RNA, long non-coding	Approved	10q23.2	10q23.2							2013-02-28			2014-01-30	677759	ENSG00000224914	OTTHUMG00000018673		BC082979	NR_135292
HGNC:45163	LINC00864	long intergenic non-protein coding RNA 864	non-coding RNA	RNA, long non-coding	Approved	10q23.2	10q23.2							2013-02-28			2013-02-28	728218	ENSG00000228055	OTTHUMG00000018674	uc001ket.1		NR_046091
HGNC:45170	LINC00865	long intergenic non-protein coding RNA 865	non-coding RNA	RNA, long non-coding	Approved	10q23.31	10q23.31							2013-03-01			2013-03-01	643529	ENSG00000232229	OTTHUMG00000018726	uc001kgv.2		NR_038382
HGNC:45232	LINC00866	long intergenic non-protein coding RNA 866	non-coding RNA	RNA, long non-coding	Approved	10q24.2	10q24.2							2013-03-07			2013-03-07	100505561	ENSG00000227356	OTTHUMG00000018868	uc031wqj.1	"BM126639|CK818728|CK906088"	NR_108035
HGNC:45265	LINC00867	long intergenic non-protein coding RNA 867	non-coding RNA	RNA, long non-coding	Approved	10q26.11	10q26.11							2013-03-12			2013-03-12	100506126	ENSG00000232139	OTTHUMG00000019132	uc031wuk.1	"AI733769|AA121564"	NR_108045
HGNC:27562	LINC00868	long intergenic non-protein coding RNA 868	non-coding RNA	RNA, long non-coding	Approved	17q25.2	17q25.2			C17orf52	chromosome 17 open reading frame 52			2005-12-14	2013-03-14	2013-03-14	2013-03-14	283994	ENSG00000267535	OTTHUMG00000177703		BC038218	NR_135284			12477932
HGNC:29050	LINC00869	long intergenic non-protein coding RNA 869	non-coding RNA	RNA, long non-coding	Approved	1q21.1	01q21.1	KIAA0493						2005-10-04	2013-03-15	2013-03-15	2015-02-04	57234	ENSG00000277147	OTTHUMG00000182426	uc031upc.1	AB007962	NR_046135		P0C866	9455484
HGNC:27319	LINC00870	long intergenic non-protein coding RNA 870	non-coding RNA	RNA, long non-coding	Approved	3p13	03p13							2013-04-04			2013-04-04	201617	ENSG00000243083	OTTHUMG00000159724	uc003dpd.2		NR_038221
HGNC:47038	LINC00871	long intergenic non-protein coding RNA 871	non-coding RNA	RNA, long non-coding	Approved	14q21.2	14q21.2	RP11-1A16.1						2013-04-12			2013-07-05	100506412	ENSG00000258700	OTTHUMG00000170871	uc031qoi.1	BG186771	NR_102700
HGNC:27706	LINC00877	long intergenic non-protein coding RNA 877	non-coding RNA	RNA, long non-coding	Approved	3p13	03p13							2013-05-15			2014-11-19	285286	ENSG00000241163	OTTHUMG00000158784		AK097190	NR_104116
HGNC:48566	LINC00879	long intergenic non-protein coding RNA 879	non-coding RNA	RNA, long non-coding	Approved	3q11.2	03q11.2							2013-05-17			2013-05-17	255025	ENSG00000239589	OTTHUMG00000159021			NR_015400
HGNC:27948	LINC00880	long intergenic non-protein coding RNA 880	non-coding RNA	RNA, long non-coding	Approved	3q25.31	03q25.31							2013-05-17			2013-05-17	339894	ENSG00000243629	OTTHUMG00000158717		"BC038760|BC040669"	NR_034007			12477932
HGNC:48567	LINC00881	long intergenic non-protein coding RNA 881	non-coding RNA	RNA, long non-coding	Approved	3q25.31	03q25.31							2013-05-17			2013-05-17	100498859	ENSG00000241135	OTTHUMG00000158712			NR_034008
HGNC:48568	LINC00882	long intergenic non-protein coding RNA 882	non-coding RNA	RNA, long non-coding	Approved	3q13.12	03q13.12							2013-05-17			2014-06-03	100302640	ENSG00000242759	OTTHUMG00000159196			NR_028303			24886442
HGNC:48570	LINC00884	long intergenic non-protein coding RNA 884	non-coding RNA	RNA, long non-coding	Approved	3q29	03q29							2013-05-17			2013-05-17	401106	ENSG00000233058	OTTHUMG00000156037			NR_033929
HGNC:48571	LINC00885	long intergenic non-protein coding RNA 885	non-coding RNA	RNA, long non-coding	Approved	3q29	03q29							2013-05-17			2013-05-17	401109	ENSG00000224652	OTTHUMG00000155713			NR_034088
HGNC:48572	LINC00886	long intergenic non-protein coding RNA 886	non-coding RNA	RNA, long non-coding	Approved	3q25.31	03q25.31							2013-05-17			2013-05-17	730091	ENSG00000240875	OTTHUMG00000158647			NR_038387
HGNC:48574	LINC00887	long intergenic non-protein coding RNA 887	non-coding RNA	RNA, long non-coding	Approved	3q29	03q29	linc-ATP13A4-8						2013-05-17			2015-11-04	100131551	ENSG00000214145	OTTHUMG00000155982			NR_024480			26400545
HGNC:48575	LINC00888	long intergenic non-protein coding RNA 888	non-coding RNA	RNA, long non-coding	Approved	3q27.1	03q27.1							2013-05-17			2015-10-28	100505687	ENSG00000240024	OTTHUMG00000158437		AK057000	NR_038301
HGNC:26410	LINC00889	long intergenic non-protein coding RNA 889	non-coding RNA	RNA, long non-coding	Approved	Xq26.3	Xq26.3	FLJ30672						2013-05-17			2013-05-17	158696				"AK055234|DA392242"	NR_026935
HGNC:48576	LINC00890	long intergenic non-protein coding RNA 890	non-coding RNA	RNA, long non-coding	Approved	Xq23	Xq23							2013-05-17			2013-05-17	401613	ENSG00000260802	OTTHUMG00000173027			NR_033974					RGD:7673510
HGNC:48577	LINC00891	long intergenic non-protein coding RNA 891	non-coding RNA	RNA, long non-coding	Approved	Xq13.1	Xq13.1	FLJ46446						2013-05-17			2013-05-17	441501	ENSG00000281852	OTTHUMG00000189559		BX276092	NR_034005
HGNC:48578	LINC00892	long intergenic non-protein coding RNA 892	non-coding RNA	RNA, long non-coding	Approved	Xq26.3	Xq26.3							2013-05-17			2013-05-17	100128420	ENSG00000233093	OTTHUMG00000022511			NR_038461
HGNC:44265	LINC00893	long intergenic non-protein coding RNA 893	non-coding RNA	RNA, long non-coding	Approved	Xq28	Xq28		gene W					2013-05-17			2013-05-17	100131434	ENSG00000241769	OTTHUMG00000022617		"AK124040|AF050144"	NR_027455			10737977
HGNC:48579	LINC00894	long intergenic non-protein coding RNA 894	non-coding RNA	RNA, long non-coding	Approved	Xq28	Xq28							2013-05-17			2013-05-17	100272228	ENSG00000235703	OTTHUMG00000022638			NR_027456
HGNC:48580	LINC00895	long intergenic non-protein coding RNA 895	non-coding RNA	RNA, long non-coding	Approved	22q11.21	22q11.21							2013-05-17			2013-05-17	150185	ENSG00000281548	OTTHUMG00000189517		"AK057431|BC104250"	NR_024381
HGNC:26519	LINC00896	long intergenic non-protein coding RNA 896	non-coding RNA	RNA, long non-coding	Approved	22q11.21	22q11.21	FLJ32575						2013-05-17			2013-05-17	150197	ENSG00000236499	OTTHUMG00000186112		AK057137	NR_026919
HGNC:48581	LINC00898	long intergenic non-protein coding RNA 898	non-coding RNA	RNA, long non-coding	Approved	22q13.31	22q13.31							2013-05-17			2013-05-17	400932	ENSG00000205634	OTTHUMG00000150323			NR_033377
HGNC:48583	LINC00899	long intergenic non-protein coding RNA 899	non-coding RNA	RNA, long non-coding	Approved	22q13.31	22q13.31							2013-05-17			2013-05-17	100271722	ENSG00000231711	OTTHUMG00000150406			NR_027036
HGNC:27444	LINC00900	long intergenic non-protein coding RNA 900	non-coding RNA	RNA, long non-coding	Approved	11q23.3	11q23.3							2013-05-17			2013-05-17	283143	ENSG00000246100	OTTHUMG00000168216			NR_034148
HGNC:40352	LINC00901	long intergenic non-protein coding RNA 901	non-coding RNA	RNA, long non-coding	Approved	3q13.31	03q13.31	"TCONS_00005428|BC040587"		LSAMP-AS4	LSAMP antisense RNA 4			2011-07-27	2013-05-21	2013-05-21	2015-01-23	100506724	ENSG00000242385	OTTHUMG00000159347		"BI464214|BC040587"	NR_121607			25435812
HGNC:40351	LINC00903	long intergenic non-protein coding RNA 903	non-coding RNA	RNA, long non-coding	Approved	3q13.31	03q13.31			LSAMP-AS2	LSAMP antisense RNA 2			2011-07-27	2013-05-21	2013-05-21	2014-11-19	100861506	ENSG00000241397	OTTHUMG00000159325		DB446734
HGNC:44325	LINC00904	long intergenic non-protein coding RNA 904	non-coding RNA	RNA, long non-coding	Approved	19q13.11	19q13.11							2013-05-21			2013-05-21	100652909	ENSG00000271649			BX091932	NR_046222
HGNC:26334	LINC00905	long intergenic non-protein coding RNA 905	non-coding RNA	RNA, long non-coding	Approved	19p13.12	19p13.12	FLJ25328						2013-05-21			2015-08-26	148231	ENSG00000167459	OTTHUMG00000186020		"BC031284|BC069223|DB461577"	NR_024335
HGNC:27121	LINC00906	long intergenic non-protein coding RNA 906	non-coding RNA	RNA, long non-coding	Approved	19q12	19q12							2013-05-21			2013-05-21	148145	ENSG00000267339	OTTHUMG00000181995		"BX647231|BC039341"	NR_027318
HGNC:44327	LINC00907	long intergenic non-protein coding RNA 907	non-coding RNA	RNA, long non-coding	Approved	18q12.3	18q12.3							2013-05-21			2013-05-21	284260	ENSG00000267586	OTTHUMG00000178321		"BC021928|BC040725|BC011527"	NR_046174
HGNC:27599	LINC00908	long intergenic non-protein coding RNA 908	non-coding RNA	RNA, long non-coding	Approved	18q23	18q23							2013-05-21			2014-10-01	284276	ENSG00000263812	OTTHUMG00000179141		"AK093936|BC035336|BC121150"	NR_015417
HGNC:44331	LINC00909	long intergenic non-protein coding RNA 909	non-coding RNA	RNA, long non-coding	Approved	18q22.3	18q22.3							2013-05-21			2013-05-21	400657	ENSG00000264247	OTTHUMG00000179121			NR_024484
HGNC:44361	LINC00910	long intergenic non-protein coding RNA 910	non-coding RNA	RNA, long non-coding	Approved	17q21.31	17q21.31							2013-05-21			2013-05-21	100130581	ENSG00000188825	OTTHUMG00000180880		BC035366	NR_027412
HGNC:48596	LINC00911	long intergenic non-protein coding RNA 911	non-coding RNA	RNA, long non-coding	Approved	14q31.3	14q31.3							2013-05-21			2013-05-21	100996280	ENSG00000259107	OTTHUMG00000171369		"AA905171|AK131026"	NR_102737
HGNC:48604	LINC00914	long intergenic non-protein coding RNA 914	non-coding RNA	RNA, long non-coding	Approved	6p21.33	06p21.33	RAGE	RNA for advanced-glycation end products					2013-05-24			2013-05-24	101669765				HF678991
HGNC:48607	LINC00917	long intergenic non-protein coding RNA 917	non-coding RNA	RNA, long non-coding	Approved	16q24.1	16q24.1							2013-05-24			2013-05-24	732275	ENSG00000168367	OTTHUMG00000183867			NR_024406
HGNC:48610	LINC00919	long intergenic non-protein coding RNA 919	non-coding RNA	RNA, long non-coding	Approved	16q12.1	16q12.1							2013-05-24			2013-05-24	100505619	ENSG00000260268	OTTHUMG00000173235		AK098676	NR_038233
HGNC:48611	LINC00920	long intergenic non-protein coding RNA 920	non-coding RNA	RNA, long non-coding	Approved	16q21	16q21							2013-05-24			2013-05-24	100505865	ENSG00000246898	OTTHUMG00000175510		"AW015153|DA813001"	NR_046242
HGNC:26830	LINC00921	long intergenic non-protein coding RNA 921	non-coding RNA	RNA, long non-coding	Approved	16p13.3	16p13.3	FLJ39639						2013-05-24			2013-05-24	283876	ENSG00000281005	OTTHUMG00000189522		"AK096958|DA532447"	NR_033904
HGNC:27545	LINC00922	long intergenic non-protein coding RNA 922	non-coding RNA	RNA, long non-coding	Approved	16q21	16q21							2013-05-24			2013-05-24	283867	ENSG00000261742	OTTHUMG00000172812		"BC037902|BC104446"	NR_027755
HGNC:28088	LINC00923	long intergenic non-protein coding RNA 923	non-coding RNA	RNA, long non-coding	Approved	15q26.2	15q26.2							2013-05-24			2013-05-24	91948	ENSG00000251209	OTTHUMG00000172044		"AK025311|BC105717"	NR_024172
HGNC:27081	LINC00924	long intergenic non-protein coding RNA 924	non-coding RNA	RNA, long non-coding	Approved	15q26.2	15q26.2							2013-05-24			2013-05-24	145820	ENSG00000259134	OTTHUMG00000171819			NR_027132
HGNC:27514	LINC00926	long intergenic non-protein coding RNA 926	non-coding RNA	RNA, long non-coding	Approved	15q21.3	15q21.3							2013-05-24			2013-05-24	283663	ENSG00000247982	OTTHUMG00000172641			NR_024433
HGNC:27522	LINC00927	long intergenic non-protein coding RNA 927	non-coding RNA	RNA, long non-coding	Approved	15q25.1	15q25.1							2013-05-24			2013-05-24	283688	ENSG00000259361	OTTHUMG00000172168			NR_033833
HGNC:27535	LINC00928	long intergenic non-protein coding RNA 928	non-coding RNA	RNA, long non-coding	Approved	15q26.1	15q26.1							2013-05-24			2013-05-24	283761	ENSG00000259218	OTTHUMG00000172014			NR_027074
HGNC:48615	LINC00929	long intergenic non-protein coding RNA 929	non-coding RNA	RNA, long non-coding	Approved	15q12	15q12							2013-05-24			2013-05-24	503519	ENSG00000259150	OTTHUMG00000171722			NR_038851
HGNC:48620	LINC00930	long intergenic non-protein coding RNA 930	non-coding RNA	RNA, long non-coding	Approved	15q26.1	15q26.1							2013-05-24			2013-05-24	100144604	ENSG00000258647	OTTHUMG00000171742			NR_021493
HGNC:48625	LINC00933	long intergenic non-protein coding RNA 933	non-coding RNA	RNA, long non-coding	Approved	15q25.2	15q25.2							2013-05-29			2013-05-29	100506874	ENSG00000259728	OTTHUMG00000172445			NR_038273
HGNC:27059	LINC00934	long intergenic non-protein coding RNA 934	non-coding RNA	RNA, long non-coding	Approved	12q24.23	12q24.23							2013-05-30			2013-05-30	144742	ENSG00000281196	OTTHUMG00000189518		AK057497	NR_024246
HGNC:48628	LINC00935	long intergenic non-protein coding RNA 935	non-coding RNA	RNA, long non-coding	Approved	12q13.12	12q13.12							2013-05-30			2013-05-30	255411	ENSG00000257987	OTTHUMG00000170394		"AK131005|BC054859"	NR_029448					RGD:1305928
HGNC:27883	LINC00936	long intergenic non-protein coding RNA 936	non-coding RNA	RNA, long non-coding	Approved	12q21.33	12q21.33							2013-05-30			2013-05-30	338758	ENSG00000271614	OTTHUMG00000169947			NR_028138			12477932
HGNC:48629	LINC00937	long intergenic non-protein coding RNA 937	non-coding RNA	RNA, long non-coding	Approved	12p13.31	12p13.31							2013-05-30			2013-05-30	389634	ENSG00000226091	OTTHUMG00000168663		BC073935	NR_024420
HGNC:48630	LINC00938	long intergenic non-protein coding RNA 938	non-coding RNA	RNA, long non-coding	Approved	12q12	12q12							2013-05-30			2013-05-30	400027					NR_028408
HGNC:48631	LINC00939	long intergenic non-protein coding RNA 939	non-coding RNA	RNA, long non-coding	Approved	12q24.32	12q24.32							2013-05-30			2013-05-30	400084	ENSG00000249267	OTTHUMG00000168492			NR_034132
HGNC:48634	LINC00940	long intergenic non-protein coding RNA 940	non-coding RNA	RNA, long non-coding	Approved	12p13.33	12p13.33							2013-05-30			2013-05-30	100271702	ENSG00000235049	OTTHUMG00000168112		"AK316036|DA269488"	NR_036546
HGNC:48635	LINC00941	long intergenic non-protein coding RNA 941	non-coding RNA	RNA, long non-coding	Approved	12p11.21	12p11.21							2013-05-30			2013-05-30	100287314	ENSG00000235884	OTTHUMG00000169309		"AK289874|BC072678"	NR_040245
HGNC:48636	LINC00942	long intergenic non-protein coding RNA 942	non-coding RNA	RNA, long non-coding	Approved	12p13.33	12p13.33							2013-05-30			2013-05-30	100292680	ENSG00000249628	OTTHUMG00000168151		"AK090616|BG332174|BQ942184"	NR_028415
HGNC:48639	LINC00943	long intergenic non-protein coding RNA 943	non-coding RNA	RNA, long non-coding	Approved	12q24.32	12q24.32							2013-05-30			2013-05-30	100507206	ENSG00000189238	OTTHUMG00000168479			NR_038256
HGNC:48640	LINC00944	long intergenic non-protein coding RNA 944	non-coding RNA	RNA, long non-coding	Approved	12q24.32	12q24.32							2013-05-30			2013-05-30	387895	ENSG00000256128	OTTHUMG00000168480		"BC040060|DA048939"	NR_033878
HGNC:48643	LINC00945	long intergenic non-protein coding RNA 945	non-coding RNA	RNA, long non-coding	Approved	21q22.11	21q22.11	TCONS_00028834						2013-05-21			2013-05-31	101930746	ENSG00000232539	OTTHUMG00000065060		BF204217	NR_104056
HGNC:28098	LINC00950	long intergenic non-protein coding RNA 950	non-coding RNA	RNA, long non-coding	Approved	9p13.3	09p13.3	FP588						2013-06-04			2013-06-04	92973	ENSG00000281205	OTTHUMG00000189506		AF370382	NR_024006			"8619474|9110174"
HGNC:48662	LINC00951	long intergenic non-protein coding RNA 951	non-coding RNA	RNA, long non-coding	Approved	6p21.2	06p21.2	"lincRNA-uc003opf.1|FLJ41649"						2013-06-04			2013-07-23	401260	ENSG00000204092	OTTHUMG00000014658		"AK123643|BC132805"	NR_038887			23872665
HGNC:48668	LINC00954	long intergenic non-protein coding RNA 954	non-coding RNA	RNA, long non-coding	Approved	2p24.1	02p24.1	FLJ12334						2013-06-04			2013-06-04	400946	ENSG00000228784	OTTHUMG00000151773		"BC068572|DB155534"	NR_033875
HGNC:26644	LINC00955	long intergenic non-protein coding RNA 955	non-coding RNA	RNA, long non-coding	Approved	4p16.3	04p16.3	FLJ35424						2013-06-04			2014-10-07	285492	ENSG00000216560	OTTHUMG00000159817		AK092743	NR_040045
HGNC:22332	LINC00957	long intergenic non-protein coding RNA 957	non-coding RNA	RNA, long non-coding	Approved	7p13	07p13							2013-06-04			2014-11-19	255031	ENSG00000235314	OTTHUMG00000155351		BC014556	NR_015401
HGNC:48671	LINC00958	long intergenic non-protein coding RNA 958	non-coding RNA	RNA, long non-coding	Approved	11p15.2	11p15.2							2013-06-06			2014-02-04	100506305	ENSG00000251381	OTTHUMG00000165904		AK001432	NR_038904
HGNC:48677	LINC00959	long intergenic non-protein coding RNA 959	non-coding RNA	RNA, long non-coding	Approved	10q26.3	10q26.3							2013-06-06			2013-06-06	387723	ENSG00000237489	OTTHUMG00000019268			NR_034125
HGNC:48710	LINC00960	long intergenic non-protein coding RNA 960	non-coding RNA	RNA, long non-coding	Approved	3p12.3	03p12.3							2013-06-06			2013-06-06	401074	ENSG00000242516	OTTHUMG00000158961			NR_040004
HGNC:27244	LINC00961	long intergenic non-protein coding RNA 961	non-coding RNA	RNA, long non-coding	Approved	9p13.3	09p13.3							2013-06-07			2014-11-19	158376	ENSG00000235387	OTTHUMG00000019887			NR_024283
HGNC:48716	LINC00963	long intergenic non-protein coding RNA 963	non-coding RNA	RNA, long non-coding	Approved	9q34.11	09q34.11							2013-06-07			2014-04-03	100506190	ENSG00000204054	OTTHUMG00000020783			NR_038955			24691949
HGNC:27226	LINC00964	long intergenic non-protein coding RNA 964	non-coding RNA	RNA, long non-coding	Approved	8q24.13	08q24.13							2013-06-07			2013-06-07	157381	ENSG00000249816	OTTHUMG00000165101			NR_027321			12477932
HGNC:28022	LINC00965	long intergenic non-protein coding RNA 965	non-coding RNA	RNA, long non-coding	Approved	8p23.1	08p23.1							2013-06-07			2013-06-07	349196					NR_027000
HGNC:48725	LINC00967	long intergenic non-protein coding RNA 967	non-coding RNA	RNA, long non-coding	Approved	8q13.1	08q13.1							2013-06-07			2013-06-07	100505659	ENSG00000253138	OTTHUMG00000164475			NR_039979
HGNC:48727	LINC00968	long intergenic non-protein coding RNA 968	non-coding RNA	RNA, long non-coding	Approved	8q12.1	08q12.1							2013-06-07			2013-06-07	100507632	ENSG00000246430	OTTHUMG00000164412			NR_038236
HGNC:48729	LINC00969	long intergenic non-protein coding RNA 969	non-coding RNA	RNA, long non-coding	Approved	3q29	03q29							2013-06-07			2013-06-07	440993	ENSG00000242086	OTTHUMG00000155834		AK128346	NR_122105
HGNC:48730	LINC00970	long intergenic non-protein coding RNA 970	non-coding RNA	RNA, long non-coding	Approved	1q24.2	01q24.2							2013-06-07			2013-06-07	101978719	ENSG00000203601	OTTHUMG00000034588		BC041008	NR_104091			23741487
HGNC:48737	LINC00971	long intergenic non-protein coding RNA 971	non-coding RNA	RNA, long non-coding	Approved	3p12.1	03p12.1							2013-06-07			2013-06-07	440970	ENSG00000242641	OTTHUMG00000158981			NR_033860
HGNC:48826	LINC00972	long intergenic non-protein coding RNA 972	non-coding RNA	RNA, long non-coding	Approved	7q21.11	07q21.11							2013-06-14			2016-02-08	105375380	ENSG00000225128	OTTHUMG00000154585		BG220912	XR_955896
HGNC:48868	LINC00973	long intergenic non-protein coding RNA 973	non-coding RNA	RNA, long non-coding	Approved	3q12.1	03q12.1	CTD-2021J15.2						2013-06-19			2013-06-19	100506377	ENSG00000240476	OTTHUMG00000159060
HGNC:27105	LINC00974	long intergenic non-protein coding RNA 974	non-coding RNA	RNA, long non-coding	Approved	17q21.2	17q21.2							2013-06-19			2015-01-23	147093	ENSG00000226629	OTTHUMG00000133607			NR_038442			25476897
HGNC:50610	LINC00976	long intergenic non-protein coding RNA 976	non-coding RNA	RNA, long non-coding	Approved	8q24.21	08q24.21							2014-05-27	2014-05-27	2014-05-27	2014-05-27	106144608	ENSG00000281657	OTTHUMG00000189736		"BF691581|BF691786"
HGNC:48902	LINC00977	long intergenic non-protein coding RNA 977	non-coding RNA	RNA, long non-coding	Approved	8q24.21	08q24.21							2013-07-01	2014-06-26	2014-06-26	2014-06-26	728724	ENSG00000250400	OTTHUMG00000164846			NR_033916
HGNC:48664	LINC00982	long intergenic non-protein coding RNA 982	non-coding RNA	RNA, long non-coding	Approved	1p36.32	01p36.32	FLJ42875						2013-07-01			2015-09-23	440556	ENSG00000177133	OTTHUMG00000000563			NR_015440			"23801869|26334618"
HGNC:48911	LINC00987	long intergenic non-protein coding RNA 987	non-coding RNA	RNA, long non-coding	Approved	12p13.31	12p13.31							2013-07-01			2013-07-04	100499405	ENSG00000237248	OTTHUMG00000168332		AK126248	NR_036466
HGNC:48918	LINC00989	long intergenic non-protein coding RNA 989	non-coding RNA	RNA, long non-coding	Approved	4q21.21	04q21.21							2013-07-05			2013-07-05	100506035	ENSG00000250334	OTTHUMG00000160884		BC047610	NR_038826
HGNC:48943	LINC00992	long intergenic non-protein coding RNA 992	non-coding RNA	RNA, long non-coding	Approved	5q23.1	05q23.1							2013-07-18			2013-07-18	728342	ENSG00000248663	OTTHUMG00000162885		BC045192	NR_046089
HGNC:48948	LINC00993	long intergenic non-protein coding RNA 993	non-coding RNA	RNA, long non-coding	Approved	10p11.21	10p11.21							2013-07-14			2014-01-06	101929520	ENSG00000235687	OTTHUMG00000017971		H39762	NR_104061
HGNC:48949	LINC00994	long intergenic non-protein coding RNA 994	non-coding RNA	RNA, long non-coding	Approved	3p14.1	03p14.1							2013-07-20			2013-07-23	100287879	ENSG00000189196	OTTHUMG00000158790			NR_033978
HGNC:27800	LINC00996	long intergenic non-protein coding RNA 996	non-coding RNA	RNA, long non-coding	Approved	7q36.1	07q36.1							2013-07-23			2014-11-18	285972	ENSG00000242258	OTTHUMG00000158321			NR_034033			12477932
HGNC:48952	LINC00997	long intergenic non-protein coding RNA 997	non-coding RNA	RNA, long non-coding	Approved	7p14.3	07p14.3							2013-07-23			2013-07-23	401321	ENSG00000281332	OTTHUMG00000189740		AK127989	NR_036501
HGNC:48953	LINC00998	long intergenic non-protein coding RNA 998	non-coding RNA	RNA, long non-coding	Approved	7q31.1	07q31.1							2013-07-23			2014-10-07	401397	ENSG00000214194	OTTHUMG00000154780		BC107860	NR_024412		A4D0T7
HGNC:38537	LINC00999	long intergenic non-protein coding RNA 999	non-coding RNA	RNA, long non-coding	Approved	10p11.1	10p11.1	FLJ44672						2013-07-23			2015-01-29	399744				AK128746	NR_024497
HGNC:38541	LINC01000	long intergenic non-protein coding RNA 1000	non-coding RNA	RNA, long non-coding	Approved	7q32.1	07q32.1	FLJ45340						2013-07-23			2013-07-23	402483					NR_024368
HGNC:38540	LINC01001	long intergenic non-protein coding RNA 1001	non-coding RNA	RNA, long non-coding	Approved	11p15.5	11p15.5							2013-07-23			2013-07-23	100133161	ENSG00000230724	OTTHUMG00000165114			NR_028326
HGNC:38538	LINC01002	long intergenic non-protein coding RNA 1002	non-coding RNA	RNA, long non-coding	Approved	19p13.3	19p13.3							2013-07-23			2015-07-24	399844	ENSG00000282508	OTTHUMG00000188608			NR_028324
HGNC:48957	LINC01003	long intergenic non-protein coding RNA 1003	non-coding RNA	RNA, long non-coding	Approved	7q36.1	07q36.1							2013-07-23			2013-07-23	100128822	ENSG00000261455	OTTHUMG00000173415		BC036622	NR_027387
HGNC:48961	LINC01004	long intergenic non-protein coding RNA 1004	non-coding RNA	RNA, long non-coding	Approved	7q22.3	07q22.3							2013-07-23			2013-07-23	100216546	ENSG00000228393	OTTHUMG00000157278			NR_039981
HGNC:48963	LINC01005	long intergenic non-protein coding RNA 1005	non-coding RNA	RNA, long non-coding	Approved	7q11.21	07q11.21							2013-07-23			2013-07-23	100506050	ENSG00000228564	OTTHUMG00000156482			NR_039987
HGNC:48971	LINC01006	long intergenic non-protein coding RNA 1006	non-coding RNA	RNA, long non-coding	Approved	7q36.3	07q36.3	MY040		C7orf13	chromosome 7 open reading frame 13			2013-07-23			2015-02-05	100506380	ENSG00000182648	OTTHUMG00000157237			NR_103858		Q8NI28
HGNC:48973	LINC01007	long intergenic non-protein coding RNA 1007	non-coding RNA	RNA, long non-coding	Approved	7q22.1	07q22.1							2013-07-23			2013-07-23	100506527	ENSG00000233123	OTTHUMG00000157139			NR_103747
HGNC:48978	LINC01010	long intergenic non-protein coding RNA 1010	non-coding RNA	RNA, long non-coding	Approved	6q23.2	06q23.2							2013-07-24			2013-07-24	154092	ENSG00000236700	OTTHUMG00000015616			NR_038216
HGNC:33812	LINC01011	long intergenic non-protein coding RNA 1011	non-coding RNA	RNA, long non-coding	Approved	6p25.2	06p25.2	DKFZp686I15217						2013-07-24			2014-11-18	401232	ENSG00000244041	OTTHUMG00000014128			NR_026856
HGNC:48986	LINC01012	long intergenic non-protein coding RNA 1012	non-coding RNA	RNA, long non-coding	Approved	6p22.1	06p22.1							2013-07-24			2013-07-24	100507173	ENSG00000281706	OTTHUMG00000189539		BC035101	NR_038292
HGNC:48987	LINC01013	long intergenic non-protein coding RNA 1013	non-coding RNA	RNA, long non-coding	Approved	6q23.2	06q23.2							2013-07-25			2013-07-25	100507254	ENSG00000228495	OTTHUMG00000015574			NR_038981
HGNC:41353	LINC01014	long intergenic non-protein coding RNA 1014	non-coding RNA	RNA, long non-coding	Approved	3q26.32	03q26.32			KCNMB2-IT1	KCNMB2 intronic transcript 1 (non-protein coding)			2011-05-23	2013-07-25	2013-07-25	2014-11-18	100874330	ENSG00000223941	OTTHUMG00000157288		BX105665	NR_046786
HGNC:48988	LINC01015	long intergenic non-protein coding RNA 1015	non-coding RNA	RNA, long non-coding	Approved	6p22.1	06p22.1							2013-07-25			2013-07-25	100507362	ENSG00000224582	OTTHUMG00000065812			NR_037179
HGNC:48991	LINC01016	long intergenic non-protein coding RNA 1016	non-coding RNA	RNA, long non-coding	Approved	6p21.31	06p21.31							2013-07-25			2015-11-05	100507584	ENSG00000249346	OTTHUMG00000166297			NR_038989			26426411
HGNC:50641	LINC01017	long intergenic non-protein coding RNA 1017	non-coding RNA	RNA, long non-coding	Approved	5p15.33	05p15.33							2014-06-02			2014-06-02	102467075	ENSG00000250716	OTTHUMG00000161633		BQ428982	NR_104618
HGNC:27394	LINC01018	long intergenic non-protein coding RNA 1018	non-coding RNA	RNA, long non-coding	Approved	5p15.31	05p15.31							2013-07-26			2013-07-26	255167	ENSG00000250056	OTTHUMG00000161680			NR_024423			12477932					616385
HGNC:27742	LINC01019	long intergenic non-protein coding RNA 1019	non-coding RNA	RNA, long non-coding	Approved	5p15.33	05p15.33							2013-07-26			2013-07-26	285577	ENSG00000248118	OTTHUMG00000161629			NR_033898			12477932
HGNC:27968	LINC01020	long intergenic non-protein coding RNA 1020	non-coding RNA	RNA, long non-coding	Approved	5p15.32	05p15.32							2013-07-26			2013-07-26	340094	ENSG00000215231	OTTHUMG00000161653			NR_026994			12477932
HGNC:48995	LINC01021	long intergenic non-protein coding RNA 1021	non-coding RNA	RNA, long non-coding	Approved	5p14.1	05p14.1							2013-07-26			2013-07-26	643401	ENSG00000250337	OTTHUMG00000161968			NR_038848
HGNC:48998	LINC01022	long intergenic non-protein coding RNA 1022	non-coding RNA	RNA, long non-coding	Approved	7q36.3	07q36.3	TCONS_00013107						2013-07-29			2013-07-29	105375616	ENSG00000232715	OTTHUMG00000152648		DB518621	XR_956450
HGNC:49004	LINC01023	long intergenic non-protein coding RNA 1023	non-coding RNA	RNA, long non-coding	Approved	5q21.3	05q21.3							2013-07-30			2013-07-30	100652853	ENSG00000272523			BF972671	NR_046368
HGNC:49009	LINC01024	long intergenic non-protein coding RNA 1024	non-coding RNA	RNA, long non-coding	Approved	5q31.2	05q31.2	MA-linc1						2013-07-30			2015-09-18	100505636	ENSG00000245146	OTTHUMG00000163537			NR_102739			26337085
HGNC:49014	LINC01028	long intergenic non-protein coding RNA 1028	non-coding RNA	RNA, long non-coding	Approved	17q24.3	17q24.3	TCONS_00025127						2013-08-08			2013-08-08	101928141	ENSG00000267603	OTTHUMG00000180348		BX647864	NR_104129
HGNC:49015	LINC01029	long intergenic non-protein coding RNA 1029	non-coding RNA	RNA, long non-coding	Approved	18q23	18q23							2013-08-08			2013-08-08	101927715	ENSG00000265843	OTTHUMG00000179393		"BC016792|BF183892"	NR_104127
HGNC:49016	LINC01030	long intergenic non-protein coding RNA 1030	non-coding RNA	RNA, long non-coding	Approved	8q21.3	08q21.3	TCONS_00015085						2013-08-08		2013-08-08	2014-02-12	101937451	ENSG00000253799	OTTHUMG00000163970		BU568440	NR_104062
HGNC:49017	LINC01031	long intergenic non-protein coding RNA 1031	non-coding RNA	RNA, long non-coding	Approved	1q31.2	01q31.2	TCONS_00000361						2013-08-08			2013-08-08	101929184	ENSG00000232077	OTTHUMG00000035686		BX100123	NR_125789
HGNC:49018	LINC01032	long intergenic non-protein coding RNA 1032	non-coding RNA	RNA, long non-coding	Approved	1q31.2	01q31.2							2013-08-08			2013-08-08	102724954	ENSG00000234871	OTTHUMG00000041137		AW104394	NR_126003
HGNC:49019	LINC01033	long intergenic non-protein coding RNA 1033	non-coding RNA	RNA, long non-coding	Approved	5q11.2	05q11.2							2013-08-08			2013-08-08	104355136	ENSG00000249069	OTTHUMG00000162286		BG181707	NR_126379
HGNC:49021	LINC01034	long intergenic non-protein coding RNA 1034	non-coding RNA	RNA, long non-coding	Approved	13q22.2	13q22.2	TCONS_00021570						2013-08-08			2013-08-08	106144601	ENSG00000224933	OTTHUMG00000017095		BG183202
HGNC:49022	LINC01035	long intergenic non-protein coding RNA 1035	non-coding RNA	RNA, long non-coding	Approved	1q31.1	01q31.1							2013-08-09			2013-08-09	106144592	ENSG00000226486	OTTHUMG00000035542		BQ212312
HGNC:49024	LINC01036	long intergenic non-protein coding RNA 1036	non-coding RNA	RNA, long non-coding	Approved	1q31.1	01q31.1							2013-08-09			2013-08-09	104169671	ENSG00000236030	OTTHUMG00000035513		BU171718	NR_126347
HGNC:49025	LINC01037	long intergenic non-protein coding RNA 1037	non-coding RNA	RNA, long non-coding	Approved	1q31.1	01q31.1							2013-08-09			2013-08-09	106144535	ENSG00000231599	OTTHUMG00000035479		BG182723	NR_132374
HGNC:49026	LINC01038	long intergenic non-protein coding RNA 1038	non-coding RNA	RNA, long non-coding	Approved	13q31.1	13q31.1							2013-08-09			2013-08-09	102724076	ENSG00000229011	OTTHUMG00000017137		AI799053	NR_125785
HGNC:49027	LINC01039	long intergenic non-protein coding RNA 1039	non-coding RNA	RNA, long non-coding	Approved	13q32.3	13q32.3							2013-08-09			2013-08-09	104355149	ENSG00000234168	OTTHUMG00000017273		BI464824	NR_126390
HGNC:49028	LINC01040	long intergenic non-protein coding RNA 1040	non-coding RNA	RNA, long non-coding	Approved	13q31.3	13q31.3	TCONS_00021682						2013-08-13			2013-08-13	105370308	ENSG00000226037	OTTHUMG00000017177		BG192883	XR_915177
HGNC:49031	LINC01043	long intergenic non-protein coding RNA 1043	non-coding RNA	RNA, long non-coding	Approved	13q34	13q34							2013-08-13			2013-08-13	101928752	ENSG00000260343	OTTHUMG00000176083		BX649107	XR_253218
HGNC:49032	LINC01044	long intergenic non-protein coding RNA 1044	non-coding RNA	RNA, long non-coding	Approved	13q34	13q34							2013-08-13			2013-08-13	104266956	ENSG00000223626	OTTHUMG00000017366		BG722997	NR_126345
HGNC:49040	LINC01046	long intergenic non-protein coding RNA 1046	non-coding RNA	RNA, long non-coding	Approved	13q12.11	13q12.11							2013-08-15			2013-08-15	103689843	ENSG00000233405	OTTHUMG00000016533		AW117237	NR_125745
HGNC:49041	LINC01047	long intergenic non-protein coding RNA 1047	non-coding RNA	RNA, long non-coding	Approved	13q31.2	13q31.2							2013-08-15			2013-08-15	105616982	ENSG00000232225	OTTHUMG00000017173		BG183515	NR_131229
HGNC:49042	LINC01048	long intergenic non-protein coding RNA 1048	non-coding RNA	RNA, long non-coding	Approved	13q13.3	13q13.3							2013-08-15			2013-08-15	103695431	ENSG00000230390	OTTHUMG00000016750		BX091314	NR_125762
HGNC:49043	LINC01049	long intergenic non-protein coding RNA 1049	non-coding RNA	RNA, long non-coding	Approved	13q31.3	13q31.3							2013-08-15			2014-02-14	101927224	ENSG00000234384	OTTHUMG00000017184		BI825411	NR_120414
HGNC:49044	LINC01050	long intergenic non-protein coding RNA 1050	non-coding RNA	RNA, long non-coding	Approved	13q14.11	13q14.11							2013-08-15			2013-08-15	103689845	ENSG00000271216	OTTHUMG00000184191		CD367180	NR_125747
HGNC:49046	LINC01052	long intergenic non-protein coding RNA 1052	non-coding RNA	RNA, long non-coding	Approved	13q21.32	13q21.32							2013-08-15			2013-08-15	105370242	ENSG00000234767	OTTHUMG00000017032		AA889679	XR_915053
HGNC:49047	LINC01053	long intergenic non-protein coding RNA 1053	non-coding RNA	RNA, long non-coding	Approved	13q12.13	13q12.13							2013-08-15			2014-06-17	102723318	ENSG00000238169	OTTHUMG00000016605			NR_120427
HGNC:49048	LINC01054	long intergenic non-protein coding RNA 1054	non-coding RNA	RNA, long non-coding	Approved	13q34	13q34							2013-08-15			2013-08-15	104355150	ENSG00000229723	OTTHUMG00000017405		BG460330	NR_126391
HGNC:49049	LINC01055	long intergenic non-protein coding RNA 1055	non-coding RNA	RNA, long non-coding	Approved	13q14.13	13q14.13							2013-08-15			2013-08-15	103752581	ENSG00000235366	OTTHUMG00000016859		BG431110	NR_125786
HGNC:49050	LINC01056	long intergenic non-protein coding RNA 1056	non-coding RNA	RNA, long non-coding	Approved	20q13.33	20q13.33							2013-08-16			2013-08-16	100144597	ENSG00000237119	OTTHUMG00000032954		BC038718	NR_033369
HGNC:49057	LINC01057	long intergenic non-protein coding RNA 1057	non-coding RNA	RNA, long non-coding	Approved	1p21.3	01p21.3							2013-08-19			2015-08-24	101928079	ENSG00000224081	OTTHUMG00000010701		BC030750	NR_104131
HGNC:49061	LINC01058	long intergenic non-protein coding RNA 1058	non-coding RNA	RNA, long non-coding	Approved	13q12.3	13q12.3							2013-08-20			2013-08-20	103724387	ENSG00000225039	OTTHUMG00000055981		CF138692	NR_125771
HGNC:49074	LINC01059	long intergenic non-protein coding RNA 1059	non-coding RNA	RNA, long non-coding	Approved	11q24.1	11q24.1							2013-08-22			2013-08-22	102031123	ENSG00000255414	OTTHUMG00000166003		"CR617890|CV373778"
HGNC:49081	LINC01060	long intergenic non-protein coding RNA 1060	non-coding RNA	RNA, long non-coding	Approved	4q35.2	04q35.2							2013-08-23			2013-08-23	401164	ENSG00000249378	OTTHUMG00000160242			NR_033869
HGNC:49084	LINC01061	long intergenic non-protein coding RNA 1061	non-coding RNA	RNA, long non-coding	Approved	4q26	04q26	FLJ14186						2013-08-23			2013-08-23	401149					NR_037596
HGNC:49092	LINC01063	long intergenic non-protein coding RNA 1063	non-coding RNA	RNA, long non-coding	Approved	3q29	03q29							2013-09-02			2013-09-02	101929769	ENSG00000232065	OTTHUMG00000155570			XR_251530
HGNC:49103	LINC01065	long intergenic non-protein coding RNA 1065	non-coding RNA	RNA, long non-coding	Approved	13q14.3	13q14.3							2013-09-02			2013-09-02	102723875	ENSG00000237092	OTTHUMG00000016983		AW303400	NR_125788
HGNC:49104	LINC01066	long intergenic non-protein coding RNA 1066	non-coding RNA	RNA, long non-coding	Approved	13q12.3	13q12.3							2013-09-02			2013-09-02	106144544	ENSG00000230403	OTTHUMG00000016684		AA644401
HGNC:49105	LINC01067	long intergenic non-protein coding RNA 1067	non-coding RNA	RNA, long non-coding	Approved	13q33.3	13q33.3							2013-09-02			2013-09-02	107080624	ENSG00000236053	OTTHUMG00000017336		BF969615
HGNC:49106	LINC01068	long intergenic non-protein coding RNA 1068	non-coding RNA	RNA, long non-coding	Approved	13q31.1	13q31.1							2013-09-02			2013-09-02	103724388	ENSG00000227676	OTTHUMG00000017135		AI138787	NR_125772
HGNC:49109	LINC01069	long intergenic non-protein coding RNA 1069	non-coding RNA	RNA, long non-coding	Approved	13q22.3	13q22.3							2013-09-03			2013-09-03	101927176	ENSG00000236133	OTTHUMG00000017112		BI825933	NR_108076
HGNC:49110	LINC01070	long intergenic non-protein coding RNA 1070	non-coding RNA	RNA, long non-coding	Approved	13q34	13q34							2013-09-03			2013-09-03	101928698	ENSG00000260102	OTTHUMG00000176078		CR627049	NR_108094
HGNC:49112	LINC01072	long intergenic non-protein coding RNA 1072	non-coding RNA	RNA, long non-coding	Approved	13q12.11	13q12.11							2013-09-05			2013-09-05	104355137	ENSG00000236076	OTTHUMG00000016506		AI150015	NR_126380
HGNC:49114	LINC01073	long intergenic non-protein coding RNA 1073	non-coding RNA	RNA, long non-coding	Approved	13q13.1	13q13.1							2013-09-05			2013-09-05	107080623	ENSG00000235822	OTTHUMG00000153574		DR731308
HGNC:49117	LINC01074	long intergenic non-protein coding RNA 1074	non-coding RNA	RNA, long non-coding	Approved	13q21.31	13q21.31							2013-09-05			2013-09-05	106144607	ENSG00000227611	OTTHUMG00000017016		BF057195
HGNC:49118	LINC01075	long intergenic non-protein coding RNA 1075	non-coding RNA	RNA, long non-coding	Approved	13q21.31	13q21.31							2013-09-05			2013-09-05	103752583	ENSG00000230142	OTTHUMG00000017017		AI028357	NR_125787
HGNC:49119	LINC01076	long intergenic non-protein coding RNA 1076	non-coding RNA	RNA, long non-coding	Approved	13q12.13	13q12.13							2013-09-05			2013-09-05	106144602	ENSG00000225105	OTTHUMG00000016599		BG190398
HGNC:49120	LINC01077	long intergenic non-protein coding RNA 1077	non-coding RNA	RNA, long non-coding	Approved	13q14.2	13q14.2							2013-09-05			2013-09-05	107080621	ENSG00000233456	OTTHUMG00000016904		AI769787
HGNC:49121	LINC01078	long intergenic non-protein coding RNA 1078	non-coding RNA	RNA, long non-coding	Approved	13q22.2	13q22.2							2013-09-05			2013-09-05	106144536	ENSG00000223880	OTTHUMG00000017086		AA442466	NR_132375
HGNC:49122	LINC01079	long intergenic non-protein coding RNA 1079	non-coding RNA	RNA, long non-coding	Approved	13q12.2	13q12.2							2013-09-05			2013-09-05	106146146	ENSG00000229609	OTTHUMG00000016631		BM503984
HGNC:49123	LINC01080	long intergenic non-protein coding RNA 1080	non-coding RNA	RNA, long non-coding	Approved	13q31.1	13q31.1	TCONS_00021856				Long non-coding RNAs	788	2013-09-05			2014-07-18	101515984	ENSG00000281721	OTTHUMG00000189563		DA225206	NR_104138			25019275					615230
HGNC:49124	LINC01081	long intergenic non-protein coding RNA 1081	non-coding RNA	RNA, long non-coding	Approved	16q24.1	16q24.1	TCONS_00024764						2013-09-05			2014-05-21	101154687				"CR737045|HY035025"	NR_104139			24842713					614977
HGNC:49125	LINC01082	long intergenic non-protein coding RNA 1082	non-coding RNA	RNA, long non-coding	Approved	16q24.1	16q24.1	TCONS_00024492						2013-09-05			2013-09-05	100506542	ENSG00000269186	OTTHUMG00000183863		"AA399680|AI676062"	NR_103859								614978
HGNC:27198	LINC01085	long intergenic non-protein coding RNA 1085	non-coding RNA	RNA, long non-coding	Approved	4p15.33	04p15.33							2013-09-16			2013-09-16	152742	ENSG00000248698	OTTHUMG00000160101		AK055518	NR_033931
HGNC:49144	LINC01087	long intergenic non-protein coding RNA 1087	non-coding RNA	RNA, long non-coding	Approved	2q21.1	02q21.1							2013-09-19			2013-09-19	101927994	ENSG00000224559	OTTHUMG00000153621		BC036114	NR_108087
HGNC:49148	LINC01088	long intergenic non-protein coding RNA 1088	non-coding RNA	RNA, long non-coding	Approved	4q21.21	04q21.21							2013-09-19			2013-09-19	100505875	ENSG00000249307	OTTHUMG00000160858			NR_038342
HGNC:27886	LINC01089	long intergenic non-protein coding RNA 1089	non-coding RNA	RNA, long non-coding	Approved	12q24.31	12q24.31							2014-01-21			2015-08-21	338799	ENSG00000212694	OTTHUMG00000128905		BC038786	NR_002809			26252651
HGNC:49201	LINC01090	long intergenic non-protein coding RNA 1090	non-coding RNA	RNA, long non-coding	Approved	2q32.1	02q32.1							2013-10-07			2013-10-07	104355152	ENSG00000231689	OTTHUMG00000154285		DA863615	NR_126396			24080187
HGNC:27721	LINC01091	long intergenic non-protein coding RNA 1091	non-coding RNA	RNA, long non-coding	Approved	4q28.1	04q28.1							2013-10-08			2013-10-08	285419	ENSG00000249464	OTTHUMG00000161162		BC053945	NR_027106			12477932
HGNC:49218	LINC01093	long intergenic non-protein coding RNA 1093	non-coding RNA	RNA, long non-coding	Approved	4q35.1	04q35.1							2013-10-09			2013-10-09	100506229	ENSG00000249173	OTTHUMG00000160603			NR_039975
HGNC:49219	LINC01094	long intergenic non-protein coding RNA 1094	non-coding RNA	RNA, long non-coding	Approved	4q21.21	04q21.21							2013-10-09			2013-10-09	100505702	ENSG00000251442	OTTHUMG00000160897			NR_038304
HGNC:49220	LINC01095	long intergenic non-protein coding RNA 1095	non-coding RNA	RNA, long non-coding	Approved	4q31.22	04q31.22							2013-10-09			2013-10-09	100505545	ENSG00000248809	OTTHUMG00000161439			NR_038331
HGNC:27739	LINC01096	long intergenic non-protein coding RNA 1096	non-coding RNA	RNA, long non-coding	Approved	4p15.33	04p15.33							2013-10-09			2013-10-09	285548	ENSG00000246095	OTTHUMG00000160090			NR_015450			12477932
HGNC:27738	LINC01097	long intergenic non-protein coding RNA 1097	non-coding RNA	RNA, long non-coding	Approved	4p15.33	04p15.33							2013-10-09			2013-10-09	285547	ENSG00000281202	OTTHUMG00000189540		BC035722	NR_034054
HGNC:27731	LINC01098	long intergenic non-protein coding RNA 1098	non-coding RNA	RNA, long non-coding	Approved	4q34.3	04q34.3							2013-10-09			2014-10-01	285501	ENSG00000231171	OTTHUMG00000160724		BC033326	NR_028342
HGNC:49222	LINC01099	long intergenic non-protein coding RNA 1099	non-coding RNA	RNA, long non-coding	Approved	4q34.3	04q34.3							2013-10-09			2013-10-09	101928656	ENSG00000251504	OTTHUMG00000160725		BU071468	NR_108093
HGNC:49224	LINC01100	long intergenic non-protein coding RNA 1100	non-coding RNA	RNA, long non-coding	Approved	3q25.33	03q25.33							2013-10-09			2014-10-01	730109	ENSG00000242107	OTTHUMG00000158954			NR_104132
HGNC:25923	LINC01101	long intergenic non-protein coding RNA 1101	non-coding RNA	RNA, long non-coding	Approved	2q14.2	02q14.2	FLJ14816						2013-10-10			2015-01-30	84931	ENSG00000280409	OTTHUMG00000187117		AK027722	NR_027181
HGNC:27165	LINC01102	long intergenic non-protein coding RNA 1102	non-coding RNA	RNA, long non-coding	Approved	2q12.1	02q12.1							2013-10-10			2014-11-18	150568	ENSG00000235597	OTTHUMG00000153050			NR_015399
HGNC:49225	LINC01103	long intergenic non-protein coding RNA 1103	non-coding RNA	RNA, long non-coding	Approved	2q12.1	02q12.1							2013-10-10			2013-10-10	101927360	ENSG00000234781	OTTHUMG00000153051			NR_110113
HGNC:49226	LINC01104	long intergenic non-protein coding RNA 1104	non-coding RNA	RNA, long non-coding	Approved	2q11.2	02q11.2							2013-10-10			2013-10-10	150577	ENSG00000232084	OTTHUMG00000153132			NR_103730
HGNC:26403	LINC01105	long intergenic non-protein coding RNA 1105	non-coding RNA	RNA, long non-coding	Approved	2p25.2	02p25.2	"FLJ30594|LOC150622"						2013-10-10			2014-11-20	150622	ENSG00000232044	OTTHUMG00000151462			NR_026832			25392693
HGNC:26769	LINC01106	long intergenic non-protein coding RNA 1106	non-coding RNA	RNA, long non-coding	Approved	2q13	02q13	FLJ38359						2013-10-10			2013-10-10	151009	ENSG00000175772	OTTHUMG00000155034			NR_027244
HGNC:49229	LINC01107	long intergenic non-protein coding RNA 1107	non-coding RNA	RNA, long non-coding	Approved	2q37.3	02q37.3							2013-10-10			2013-10-10	151171	ENSG00000225493	OTTHUMG00000152849			NR_037809
HGNC:49234	LINC01108	long intergenic non-protein coding RNA 1108	non-coding RNA	RNA, long non-coding	Approved	6p23	06p23	LncRNA-ES1	lncrna embryonic stem cell 1					2013-10-11			2013-10-11	102216342	ENSG00000226673	OTTHUMG00000014285		AK056826	NR_108097			22193719
HGNC:49235	LINC01109	long intergenic non-protein coding RNA 1109	non-coding RNA	RNA, long non-coding	Approved	8q21.11	08q21.11	lncRNA-N1	lncRNA neuronal 1					2013-10-11			2013-10-11	102216341	ENSG00000271167	OTTHUMG00000184925		AK124684
HGNC:49237	LINC01111	long intergenic non-protein coding RNA 1111	non-coding RNA	RNA, long non-coding	Approved	8q21.11	08q21.11							2013-10-11			2013-10-11	101926978	ENSG00000254300	OTTHUMG00000164553			NR_105006
HGNC:49245	LINC01114	long intergenic non-protein coding RNA 1114	non-coding RNA	RNA, long non-coding	Approved	2q12.1	02q12.1	"PANCAT|LOC284998"	pancreatic cancer associated transcript					2013-10-14			2013-12-17	284998	ENSG00000234177	OTTHUMG00000153066			NR_038231
HGNC:49258	LINC01115	long intergenic non-protein coding RNA 1115	non-coding RNA	RNA, long non-coding	Approved	2p25.3	02p25.3							2013-10-14			2013-10-14	339822	ENSG00000237667	OTTHUMG00000151368			NR_111963
HGNC:49259	LINC01116	long intergenic non-protein coding RNA 1116	non-coding RNA	RNA, long non-coding	Approved	2q31.1	02q31.1							2013-10-14			2015-05-06	375295	ENSG00000163364	OTTHUMG00000154156			NR_040001
HGNC:49260	LINC01117	long intergenic non-protein coding RNA 1117	non-coding RNA	RNA, long non-coding	Approved	2q31.1	02q31.1							2013-10-14			2013-10-14	102724224	ENSG00000224577	OTTHUMG00000154157			NR_110599
HGNC:49261	LINC01118	long intergenic non-protein coding RNA 1118	non-coding RNA	RNA, long non-coding	Approved	2p21	02p21							2013-10-14			2014-10-01	388948	ENSG00000222005	OTTHUMG00000153080			NR_034099
HGNC:49262	LINC01119	long intergenic non-protein coding RNA 1119	non-coding RNA	RNA, long non-coding	Approved	2p21	02p21							2013-10-14			2014-10-01	100134259	ENSG00000239332	OTTHUMG00000153081			NR_024452
HGNC:49265	LINC01120	long intergenic non-protein coding RNA 1120	non-coding RNA	RNA, long non-coding	Approved	2q21.1	02q21.1							2013-10-14			2013-10-14	389043	ENSG00000223631	OTTHUMG00000153602			NR_036499
HGNC:49266	LINC01121	long intergenic non-protein coding RNA 1121	non-coding RNA	RNA, long non-coding	Approved	2p21	02p21	UNQ6975						2013-10-14			2013-10-14	400952	ENSG00000205054	OTTHUMG00000152484			NR_033831
HGNC:49267	LINC01122	long intergenic non-protein coding RNA 1122	non-coding RNA	RNA, long non-coding	Approved	2p16.1	02p16.1	FLJ30838						2013-10-14			2015-05-22	400955	ENSG00000233723	OTTHUMG00000152613			NR_033873			25959816
HGNC:49269	LINC01123	long intergenic non-protein coding RNA 1123	non-coding RNA	RNA, long non-coding	Approved	2q13	02q13							2013-10-14			2013-10-14	440894	ENSG00000204588	OTTHUMG00000154954			NR_046110
HGNC:49270	LINC01124	long intergenic non-protein coding RNA 1124	non-coding RNA	RNA, long non-coding	Approved	2q31.1	02q31.1							2013-10-14			2014-10-01	440925	ENSG00000222033	OTTHUMG00000154054			NR_027433
HGNC:49272	LINC01125	long intergenic non-protein coding RNA 1125	non-coding RNA	RNA, long non-coding	Approved	2q11.2	02q11.2							2013-10-15			2013-10-15	728537	ENSG00000228486	OTTHUMG00000153062			NR_038386
HGNC:49275	LINC01126	long intergenic non-protein coding RNA 1126	non-coding RNA	RNA, long non-coding	Approved	2p21	02p21							2013-10-15			2013-10-15	100129726	ENSG00000279873	OTTHUMG00000152397		"BC032412|CR738297"	NR_027251
HGNC:49292	LINC01127	long intergenic non-protein coding RNA 1127	non-coding RNA	RNA, long non-coding	Approved	2q11.2	02q11.2							2013-10-15			2013-10-15	100506328	ENSG00000281162	OTTHUMG00000189566		"DB124570|DB153872"	NR_103791
HGNC:49377	LINC01128	long intergenic non-protein coding RNA 1128	non-coding RNA	RNA, long non-coding	Approved	1p36.33	01p36.33							2013-10-21			2013-10-21	643837	ENSG00000228794	OTTHUMG00000002468			NR_047519
HGNC:49444	LINC01132	long intergenic non-protein coding RNA 1132	non-coding RNA	RNA, long non-coding	Approved	1q42.3	01q42.3							2013-12-03			2013-12-03	100506810	ENSG00000227630	OTTHUMG00000038017		AK125357	NR_038856
HGNC:49447	LINC01133	long intergenic non-protein coding RNA 1133	non-coding RNA	RNA, long non-coding	Approved	1q23.2	01q23.2					Long non-coding RNAs	788	2013-12-03			2015-05-07	100505633	ENSG00000224259	OTTHUMG00000024077			NR_038849			25908174
HGNC:49449	LINC01134	long intergenic non-protein coding RNA 1134	non-coding RNA	RNA, long non-coding	Approved	1p36.32	01p36.32							2013-12-03			2013-12-03	100133612	ENSG00000236423	OTTHUMG00000041129			NR_024455
HGNC:49450	LINC01135	long intergenic non-protein coding RNA 1135	non-coding RNA	RNA, long non-coding	Approved	1p32.1	01p32.1							2013-12-03			2013-12-03	100131060	ENSG00000234807	OTTHUMG00000008377			NR_034014
HGNC:49452	LINC01136	long intergenic non-protein coding RNA 1136	non-coding RNA	RNA, long non-coding	Approved	1q32.1	01q32.1							2013-12-03			2013-12-03	730227	ENSG00000233791	OTTHUMG00000035835			NR_034150
HGNC:49453	LINC01137	long intergenic non-protein coding RNA 1137	non-coding RNA	RNA, long non-coding	Approved	1p34.3	01p34.3	LOC728431						2013-12-03			2014-01-15	728431	ENSG00000233621	OTTHUMG00000004224			NR_038842
HGNC:49454	LINC01138	long intergenic non-protein coding RNA 1138	non-coding RNA	RNA, long non-coding	Approved	1q21.2	01q21.2	FLJ39739		LINC00875	long intergenic non-protein coding RNA 875			2013-12-03			2015-01-30	388685	ENSG00000274020	OTTHUMG00000185296			NR_104014
HGNC:27924	LINC01139	long intergenic non-protein coding RNA 1139	non-coding RNA	RNA, long non-coding	Approved	1q43	01q43							2013-12-03			2014-11-18	339535	ENSG00000215808	OTTHUMG00000039532			NR_015407			12477932
HGNC:27922	LINC01140	long intergenic non-protein coding RNA 1140	non-coding RNA	RNA, long non-coding	Approved	1p22.3	01p22.3	FLJ41676						2013-12-03			2013-12-03	339524	ENSG00000267272	OTTHUMG00000181765		AK123670	NR_026985			12477932
HGNC:49455	LINC01141	long intergenic non-protein coding RNA 1141	non-coding RNA	RNA, long non-coding	Approved	1p36.12	01p36.12							2013-12-03			2013-12-03	339505	ENSG00000236963	OTTHUMG00000002842			NR_033887
HGNC:49456	LINC01142	long intergenic non-protein coding RNA 1142	non-coding RNA	RNA, long non-coding	Approved	1q24.2	01q24.2							2013-12-03			2013-12-03	284688	ENSG00000224286	OTTHUMG00000035969			NR_026957
HGNC:49458	LINC01143	long intergenic non-protein coding RNA 1143	non-coding RNA	RNA, long non-coding	Approved	2p13.3	02p13.3							2013-12-05			2013-12-05	104355141	ENSG00000237751	OTTHUMG00000153230		BX088774	NR_126384
HGNC:49460	LINC01144	long intergenic non-protein coding RNA 1144	non-coding RNA	RNA, long non-coding	Approved	1p34.1	01p34.1	TCONS_00000513						2013-12-06			2013-12-06	400752	ENSG00000281912	OTTHUMG00000189536		BC006119	NR_024270
HGNC:49467	LINC01146	long intergenic non-protein coding RNA 1146	non-coding RNA	RNA, long non-coding	Approved	14q31.3	14q31.3							2013-12-06			2013-12-06	283587	ENSG00000258867	OTTHUMG00000170740			NR_046094
HGNC:39757	LINC01149	long intergenic non-protein coding RNA 1149	non-coding RNA	RNA, long non-coding	Approved	6p21.33	06p21.33	XXbac-BPG181B23.4						2013-12-10			2013-12-10	101929111	ENSG00000230174	OTTHUMG00000133747
HGNC:49469	LINC01150	long intergenic non-protein coding RNA 1150	non-coding RNA	RNA, long non-coding	Approved	11p15.5	11p15.5	"2G7|TCONS_00019134"						2013-12-11			2013-12-11	101927624	ENSG00000229671	OTTHUMG00000150032		"L38282|U62668"	NR_120534			8968746
HGNC:49471	LINC01151	long intergenic non-protein coding RNA 1151	non-coding RNA	RNA, long non-coding	Approved	8q24.13	08q24.13							2013-12-11			2013-12-11	104266958	ENSG00000253819	OTTHUMG00000165076		DB186869	NR_126348
HGNC:16752	LINC01152	long intergenic non-protein coding RNA 1152	non-coding RNA	RNA, long non-coding	Approved	17q24.3	17q24.3	"TCONS_00025128|CMPD"						2013-12-11			2013-12-11	102606463	ENSG00000256124	OTTHUMG00000168039		"D43770|DB072529"	NR_110124			8789441
HGNC:49495	LINC01153	long intergenic non-protein coding RNA 1153	non-coding RNA	RNA, long non-coding	Approved	10q26.12	10q26.12							2013-12-20			2013-12-20	101927889	ENSG00000227143	OTTHUMG00000019173			XR_246197
HGNC:49504	LINC01154	long intergenic non-protein coding RNA 1154	non-coding RNA	RNA, long non-coding	Approved	12q13.13	12q13.13							2014-01-02			2014-01-02	106144575	ENSG00000257477	OTTHUMG00000169932		AA082317				24344320
HGNC:49512	LINC01157	long intergenic non-protein coding RNA 1157	non-coding RNA	RNA, long non-coding	Approved	5q13.3	05q13.3	"TCONS_00010378|linc-Enc1"				Long non-coding RNAs	788	2014-01-01			2014-07-18	105379037					XR_953479			24381249	MGI:3780541
HGNC:49513	LINC01158	long intergenic non-protein coding RNA 1158	non-coding RNA	RNA, long non-coding	Approved	2q12.1	02q12.1	linc-Brn1a						2014-01-01			2014-01-03	100506421	ENSG00000233639	OTTHUMG00000153065		AK096498	NR_037883			24381249	MGI:1913547	RGD:7688151
HGNC:49514	LINC01159	long intergenic non-protein coding RNA 1159	non-coding RNA	RNA, long non-coding	Approved	2q12.1	02q12.1	linc-Brn1b						2014-01-01	2014-01-03	2014-01-03	2014-01-03	102682016	ENSG00000229743	OTTHUMG00000153064		AK095498	NR_110374			24381249
HGNC:49525	LINC01160	long intergenic non-protein coding RNA 1160	non-coding RNA	RNA, long non-coding	Approved	1p13.2	01p13.2							2014-01-03			2014-01-03	100129269	ENSG00000231346	OTTHUMG00000011958		BG742401	NR_034126
HGNC:49528	LINC01162	long intergenic non-protein coding RNA 1162	non-coding RNA	RNA, long non-coding	Approved	7p15.3	07p15.3							2014-01-07			2014-01-07	104355138	ENSG00000232790	OTTHUMG00000152589		CN412322	NR_126381
HGNC:49530	LINC01163	long intergenic non-protein coding RNA 1163	non-coding RNA	RNA, long non-coding	Approved	10q26.2	10q26.2	TCONS_00017722						2014-01-08			2014-01-08	101927381	ENSG00000280953	OTTHUMG00000189527		AK124226	XR_242761
HGNC:49533	LINC01164	long intergenic non-protein coding RNA 1164	non-coding RNA	RNA, long non-coding	Approved	10q26.3	10q26.3							2014-01-08			2014-01-08	399827	ENSG00000189275	OTTHUMG00000186599			NR_038365
HGNC:49534	LINC01165	long intergenic non-protein coding RNA 1165	non-coding RNA	RNA, long non-coding	Approved	10q26.3	10q26.3							2014-01-08			2014-01-08	100128830	ENSG00000229081	OTTHUMG00000019291		AK097584	XR_252837
HGNC:49535	LINC01166	long intergenic non-protein coding RNA 1166	non-coding RNA	RNA, long non-coding	Approved	10q26.3	10q26.3							2014-01-08			2014-01-08	101927590	ENSG00000232903	OTTHUMG00000019299		AK095503	XR_242766
HGNC:49536	LINC01167	long intergenic non-protein coding RNA 1167	non-coding RNA	RNA, long non-coding	Approved	10q26.3	10q26.3	TCONS_00018075						2014-01-08			2014-01-08	103695432	ENSG00000224758	OTTHUMG00000019300		BI753673	NR_125763
HGNC:49537	LINC01168	long intergenic non-protein coding RNA 1168	non-coding RNA	RNA, long non-coding	Approved	10q26.3	10q26.3							2014-01-08			2014-01-08	399829	ENSG00000240707	OTTHUMG00000157745			NR_046231
HGNC:49541	LINC01169	long intergenic non-protein coding RNA 1169	non-coding RNA	RNA, long non-coding	Approved	15q22.31	15q22.31							2014-01-10			2014-10-07	102723165	ENSG00000259471	OTTHUMG00000172242		"AK096135|BC016970"	NR_110372
HGNC:49542	LINC01170	long intergenic non-protein coding RNA 1170	non-coding RNA	RNA, long non-coding	Approved	5q23.2	05q23.2							2014-01-10			2014-01-10	103724389	ENSG00000253807	OTTHUMG00000163624		"N72756|AA215598"	NR_125774				MGI:5439411
HGNC:49545	LINC01173	long intergenic non-protein coding RNA 1173	non-coding RNA	RNA, long non-coding	Approved	2q37.1-q37.2	02q37.1-q37.2	TCONS_00004057						2014-01-13			2014-01-13	106144537	ENSG00000280744	OTTHUMG00000189551		BF185848	NR_132376
HGNC:49548	LINC01176	long intergenic non-protein coding RNA 1176	non-coding RNA	RNA, long non-coding	Approved	7p14.3	07p14.3							2014-01-10			2014-01-13	100506516	ENSG00000281404	OTTHUMG00000189554		BM981427	NR_108081
HGNC:49549	LINC01177	long intergenic non-protein coding RNA 1177	non-coding RNA	RNA, long non-coding	Approved	16p13.2	16p13.2							2014-01-13			2014-01-13	104355218	ENSG00000261397	OTTHUMG00000177056		AA725682	NR_126397
HGNC:49556	LINC01179	long intergenic non-protein coding RNA 1179	non-coding RNA	RNA, long non-coding	Approved	4q32.3	04q32.3							2014-01-14			2014-01-14	101928151	ENSG00000249500	OTTHUMG00000161098		BX648971	NR_121676
HGNC:49558	LINC01180	long intergenic non-protein coding RNA 1180	non-coding RNA	RNA, long non-coding	Approved	17q21.31	17q21.31							2014-01-14			2014-01-14	101927017	ENSG00000266979	OTTHUMG00000181821		BC043289	NR_110661
HGNC:25533	LINC01181	long intergenic non-protein coding RNA 1181	non-coding RNA	RNA, long non-coding	Approved	8q22.3	08q22.3	FLJ10489						2014-01-14			2014-11-19	379034	ENSG00000250929	OTTHUMG00000164764		AK001351
HGNC:49564	LINC01182	long intergenic non-protein coding RNA 1182	non-coding RNA	RNA, long non-coding	Approved	4p15.33	04p15.33							2014-01-14			2014-01-14	101929071	ENSG00000250634	OTTHUMG00000160104		DB054622	NR_121681
HGNC:49565	LINC01184	long intergenic non-protein coding RNA 1184	non-coding RNA	RNA, long non-coding	Approved	5q23.3	05q23.3	FLJ33630						2014-01-11			2014-01-15	644873	ENSG00000245937	OTTHUMG00000163312		BX648677	NR_015360			24036268
HGNC:49572	LINC01185	long intergenic non-protein coding RNA 1185	non-coding RNA	RNA, long non-coding	Approved	2p16.1	02p16.1	FLJ16341						2014-01-17			2014-01-17	400957	ENSG00000228414	OTTHUMG00000152126		AK122786	NR_033980
HGNC:49573	LINC01186	long intergenic non-protein coding RNA 1186	non-coding RNA	RNA, long non-coding	Approved	Xp11.3	Xp11.3							2014-01-17			2014-01-17	101927574	ENSG00000236751	OTTHUMG00000021416		BC015977	NR_110388
HGNC:49575	LINC01187	long intergenic non-protein coding RNA 1187	non-coding RNA	RNA, long non-coding	Approved	5q35.1	05q35.1	KIDR	kidney-specific RNA					2014-01-11			2014-01-17	100507267	ENSG00000249601	OTTHUMG00000163086		AK055811	NR_108022
HGNC:49592	LINC01189	long intergenic non-protein coding RNA 1189	non-coding RNA	RNA, long non-coding	Approved	9p11.2	09p11.2							2014-01-20			2014-01-20	643648	ENSG00000232827	OTTHUMG00000058150			NR_046203
HGNC:49595	LINC01191	long intergenic non-protein coding RNA 1191	non-coding RNA	RNA, long non-coding	Approved	2q14.1	02q14.1	"VIN|lnc-ACTR3"	virus inducible lincRNa			Long non-coding RNAs	788	2014-01-20			2014-07-18	440900	ENSG00000234199	OTTHUMG00000153529		AW016224	NR_034128			24440876
HGNC:37197	LINC01192	long intergenic non-protein coding RNA 1192	non-coding RNA	RNA, long non-coding	Approved	3q26.1	03q26.1			CT64	cancer/testis antigen 64			2012-11-30	2014-01-21	2014-01-21	2014-01-21	647107	ENSG00000241369	OTTHUMG00000158021		BX103208	NR_033945			15905330
HGNC:28003	LINC01193	long intergenic non-protein coding RNA 1193	non-coding RNA	RNA, long non-coding	Approved	15q11.2	15q11.2	LOC348120		CT60	cancer/testis antigen 60			2012-11-30	2014-01-21	2014-01-21	2014-01-21	348120	ENSG00000258710	OTTHUMG00000171709		BC047459	NR_040094			15905330
HGNC:37171	LINC01194	long intergenic non-protein coding RNA 1194	non-coding RNA	RNA, long non-coding	Approved	5p15.2	05p15.2	TAG	tumor antigen gene	CT49	cancer/testis antigen 49			2012-11-30	2014-01-21	2014-01-21	2014-01-21	404663	ENSG00000248131	OTTHUMG00000161760			NR_033383			14871852
HGNC:49550	LINC01195	long intergenic non-protein coding RNA 1195	non-coding RNA	RNA, long non-coding	Approved	16p13.2	16p13.2							2014-01-15			2014-01-21	104266959	ENSG00000261075	OTTHUMG00000177057		CR748468	NR_126349
HGNC:49597	LINC01197	long intergenic non-protein coding RNA 1197	non-coding RNA	RNA, long non-coding	Approved	15q26.2	15q26.2							2014-01-21			2014-01-21	400456	ENSG00000248441	OTTHUMG00000171818		BC040875	NR_034095
HGNC:49598	LINC01198	long intergenic non-protein coding RNA 1198	non-coding RNA	RNA, long non-coding	Approved	13q14.13	13q14.13							2014-01-21			2014-07-28	101929344	ENSG00000231817	OTTHUMG00000016875		BC046635	NR_120426
HGNC:49632	LINC01201	long intergenic non-protein coding RNA 1201	non-coding RNA	RNA, long non-coding	Approved	Xq26.1	Xq26.1	TCONS_00017091						2014-01-24			2014-01-28	104266960	ENSG00000228659	OTTHUMG00000022403		AA418797	NR_126350
HGNC:49633	LINC01202	long intergenic non-protein coding RNA 1202	non-coding RNA	RNA, long non-coding	Approved	5q34	05q34							2014-01-24			2014-01-28	104326188	ENSG00000280776	OTTHUMG00000189552		BI755689	NR_126372			24463510
[truncated: 1,280 more rows]

## Sheet: pseudogenes
hgnc_id	symbol	name	locus_group	locus_type	status	location	location_sortable	alias_symbol	alias_name	prev_symbol	prev_name	gene_family	gene_family_id	date_approved_reserved	date_symbol_changed	date_name_changed	date_modified	entrez_id	ensembl_gene_id	vega_id	ucsc_id	ena	refseq_accession	ccds_id	uniprot_ids	pubmed_id	mgd_id	rgd_id	lsdb	cosmic	omim_id	mirbase	homeodb	snornabase	bioparadigms_slc	orphanet	pseudogene.org	horde_id	merops	imgt	iuphar	kznf_gene_catalog	mamit-trnadb	cd	lncrnadb	enzyme_id	intermediate_filament_db
[truncated: 12,728 more rows]
