# Supplementary material for: New insights into long noncoding RNAs and pseudogenes in prognosis of renal cell carcinoma
Source: Cancer Cell Int. 2018 Oct 11;18:157. doi: 10.1186/s12935-018-0652-6 (PMC6180637; doi:10.1186/s12935-018-0652-6)
Supplement: Supplementary file 3 — Additional file 3: Table S2. A total of 2553 LncRNAs and 8901 of pseudogenes were recognized by the cBioPortal database. [file 12935_2018_652_MOESM3_ESM.xlsx]

## Sheet: lncRNAs
A1BG-AS1
A2M-AS1
A2ML1-AS1
AADACL2-AS1
AATK-AS1
ABALON
ABCA9-AS1
ABCC5-AS1
ABHD11-AS1
ABHD15-AS1
ACAP2-IT1
ACTA2-AS1
ACTN1-AS1
ACVR2B-AS1
ADAMTS19-AS1
ADAMTS9-AS1
ADAMTS9-AS2
ADAMTSL4-AS1
ADARB2-AS1
ADD3-AS1
ADIPOQ-AS1
ADIRF-AS1
ADNP-AS1
ADORA2A-AS1
ADPGK-AS1
AFAP1-AS1
AFF2-IT1
AGAP1-IT1
AGAP2-AS1
AGBL1-AS1
AGBL4-IT1
AGBL5-AS1
AGPAT4-IT1
AIRN
AKT3-IT1
ALDH1L1-AS1
ALDH1L1-AS2
ALG9-IT1
ALKBH3-AS1
ALMS1-IT1
ALOX12-AS1
AMMECR1-IT1
ANKRD10-IT1
ANKRD33B-AS1
ANKRD34C-AS1
ANKRD44-IT1
ANO1-AS1
ANO1-AS2
ANP32A-IT1
AOAH-IT1
AP4B1-AS1
APCDD1L-AS1
APOA1-AS
APOBEC3B-AS1
APTR
AQP4-AS1
ARAP1-AS1
ARAP1-AS2
ARHGAP22-IT1
ARHGAP26-AS1
ARHGAP26-IT1
ARHGAP31-AS1
ARHGAP5-AS1
ARHGEF19-AS1
ARHGEF26-AS1
ARHGEF38-IT1
ARHGEF3-AS1
ARHGEF7-AS1
ARHGEF7-AS2
ARHGEF7-IT1
ARHGEF9-IT1
ARID4B-IT1
ARMC2-AS1
ARMCX3-AS1
ARNTL2-AS1
ARPP21-AS1
ARRDC1-AS1
ARRDC3-AS1
ARSD-AS1
ASAP1-IT1
ASAP1-IT2
ASB16-AS1
ASH1L-AS1
ASMTL-AS1
ASTN2-AS1
ATE1-AS1
ATG10-AS1
ATG10-IT1
ATP11A-AS1
ATP13A4-AS1
ATP13A5-AS1
ATP1A1-AS1
ATP1B3-AS1
ATP2A1-AS1
ATP2B2-IT1
ATP2B2-IT2
ATP6V0E2-AS1
ATP6V1B1-AS1
ATXN8OS
B3GALT5-AS1
B4GALT1-AS1
B4GALT4-AS1
BAALC-AS1
BAALC-AS2
BACE1-AS
BACE2-IT1
BACH1-IT2
BACH1-IT3
BAIAP2-AS1
BANCR
BARX1-AS1
BBOX1-AS1
BCAR4
BCDIN3D-AS1
BCYRN1
BDNF-AS
BEAN1-AS1
BFSP2-AS1
BGLT3
BHLHE40-AS1
BIN3-IT1
BIRC6-AS1
BIRC6-AS2
BLACAT1
BMP7-AS1
BMPR1B-AS1
BOK-AS1
BOLA3-AS1
BPESC1
BRE-AS1
BRWD1-AS1
BSN-AS2
BTBD9-AS1
BVES-AS1
BZRAP1-AS1
C10ORF71-AS1
C15ORF59-AS1
C1QTNF1-AS1
C1QTNF9-AS1
C1QTNF9B-AS1
C1RL-AS1
C20ORF166-AS1
C21ORF62-AS1
C21ORF91-OT1
C2-AS1
C3ORF67-AS1
C5ORF66-AS1
C5ORF66-AS2
C8ORF37-AS1
C9ORF135-AS1
C9ORF173-AS1
C9ORF41-AS1
CACNA1C-AS1
CACNA1C-AS2
CACNA1C-AS4
CACNA1C-IT1
CACNA1C-IT2
CACNA1C-IT3
CACNA1G-AS1
CACNA2D3-AS1
CACTIN-AS1
CADM2-AS1
CADM2-AS2
CADM3-AS1
CAHM
CALML3-AS1
CAMTA1-IT1
CAPN10-AS1
CARD8-AS1
CARMN
CARS-AS1
CASC11
CASC15
CASC16
CASC17
CASC18
CASC19
CASC2
CASC20
CASC21
CASC22
CASC23
CASC6
CASC7
CASC8
CASC9
CASK-AS1
CATIP-AS1
CATIP-AS2
CBR3-AS1
CCAT1
CCAT2
CCDC13-AS1
CCDC144NL-AS1
CCDC148-AS1
CCDC183-AS1
CCDC26
CCDC37-AS1
CCDC39-AS1
CCND2-AS1
CCNT2-AS1
CD27-AS1
CD81-AS1
CDC37L1-AS1
CDC42-IT1
CDH23-AS1
CDIPT-AS1
CDKN1A-AS1
CDKN2A-AS1
CDKN2B-AS1
CDR1-AS
CDRT7
CDRT8
CEBPA-AS1
CEBPB-AS1
CECR3
CECR5-AS1
CECR7
CECR9
CELF2-AS1
CELF2-AS2
CELSR3-AS1
CEP83-AS1
CERS3-AS1
CERS6-AS1
CFAP44-AS1
CFLAR-AS1
CHKB-AS1
CHL1-AS1
CHL1-AS2
CHODL-AS1
CHRM3-AS1
CHRM3-AS2
CIRBP-AS1
CISTR
CKMT2-AS1
CLDN10-AS1
CLIP1-AS1
CLRN1-AS1
CLSTN2-AS1
CLYBL-AS1
CLYBL-AS2
CNOT10-AS1
CNTFR-AS1
CNTN4-AS1
CNTN4-AS2
COL18A1-AS1
COL18A1-AS2
COL4A2-AS1
COL4A2-AS2
COL5A1-AS1
COLCA1
COPG2IT1
COX10-AS1
CPB2-AS1
CPEB1-AS1
CPEB2-AS1
CPS1-IT1
CRHR1-IT1
CRNDE
CRTC3-AS1
CRYM-AS1
CSE1L-AS1
CSMD2-AS1
CSNK1G2-AS1
CSTF3-AS1
CTBP1-AS
CTBP1-AS2
CYP17A1-AS1
CYP1B1-AS1
CYP4A22-AS1
CYP51A1-AS1
CYYR1-AS1
DAB1-AS1
DACT3-AS1
DANCR
DAOA-AS1
DAPK1-IT1
DARS-AS1
DBET
DBH-AS1
DCTN1-AS1
DCUN1D2-AS
DDC-AS1
DDR1-AS1
DDX11-AS1
DDX26B-AS1
DENND5B-AS1
DEPDC1-AS1
DGCR10
DGCR11
DGCR12
DGCR5
DGCR9
DGUOK-AS1
DHRS4-AS1
DIAPH2-AS1
DIAPH3-AS1
DIAPH3-AS2
DICER1-AS1
DIO2-AS1
DIO3OS
DIP2A-IT1
DISC1FP1
DISC1-IT1
DISC2
DLEU1
DLEU1-AS1
DLEU2
DLEU7-AS1
DLG1-AS1
DLG2-AS1
DLG3-AS1
DLG5-AS1
DLGAP1-AS1
DLGAP1-AS2
DLGAP1-AS3
DLGAP1-AS4
DLGAP1-AS5
DLGAP2-AS1
DLGAP4-AS1
DLX2-AS1
DLX6-AS1
DLX6-AS2
DMD-AS3
DNAH17-AS1
DNAJB5-AS1
DNAJB8-AS1
DNAJC27-AS1
DNAJC3-AS1
DNAJC9-AS1
DNM3-IT1
DNM3OS
DNMBP-AS1
DOCK4-AS1
DOCK9-AS1
DOCK9-AS2
DPH6-AS1
DPP10-AS1
DPP10-AS3
DPP9-AS1
DPYD-AS1
DPYD-AS2
DPYD-IT1
DSCAM-AS1
DSCAM-IT1
DSCAS
DSCR10
DSCR4-IT1
DSCR9
DSG1-AS1
DSG2-AS1
E2F3-IT1
EAF1-AS1
EDNRB-AS1
EDRF1-AS1
EFCAB14-AS1
EFCAB6-AS1
EGFLAM-AS1
EGFLAM-AS2
EGFLAM-AS3
EGFLAM-AS4
EGFR-AS1
EGOT
EHD4-AS1
EHHADH-AS1
EHMT1-IT1
EIF1AX-AS1
EIF1B-AS1
EIF2B5-AS1
EIF2B5-IT1
EIF3J-AS1
ELDR
ELFN1-AS1
ELMO1-AS1
ELOVL2-AS1
EMC3-AS1
EMX2OS
ENO1-AS1
ENOX1-AS1
ENOX1-AS2
ENTPD1-AS1
ENTPD3-AS1
EP300-AS1
EPB41L4A-AS1
EPB41L4A-AS2
EPHA1-AS1
EPHA5-AS1
EPN2-AS1
EPN2-IT1
ERC2-IT1
ERI3-IT1
ERICD
ERICH1-AS1
ERICH3-AS1
ERICH6-AS1
ESRG
ETV5-AS1
EVX1-AS
EWSAT1
EXOC3-AS1
EXTL3-AS1
EZR-AS1
F10-AS1
F11-AS1
FALEC
FAM138A
FAM138B
FAM138C
FAM138D
FAM138E
FAM138F
FAM13A-AS1
FAM155A-IT1
FAM167A-AS1
FAM170B-AS1
FAM181A-AS1
FAM201A
FAM212B-AS1
FAM215A
FAM215B
FAM222A-AS1
FAM223A
FAM223B
FAM224A
FAM224B
FAM225A
FAM225B
FAM226A
FAM226B
FAM230B
FAM27B
FAM27C
FAM27D1
FAM27E2
FAM27E2
FAM27E3
FAM27E4
FAM27L
FAM41AY1
FAM41AY2
FAM41C
FAM53B-AS1
FAM66A
FAM66B
FAM66C
FAM66D
FAM66E
FAM74A1
FAM74A3
FAM74A4
FAM74A6
FAM74A7
FAM83A-AS1
FAM83C-AS1
FAM83H-AS1
FAM87A
FAM87B
FAM95A
FAM95B1
FAM95C
FAM99A
FAM99B
FANK1-AS1
FARP1-AS1
FAS-AS1
FBXL19-AS1
FBXO22-AS1
FBXO36-IT1
FBXO3-AS1
FENDRR
FER1L6-AS1
FER1L6-AS2
FEZF1-AS1
FGD5-AS1
FGF10-AS1
FGF12-AS1
FGF12-AS2
FGF12-AS3
FGF13-AS1
FGF14-AS1
FGF14-AS2
FGF14-IT1
FIRRE
FLG-AS1
FLNB-AS1
FLVCR1-AS1
FMR1-AS1
FNDC1-IT1
FOCAD-AS1
FOXC2-AS1
FOXCUT
FOXD2-AS1
FOXD3-AS1
FOXG1-AS1
FOXN3-AS1
FOXN3-AS2
FOXP1-AS1
FOXP1-IT1
FOXP4-AS1
FREM2-AS1
FRMD6-AS1
FRMD6-AS2
FRMPD3-AS1
FRMPD4-AS1
FRY-AS1
FSIP2-AS1
FTCD-AS1
FTO-IT1
FTX
FUT8-AS1
FZD10-AS1
GABPB1-AS1
GABRG3-AS1
GACAT1
GACAT2
GACAT3
GAS5
GAS5-AS1
GAS6-AS1
GAS6-AS2
GAS8-AS1
GATA2-AS1
GATA3-AS1
GATA6-AS1
GCSAML-AS1
GDNF-AS1
GFOD1-AS1
GHET1
GHRLOS
GK-AS1
GLIDR
GLIS2-AS1
GLIS3-AS1
GLYCTK-AS1
GMDS-AS1
GNA14-AS1
GNAS-AS1
GNG12-AS1
GPC5-AS1
GPC5-AS2
GPC5-IT1
GPC6-AS1
GPC6-AS2
GPR158-AS1
GPR1-AS
GPR50-AS1
GRID1-AS1
GRIK1-AS1
GRIK1-AS2
GRK5-IT1
GRM5-AS1
GRM7-AS1
GRM7-AS2
GRM7-AS3
GRTP1-AS1
GSN-AS1
GTF3C2-AS1
GTSCR1
GTSE1-AS1
GYG2-AS1
H19
H1FX-AS1
HAGLR
HAGLROS
HAND2-AS1
HAO2-IT1
HAR1A
HAR1B
HAS2-AS1
HCCAT5
HCFC1-AS1
HCG11
HCG14
HCG15
HCG16
HCG17
HCG18
HCG20
HCG21
HCG23
HCG24
HCG25
HCG26
HCG27
HCG4
HCG4B
HCG9
HCP5
HCP5B
HDAC11-AS1
HECTD2-AS1
HECW1-IT1
HEIH
HELLPAR
HEXA-AS1
HEXDC-IT1
HHATL-AS1
HHIP-AS1
HID1-AS1
HIF1A-AS1
HIF1A-AS2
HIPK1-AS1
HLA-F-AS1
HLCS-IT1
HLTF-AS1
HLX-AS1
HM13-AS1
HMGN3-AS1
HMMR-AS1
HNF1A-AS1
HNF4A-AS1
HNRNPU-AS1
HORMAD2-AS1
HOTAIR
HOTAIRM1
HOTTIP
HOXA10-AS
HOXA11-AS
HOXA-AS2
HOXA-AS3
HOXB-AS1
HOXB-AS2
HOXB-AS3
HOXB-AS4
HOXC13-AS
HOXC-AS1
HOXC-AS2
HOXC-AS3
HOXD-AS2
HPN-AS1
HPVC1
HPYR1
HS1BP3-IT1
HS6ST2-AS1
HTR2A-AS1
HTR5A-AS1
HTT-AS
HULC
HYI-AS1
HYMAI
IBA57-AS1
ID2-AS1
IDH1-AS1
IDI2-AS1
IFNG-AS1
IFT74-AS1
IGBP1-AS1
IGF2-AS
IGF2BP2-AS1
IGFBP7-AS1
IGSF11-AS1
IL10RB-AS1
IL12A-AS1
IL20RB-AS1
IL21-AS1
IL21R-AS1
ILF3-AS1
INE1
INE2
INHBA-AS1
INTS6-AS1
IPO9-AS1
IPW
IQCF5-AS1
IQCH-AS1
IQCJ-SCHIP1-AS1
IRAIN
ISM1-AS1
ISPD-AS1
ISX-AS1
ITCH-IT1
ITFG1-AS1
ITGA9-AS1
ITGB2-AS1
ITGB5-AS1
ITIH4-AS1
ITPK1-AS1
ITPKB-AS1
ITPKB-IT1
ITPR1-AS1
JADRR
JAKMIP2-AS1
JARID2-AS1
JAZF1-AS1
JHDM1D-AS1
JMJD1C-AS1
JPX
JRKL-AS1
KANSL1-AS1
KANTR
KBTBD11-OT1
KCNAB1-AS1
KCNAB1-AS2
KCNC4-AS1
KCND3-AS1
KCND3-IT1
KCNH1-IT1
KCNIP2-AS1
KCNIP4-IT1
KCNJ2-AS1
KCNJ6-AS1
KCNMA1-AS1
KCNMA1-AS2
KCNMA1-AS3
KCNMB2-AS1
KCNQ1-AS1
KCNQ1DN
KCNQ1OT1
KCNQ5-AS1
KCNQ5-IT1
KCTD21-AS1
KDM4A-AS1
KDM5C-IT1
KIAA1614-AS1
KIF25-AS1
KIF9-AS1
KIRREL3-AS1
KIRREL3-AS2
KIRREL3-AS3
KIRREL-IT1
KIZ-AS1
KLF3-AS1
KLF7-IT1
KLHL30-AS1
KLHL6-AS1
KLHL7-AS1
KMT2E-AS1
KRBOX1-AS1
KRT73-AS1
KRTAP5-AS1
KTN1-AS1
L3MBTL4-AS1
LAMA5-AS1
LAMP5-AS1
LAMTOR5-AS1
LANCL1-AS1
LARGE-AS1
LARGE-IT1
LARS2-AS1
LATS2-AS1
LBX1-AS1
LBX2-AS1
LCMT1-AS1
LCMT1-AS2
LDLRAD4-AS1
LEF1-AS1
LEMD1-AS1
LENG8-AS1
LGALS8-AS1
LHFPL3-AS1
LHFPL3-AS2
LHX4-AS1
LHX5-AS1
LIFR-AS1
LIMD1-AS1
LINC00028
LINC00029
LINC00032
LINC00051
LINC00052
LINC00083
LINC00092
LINC00094
LINC00102
LINC00106
LINC00111
LINC00112
LINC00113
LINC00114
LINC00115
LINC00152
LINC00158
LINC00159
LINC00160
LINC00161
LINC00162
LINC00163
LINC00165
LINC00167
LINC00173
LINC00174
LINC00176
LINC00184
LINC00189
LINC00200
LINC00202-1
LINC00202-2
LINC00205
LINC00207
LINC00208
LINC00210
LINC00211
LINC00216
LINC00221
LINC00222
LINC00226
LINC00229
LINC00235
LINC00237
LINC00238
LINC00239
LINC00240
LINC00242
LINC00243
LINC00244
LINC00251
LINC00254
LINC00260
LINC00261
LINC00264
LINC00265
LINC00266-1
LINC00266-3
LINC00268
LINC00269
LINC00271
LINC00272
LINC00273
LINC00276
LINC00278
LINC00279
LINC00280
LINC00282
LINC00283
LINC00284
LINC00290
LINC00293
LINC00294
LINC00297
LINC00298
LINC00299
LINC00301
LINC00302
LINC00303
LINC00304
LINC00305
LINC00307
LINC00308
LINC00309
LINC00310
LINC00311
LINC00312
LINC00313
LINC00314
LINC00315
LINC00316
LINC00317
LINC00319
LINC00320
LINC00322
LINC00323
LINC00324
LINC00326
LINC00327
LINC00328
LINC00330
LINC00331
LINC00332
LINC00333
LINC00334
LINC00336
LINC00337
LINC00339
LINC00341
LINC00342
LINC00343
LINC00345
LINC00346
LINC00347
LINC00348
LINC00349
LINC00350
LINC00351
LINC00352
LINC00353
LINC00354
LINC00355
LINC00358
LINC00359
LINC00362
LINC00363
LINC00364
LINC00365
LINC00366
LINC00367
LINC00368
LINC00371
LINC00375
LINC00376
LINC00377
LINC00378
LINC00379
LINC00380
LINC00381
LINC00382
LINC00383
LINC00384
LINC00387
LINC00388
LINC00391
LINC00392
LINC00393
LINC00395
LINC00396
LINC00397
LINC00398
LINC00399
LINC00400
LINC00402
LINC00403
LINC00404
LINC00408
LINC00410
LINC00411
LINC00412
LINC00415
LINC00421
LINC00423
LINC00424
LINC00426
LINC00427
LINC00428
LINC00431
LINC00433
LINC00434
LINC00437
LINC00440
LINC00441
LINC00442
LINC00443
LINC00444
LINC00445
LINC00446
LINC00448
LINC00454
LINC00456
LINC00457
LINC00458
LINC00459
LINC00460
LINC00461
LINC00462
LINC00463
LINC00466
LINC00467
LINC00469
LINC00470
LINC00471
LINC00472
LINC00473
LINC00474
LINC00475
LINC00476
LINC00477
LINC00479
LINC00482
LINC00483
LINC00484
LINC00485
LINC00486
LINC00487
LINC00488
LINC00489
LINC00491
LINC00492
LINC00493
LINC00494
LINC00498
LINC00499
LINC00501
LINC00502
LINC00504
LINC00505
LINC00506
LINC00507
LINC00508
LINC00511
LINC00514
LINC00515
LINC00517
LINC00518
LINC00519
LINC00520
LINC00521
LINC00523
LINC00524
LINC00525
LINC00526
LINC00527
LINC00528
LINC00529
LINC00533
LINC00534
LINC00535
LINC00536
LINC00537
LINC00538
LINC00539
LINC00540
LINC00543
LINC00544
LINC00545
LINC00547
LINC00548
LINC00550
LINC00551
LINC00552
LINC00554
LINC00555
LINC00556
LINC00557
LINC00558
LINC00559
LINC00560
LINC00561
LINC00562
LINC00563
LINC00564
LINC00565
LINC00566
LINC00567
LINC00570
LINC00571
LINC00572
LINC00574
LINC00575
LINC00577
LINC00578
LINC00581
LINC00582
LINC00583
LINC00587
LINC00588
LINC00589
LINC00592
LINC00593
LINC00594
LINC00595
LINC00596
LINC00597
LINC00598
LINC00599
LINC00601
LINC00602
LINC00603
LINC00605
LINC00606
LINC00607
LINC00608
LINC00609
LINC00610
LINC00612
LINC00613
LINC00614
LINC00615
LINC00616
LINC00618
LINC00619
LINC00620
LINC00621
LINC00622
LINC00623
LINC00624
LINC00626
LINC00628
LINC00629
LINC00630
LINC00632
LINC00633
LINC00634
LINC00635
LINC00636
LINC00637
LINC00638
LINC00639
LINC00640
LINC00641
LINC00642
LINC00643
LINC00644
LINC00645
LINC00648
LINC00649
LINC00652
LINC00654
LINC00656
LINC00657
LINC00658
LINC00659
LINC00661
LINC00662
LINC00663
LINC00664
LINC00665
LINC00667
LINC00668
LINC00669
LINC00670
LINC00671
LINC00672
LINC00673
LINC00674
LINC00675
LINC00676
LINC00677
LINC00678
LINC00681
LINC00682
LINC00683
LINC00684
LINC00685
LINC00686
LINC00687
LINC00689
LINC00690
LINC00691
LINC00692
LINC00693
LINC00694
LINC00696
LINC00698
LINC00700
LINC00701
LINC00702
LINC00703
LINC00704
LINC00705
LINC00706
LINC00707
LINC00708
LINC00709
LINC00710
LINC00824
LINC00836
LINC00837
LINC00838
LINC00839
LINC00840
LINC00841
LINC00842
LINC00843
LINC00844
LINC00845
LINC00847
LINC00850
LINC00851
LINC00852
LINC00853
LINC00854
LINC00856
LINC00857
LINC00858
LINC00861
LINC00862
LINC00863
LINC00864
LINC00865
LINC00866
LINC00867
LINC00868
LINC00869
LINC00870
LINC00871
LINC00877
LINC00879
LINC00880
LINC00881
LINC00882
LINC00883
LINC00884
LINC00885
LINC00886
LINC00887
LINC00888
LINC00889
LINC00890
LINC00891
LINC00892
LINC00893
LINC00894
LINC00895
LINC00896
LINC00898
LINC00899
LINC00900
LINC00901
LINC00903
LINC00904
LINC00905
LINC00906
LINC00907
LINC00908
LINC00909
LINC00910
LINC00911
LINC00914
LINC00917
LINC00919
LINC00920
LINC00921
LINC00922
LINC00923
LINC00924
LINC00925
LINC00926
LINC00927
LINC00928
LINC00929
LINC00930
LINC00933
LINC00934
LINC00935
LINC00936
LINC00937
LINC00938
LINC00939
LINC00940
LINC00941
LINC00942
LINC00943
LINC00944
LINC00945
LINC00950
LINC00951
LINC00954
LINC00955
LINC00957
LINC00958
LINC00959
LINC00960
LINC00961
LINC00963
LINC00964
LINC00965
LINC00967
LINC00968
LINC00969
LINC00970
LINC00971
LINC00972
LINC00973
LINC00974
LINC00977
LINC00982
LINC00987
LINC00989
LINC00992
LINC00993
LINC00994
LINC00996
LINC00997
LINC00998
LINC00999
LINC01000
LINC01001
LINC01002
LINC01003
LINC01004
LINC01005
LINC01006
LINC01007
LINC01010
LINC01011
LINC01012
LINC01013
LINC01014
LINC01015
LINC01016
LINC01017
LINC01018
LINC01019
LINC01020
LINC01021
LINC01023
LINC01024
LINC01028
LINC01029
LINC01030
LINC01031
LINC01032
LINC01033
LINC01036
LINC01038
LINC01039
LINC01043
LINC01044
LINC01046
LINC01048
LINC01049
LINC01050
LINC01053
LINC01054
LINC01055
LINC01056
LINC01057
LINC01058
LINC01059
LINC01060
LINC01061
LINC01063
LINC01065
LINC01068
LINC01069
LINC01070
LINC01072
LINC01075
LINC01080
LINC01081
LINC01082
LINC01085
LINC01087
LINC01088
LINC01089
LINC01090
LINC01091
LINC01093
LINC01094
LINC01095
LINC01096
LINC01097
LINC01098
LINC01099
LINC01100
LINC01101
LINC01102
LINC01103
LINC01104
LINC01105
LINC01106
LINC01107
LINC01108
LINC01109
LINC01111
LINC01114
LINC01115
LINC01116
LINC01117
LINC01118
LINC01119
LINC01120
LINC01121
LINC01122
LINC01123
LINC01124
LINC01125
LINC01126
LINC01127
LINC01128
LINC01132
LINC01133
LINC01134
LINC01135
LINC01136
LINC01137
LINC01138
LINC01139
LINC01140
LINC01141
LINC01142
LINC01143
LINC01144
LINC01146
LINC01149
LINC01150
LINC01151
LINC01152
LINC01153
LINC01158
LINC01159
LINC01160
LINC01162
LINC01163
LINC01164
LINC01165
LINC01166
LINC01167
LINC01168
LINC01169
LINC01170
LINC01176
LINC01177
LINC01179
LINC01180
LINC01181
LINC01182
LINC01183
LINC01184
LINC01185
LINC01186
LINC01187
LINC01189
LINC01191
LINC01192
LINC01193
LINC01194
LINC01195
LINC01197
LINC01198
LINC01201
LINC01202
LINC01203
LINC01204
LINC01205
LINC01206
LINC01207
LINC01208
LINC01209
LINC01210
LINC01212
LINC01213
LINC01214
LINC01215
LINC01216
LINC01217
LINC01218
LINC01219
LINC01220
LINC01221
LINC01222
LINC01224
LINC01225
LINC01226
LINC01227
LINC01228
LINC01229
LINC01230
LINC01231
LINC01232
LINC01233
LINC01234
LINC01235
LINC01237
LINC01239
LINC01241
LINC01242
LINC01243
LINC01246
LINC01247
LINC01248
LINC01249
LINC01250
LINC01251
LINC01252
LINC01254
LINC01255
LINC01256
LINC01257
LINC01258
LINC01260
LINC01262
LINC01264
LINC01265
LINC01266
LINC01267
LINC01268
LINC01269
LINC01270
LINC01271
LINC01272
LINC01273
LINC01276
LINC01277
LINC01278
LINC01279
LINC01280
LINC01281
LINC01282
LINC01284
LINC01285
LINC01287
LINC01288
LINC01289
LINC01291
LINC01293
LINC01296
LINC01298
LINC01299
LINC01300
LINC01301
LINC01304
LINC01305
LINC01307
LINC01309
LINC01310
LINC01311
LINC01312
LINC01314
LINC01315
LINC01317
LINC01320
LINC01322
LINC01324
LINC01327
LINC01330
LINC01331
LINC01333
LINC01335
LINC01336
LINC01337
LINC01338
LINC01339
LINC01340
LINC01341
LINC01342
LINC01343
LINC01344
LINC01346
LINC01347
LINC01348
LINC01349
LINC01350
LINC01351
LINC01352
LINC01353
LINC01354
LINC01355
LINC01356
LINC01358
LINC01359
LINC01360
LINC01361
LINC01362
LINC01363
LINC01364
LINC01365
LINC01366
LINC01370
LINC01372
LINC01375
LINC01376
LINC01377
LINC01378
LINC01384
LINC01386
LINC01387
LINC01389
LINC01391
LINC01392
LINC01393
LINC01395
LINC01396
LINC01397
LINC01398
LINC01399
LINC01402
LINC01405
LINC01410
LINC01411
LINC01412
LINC01413
LINC01415
LINC01419
LINC01420
LINC01422
LINC01423
LINC01424
LINC01425
LINC01426
LINC01427
LINC01428
LINC01429
LINC01430
LINC01431
LINC01432
LINC01433
LINC01435
LINC01436
LINC01440
LINC01441
LINC01442
LINC01443
LINC01444
LINC01445
LINC01446
LINC01447
LINC01448
LINC01449
LINC01450
LINC01451
LINC01452
LINC01460
LINC01461
LINC01465
LINC01467
LINC01468
LINC01470
LINC01471
LINC01473
LINC01474
LINC01475
LINC01476
LINC01477
LINC01478
LINC01479
LINC01480
LINC01481
LINC01482
LINC01483
LINC01484
LINC01485
LINC01486
LINC01487
LINC01488
LINC01489
LINC01490
LINC01491
LINC01492
LINC01493
LINC01494
LINC01495
LINC01496
LINC01497
LINC01498
LINC01499
LINC01500
LINC01501
LINC01502
LINC01503
LINC01504
LINC01505
LINC01506
LINC01507
LINC01508
LINC01509
LINC01510
LINC01511
LINC01512
LINC01514
LINC01515
LINC01516
LINC01517
LINC01518
LINC01519
LINC01520
LINC01521
LINC01522
LINC01523
LINC01524
LINC01525
LINC01526
LINC01527
LINC01529
LINC01530
LINC01531
LINC01532
LINC01533
LINC01534
LINC01535
LINC01537
LINC01538
LINC01539
LINC01540
LINC01541
LINC01543
LINC01544
LINC01545
LINC01546
LINC01547
LINC01548
LINC01549
LINC01550
LINC01551
LINC01552
LINC01553
LINC01554
LINC01555
LINC01556
LINC01558
LINC01559
LINC01560
LINC01561
LINC01562
LINC01563
LINC01564
LINC01565
LINC01566
LINC01567
LINC01568
LINC01569
LINC01570
LINC01571
LINC01572
LINC01573
LINC01574
LINC01578
LINC01579
LINC01580
LINC01581
LINC01582
LINC01583
LINC01584
LINC01585
LINC01586
LINC01587
LINC01588
LINCMD1
LINC-PINT
LINC-ROR
LINGO1-AS1
LINGO1-AS2
LIPE-AS1
LLPH-AS1
LMCD1-AS1
LMF1-AS1
LMLN-AS1
LMO7-AS1
LMO7DN-IT1
LNX1-AS1
LNX1-AS2
LOC284837
LOH12CR2
LOXL1-AS1
LPP-AS1
LPP-AS2
LRP4-AS1
LRRC2-AS1
LRRC3-AS1
LRRC3DN
LRRC75A-AS1
LSAMP-AS1
LSINCT5
LUCAT1
LUNAR1
LURAP1L-AS1
LY86-AS1
LYPLAL1-AS1
LYST-AS1
LZTS1-AS1
MACC1-AS1
MACROD2-AS1
MACROD2-IT1
MAFA-AS1
MAFG-AS1
MAGEA8-AS1
MAGI1-AS1
MAGI1-IT1
MAGI2-AS1
MAGI2-AS2
MAGI2-AS3
MAGI2-IT1
MALAT1
MAMDC2-AS1
MAN1B1-AS1
MANEA-AS1
MAP3K14-AS1
MAPKAPK5-AS1
MAPT-AS1
MAPT-IT1
MAST4-AS1
MAST4-IT1
MATN1-AS1
MBNL1-AS1
MCF2L-AS1
MCHR2-AS1
MCM3AP-AS1
MCM8-AS1
MED4-AS1
MEF2C-AS1
MEG3
MEG8
MEG9
MEIS1-AS2
MEIS1-AS3
MEOX2-AS1
MESTIT1
MFI2-AS1
MGAT3-AS1
MHRT
MIAT
MIATNB
MID1IP1-AS1
MIF-AS1
MIMT1
MIR100HG
MIR124-2HG
MIR133A1HG
MIR137HG
MIR155HG
MIR17HG
MIR181A1HG
MIR181A2HG
MIR202HG
MIR205HG
MIR210HG
MIR217HG
MIR222HG
MIR22HG
MIR31HG
MIR325HG
MIR3663HG
MIR381HG
MIR3976HG
MIR4458HG
MIR4500HG
MIR4697HG
MIR497HG
MIR503HG
MIR600HG
MIR646HG
MIR663AHG
MIR670HG
MIR7-3HG
MIR7515HG
MIR762HG
MIR99AHG
MIRLET7BHG
MIRLET7DHG
MIS18A-AS1
MKLN1-AS
MKNK1-AS1
MKRN3-AS1
MKX-AS1
MLIP-AS1
MLIP-IT1
MLK7-AS1
MLLT4-AS1
MME-AS1
MMP24-AS1
MMP25-AS1
MNX1-AS1
MORC1-AS1
MORC2-AS1
MORF4L2-AS1
MPRIP-AS1
MRGPRF-AS1
MRGPRG-AS1
MRPL23-AS1
MRVI1-AS1
MT-LIPCAR
MTOR-AS1
MTUS2-AS1
MTUS2-AS2
MYB-AS1
MYCBP2-AS1
MYCBP2-AS2
MYCNOS
MYCNUT
MYHAS
MYLK-AS1
MYLK-AS2
MYO16-AS1
MYO16-AS2
MYT1L-AS1
MZF1-AS1
N4BP2L2-IT2
NAALADL2-AS1
NAALADL2-AS2
NAALADL2-AS3
NADK2-AS1
NAGPA-AS1
NALCN-AS1
NAMA
NAPA-AS1
NARF-IT1
NAV2-AS1
NAV2-AS2
NAV2-AS3
NAV2-AS4
NAV2-AS5
NAV2-IT1
NBAT1
NBR2
NCAM1-AS1
NCBP2-AS1
NCBP2-AS2
NCK1-AS1
NCKAP5-IT1
NCOA7-AS1
NCRUPAR
NDFIP2-AS1
NDP-AS1
NDUFA6-AS1
NDUFB2-AS1
NDUFV2-AS1
NEAT1
NEBL-AS1
NEGR1-IT1
NEURL1-AS1
NEXN-AS1
NFIA-AS1
NFIA-AS2
NFYC-AS1
NHS-AS1
NIFK-AS1
NIPBL-AS1
NKX2-1-AS1
NKX2-2-AS1
NLGN1-AS1
NLGN4Y-AS1
NNT-AS1
NOP14-AS1
NOVA1-AS1
NPHP3-AS1
NPPA-AS1
NPSR1-AS1
NPTN-IT1
NR2F1-AS1
NR2F2-AS1
NREP-AS1
NRG1-IT1
NRG1-IT3
NRG3-AS1
NRIR
NRON
NRSN2-AS1
NTM-IT
NTRK3-AS1
NUCB1-AS1
NUP50-AS1
NUTM2A-AS1
NUTM2B-AS1
OCIAD1-AS1
OGFR-AS1
OIP5-AS1
OPA1-AS1
OPCML-IT1
OPCML-IT2
OR2A1-AS1
OSBPL10-AS1
OSER1-AS1
OSGEPL1-AS1
OSMR-AS1
OSTM1-AS1
OTUD6B-AS1
OTX2-AS1
OVAAL
OVCH1-AS1
OVOL1-AS1
OXCT1-AS1
P3H2-AS1
P4HA2-AS1
PABPC1L2B-AS1
PABPC5-AS1
PACERR
PACRG-AS1
PAN3-AS1
PANDAR
PAPPA-AS1
PAPPA-AS2
PAQR9-AS1
PARD3-AS1
PARD6G-AS1
PART1
PAUPAR
PAX8-AS1
PAXBP1-AS1
PAXIP1-AS1
PAXIP1-AS2
PCA3
PCAT1
PCAT14
PCAT18
PCAT19
PCAT2
PCAT29
PCAT4
PCAT6
PCAT7
PCBP1-AS1
PCBP2-OT1
PCBP3-OT1
PCCA-AS1
PCDH9-AS1
PCDH9-AS2
PCDH9-AS3
PCDH9-AS4
PCED1B-AS1
PCGEM1
PCNA-AS1
PCOLCE-AS1
PCYT1B-AS1
PDCD4-AS1
PDX1-AS1
PDZRN3-AS1
PEG3-AS1
PEX5L-AS1
PEX5L-AS2
PGM5-AS1
PGM5P3-AS1
PGM5P4-AS1
PHEX-AS1
PHKA1-AS1
PHKA2-AS1
PIK3CD-AS1
PIK3CD-AS2
PIK3IP1-AS1
PINK1-AS
PISRT1
PITPNA-AS1
PITRM1-AS1
PKN2-AS1
PKNOX2-AS1
PLA2G4E-AS1
PLBD1-AS1
PLCB1-IT1
PLCB2-AS1
PLCE1-AS1
PLCE1-AS2
PLCG1-AS1
[truncated: 553 more rows]

## Sheet: pseudogenes
A2MP1
AACSP1
AADACP1
ABCA11P
ABCA17P
ABCB10P1
ABCB10P3
ABCB10P4
ABCC13
ABCC6P1
ABCC6P2
ABCD1P1
ABCD1P2
ABCD1P3
ABCD1P4
ABCD1P5
ABCF2P1
ABCF2P2
ABHD17AP1
ABHD17AP3
ABHD17AP4
ABHD17AP5
ABHD17AP6
ABHD17AP7
ABHD17AP8
ABHD17AP9
ABI1P1
ABT1P1
ACE3P
ACSM5P1
ACTBP1
ACTBP10
ACTBP11
ACTBP12
ACTBP13
ACTBP14
ACTBP2
ACTBP3
ACTBP4
ACTBP6
ACTBP7
ACTBP8
ACTBP9
ACTG1P1
ACTG1P10
ACTG1P11
ACTG1P12
ACTG1P13
ACTG1P14
ACTG1P15
ACTG1P16
ACTG1P17
ACTG1P18
ACTG1P19
ACTG1P2
ACTG1P20
ACTG1P21
ACTG1P22
ACTG1P23
ACTG1P24
ACTG1P3
ACTG1P4
ACTG1P6
ACTG1P7
ACTG1P8
ACTG1P9
ACTN4P1
ACTN4P2
ACTR3BP1
ACTR3BP2
ACTR3BP3
ACTR3BP4
ACTR3BP5
ACTR3BP6
ACTR3P1
ACTR3P2
ACTR3P3
ACTR6P1
ADAD1P1
ADAD1P2
ADAM1A
ADAM1B
ADAM20P1
ADAM20P2
ADAM20P3
ADAM21P1
ADAM24P
ADAM3A
ADAM3B
ADAM5
ADAM6
ADAMTS7P1
ADAMTS7P3
ADAMTS7P4
ADCY10P1
ADGRE4P
ADGRF5P1
ADGRF5P2
ADH5P2
ADH5P3
ADH5P4
ADIPOR1P1
ADIPOR1P2
ADORA2BP1
AFG3L1P
AFG3L2P1
AGAP10P
AGAP7P
AGGF1P1
AGGF1P2
AGGF1P3
AGGF1P4
AGKP1
AGPAT5P1
AHCTF1P1
AHCYP1
AHCYP2
AHCYP3
AHCYP4
AHCYP5
AHCYP6
AHCYP7
AIFM1P1
AIMP1P1
AIMP1P2
AK2P1
AK2P2
AK3P2
AK3P3
AK3P4
AK3P5
AK3P6
AK4P1
AK4P2
AK4P3
AK4P4
AK4P5
AK4P6
AKAP17BP
AKAP8P1
AKIRIN1P1
AKIRIN2P1
AKR1B10P1
AKR1B10P2
AKR1B1P1
AKR1B1P2
AKR1B1P3
AKR1B1P4
AKR1B1P5
AKR1B1P6
AKR1B1P7
AKR1B1P8
AKR1C5P
AKR1C6P
AKR1C7P
AKR1C8P
AKR1D1P1
AKR7A2P1
ALDH7A1P1
ALDH7A1P2
ALDH7A1P3
ALDH7A1P4
ALDOAP1
ALDOAP2
ALG1L12P
ALG1L14P
ALG1L15P
ALG1L3P
ALG1L5P
ALG1L6P
ALG1L7P
ALG1L8P
ALG1L9P
ALG3P1
ALMS1P
ALOX12P1
ALOX12P2
ALOX15P1
ALOX15P2
ALOXE3P1
ALPPP
AMD1P1
AMD1P2
AMD1P3
AMD1P4
AMMECR1LP1
AMYP1
AMZ2P1
AMZ2P2
ANAPC10P1
ANAPC1P1
ANKRD18CP
ANKRD18DP
ANKRD18EP
ANKRD19P
ANKRD20A10P
ANKRD20A11P
ANKRD20A12P
ANKRD20A13P
ANKRD20A14P
ANKRD20A15P
ANKRD20A16P
ANKRD20A17P
ANKRD20A18P
ANKRD20A19P
ANKRD20A20P
ANKRD20A5P
ANKRD20A6P
ANKRD20A7P
ANKRD20A8P
ANKRD20A9P
ANKRD26P1
ANKRD26P2
ANKRD26P3
ANKRD26P4
ANKRD30BP1
ANKRD30BP2
ANKRD30BP3
ANKRD36BP1
ANKRD36BP2
ANKRD36P1
ANKRD54P1
ANKRD57P1
ANKRD62P1-PARP4P3
ANO7P1
ANOS2P
ANP32AP1
ANP32BP1
ANP32BP2
ANP32BP3
ANTXRLP1
ANXA2P1
ANXA2P2
ANXA2P3
AOC4P
AOX2P
AP1B1P1
AP1B1P2
API5P1
API5P2
APOC1P1
APOOP1
APOOP2
APOOP3
APOOP4
APOOP5
AQP7P1
AQP7P2
AQP7P3
AQP7P4
ARAFP1
ARAFP2
ARAFP3
ARF1P1
ARF1P2
ARF1P3
ARF4P1
ARF4P2
ARF4P3
ARF4P4
ARF4P5
ARGFXP1
ARGFXP2
ARHGAP16P
ARHGAP23P1
ARHGAP42P1
ARHGAP42P2
ARHGAP42P3
ARHGAP42P4
ARHGAP42P5
ARHGEF34P
ARIH2P1
ARL2BPP1
ARL2BPP10
ARL2BPP2
ARL2BPP3
ARL2BPP4
ARL2BPP5
ARL2BPP6
ARL2BPP7
ARL2BPP8
ARL2BPP9
ARL4P
ARL4P2
ARL5AP1
ARL5AP2
ARL5AP4
ARL6IP1P1
ARL6IP1P2
ARL6IP1P3
ARMC10P1
ARMC4P1
ARMC8P1
ARMCX7P
ARPC3P1
ARPC3P2
ARPC3P3
ARPC3P4
ARPC3P5
ARSDP1
ARSEP1
ARSFP1
ART2P
ASB9P1
ASH2LP1
ASLP1
ASNSP1
ASNSP2
ASNSP3
ASNSP4
ASNSP5
ASNSP6
ASS1P1
ASS1P10
ASS1P11
ASS1P12
ASS1P13
ASS1P14
ASS1P2
ASS1P3
ASS1P4
ASS1P5
ASS1P6
ASS1P7
ASS1P8
ASS1P9
ATF1P1
ATF4P1
ATF4P2
ATF4P3
ATF4P4
ATG12P1
ATG12P2
ATG3P1
ATP1B1P1
ATP1B3P1
ATP5A1P10
ATP5A1P2
ATP5A1P3
ATP5A1P4
ATP5A1P5
ATP5A1P7
ATP5A1P8
ATP5BP1
ATP5C1P1
ATP5EP1
ATP5EP2
ATP5F1P1
ATP5F1P2
ATP5F1P3
ATP5F1P4
ATP5F1P5
ATP5F1P6
ATP5F1P7
ATP5G1P1
ATP5G1P2
ATP5G1P3
ATP5G1P4
ATP5G1P5
ATP5G1P6
ATP5G1P7
ATP5G1P8
ATP5G2P1
ATP5G2P2
ATP5G2P3
ATP5G2P4
ATP5HP1
ATP5HP2
ATP5HP3
ATP5HP4
ATP5J2LP
ATP5J2P2
ATP5J2P3
ATP5J2P4
ATP5J2P5
ATP5J2P6
ATP5JP1
ATP5LP1
ATP5LP2
ATP5LP3
ATP5LP4
ATP5LP5
ATP5LP6
ATP5LP7
ATP5LP8
ATP6V0CP1
ATP6V0CP3
ATP6V0E1P1
ATP6V0E1P2
ATP6V0E1P3
ATP6V0E1P4
ATP6V1E1P1
ATP6V1E1P2
ATP6V1E1P3
ATP6V1G1P1
ATP6V1G1P2
ATP6V1G1P3
ATP6V1G1P4
ATP6V1G1P5
ATP6V1G1P6
ATP6V1G1P7
ATP7BP1
ATP8A2P1
ATP8A2P2
ATP8A2P3
ATP8B5P
AURKAPS1
AURKAPS2
AURKBPS1
AZGP1P1
AZGP1P2
B3GALNT1P1
B3GALNT2P1
B3GAT3P1
B3GNT2P1
BAATP1
BAK1P1
BAK1P2
BANF1P1
BANF1P2
BANF1P3
BANF1P4
BANF1P5
BASP1P1
BCAP31P1
BCAP31P2
BCAR1P1
BCAR1P2
BCAS2P1
BCAS2P2
BCAS2P3
BCL2L12P1
BCL9P1
BCLAF1P1
BCORP1
BCRP1
BCRP2
BCRP3
BCRP4
BCRP5
BCRP6
BCRP7
BCRP8
BCYRN1P1
BCYRN1P2
BCYRN1P3
BDH2P1
BDP1P
BECN1P2
BEND3P1
BEND3P2
BEND3P3
BEND7P1
BET1P1
BHLHB9P1
BICD1P1
BIN2P1
BIN2P2
BLOC1S2P1
BLZF2P
BMI1P1
BMP2KL
BMP6P1
BMPR1APS1
BMPR1APS2
BMS1P10
BMS1P11
BMS1P12
BMS1P13
BMS1P15
BMS1P16
BMS1P17
BMS1P18
BMS1P19
BMS1P20
BMS1P21
BMS1P3
BMS1P4
BMS1P5
BMS1P5
BMS1P6
BMS1P6
BMS1P7
BMS1P8
BMS1P9
BNIP3P1
BNIP3P10
BNIP3P12
BNIP3P13
BNIP3P14
BNIP3P17
BNIP3P2
BNIP3P20
BNIP3P21
BNIP3P22
BNIP3P23
BNIP3P24
BNIP3P25
BNIP3P26
BNIP3P27
BNIP3P29
BNIP3P3
BNIP3P34
BNIP3P38
BNIP3P39
BNIP3P4
BNIP3P40
BNIP3P41
BNIP3P5
BNIP3P6
BNIP3P7
BNIP3P8
BOD1P1
BOD1P2
BOLA2P1
BOLA3P1
BOLA3P3
BPIFA4P
BPIFB5P
BPIFB9P
BPY2DP
BRAFP1
BRCA1P1
BRCC3P1
BRD7P1
BRD7P2
BRD7P3
BRD7P4
BRD7P5
BRD7P6
BRDTP1
BRI3BPP1
BRI3P1
BRI3P2
BRI3P3
BRIX1P1
BRK1P2
BRWD1P2
BSNDP2
BTBD10P1
BTBD10P2
BTBD6P1
BTBD7P1
BTBD7P2
BTF3L4P1
BTF3L4P2
BTF3L4P3
BTF3L4P4
BTF3P1
BTF3P10
BTF3P11
BTF3P12
BTF3P13
BTF3P14
BTF3P15
BTF3P16
BTF3P2
BTF3P3
BTF3P4
BTF3P5
BTF3P6
BTF3P7
BTF3P8
BTF3P9
BTG1P1
BTG3P1
BTN1A1P1
BTN2A3P
BTRCP1
BUB1P1
BUB3P1
BUD13P1
BZW1P1
BZW1P2
C1DP1
C1DP2
C1DP3
C1DP4
C1GALT1P1
C1GALT1P2
C1QBPP1
C1QBPP2
C1QBPP3
C2ORF27AP1
C2ORF27AP2
C2ORF27AP3
C3P1
C4BPAP1
C4BPAP2
C4BPAP3
CA15P1
CA15P2
CA15P3
CA5AP1
CA5BP1
CABYRP1
CACYBPP1
CACYBPP2
CALCP
CALM1P1
CALM1P2
CALM2P1
CALM2P2
CALM2P3
CALM2P4
CALR4P
CAP1P1
CAP1P2
CAP2P1
CAPNS1P1
CAPZA1P
CARM1P1
CARSP1
CASC4P1
CASKP1
CASP1P1
CASP1P2
CASP1P3
CASP3P1
CATSPER2P1
CBWD4P
CBX1P1
CBX1P2
CBX1P3
CBX1P4
CBX1P5
CBX3P1
CBX3P2
CBX3P3
CBX3P4
CBX3P5
CBX3P6
CBX3P7
CBX3P8
CBX3P9
CBX5P1
CCDC11P1
CCDC137P
CCDC144B
CCDC144CP
CCDC150P1
CCDC162P
CCDC163P
CCDC34P1
CCDC58P1
CCDC58P2
CCDC58P3
CCDC58P5
CCDC75P1
CCDC90AP1
CCNB1IP1P1
CCNB1IP1P2
CCNB1IP1P3
CCNB2P1
CCNB3P1
CCND2P1
CCND3P1
CCNG1P1
CCNG2P1
CCNHP1
CCNJP1
CCNJP2
CCNL2P1
CCNT2P1
CCNYL2
CCR12P
CCRL1P1
CCT3P1
CCT4P1
CCT4P2
CCT5P1
CCT5P2
CCT6P1
CCT6P2
CCT6P3
CCT6P4
CCT6P5
CCT7P1
CCT7P2
CCT8L1P
CCT8P1
CD177P1
CD24P1
CD24P2
CD24P3
CD24P4
CD46P1
CD83P1
CD8BP
CD99P1
CDC20P1
CDC26P1
CDC27P1
CDC27P2
CDC37P1
CDC37P2
CDC42EP3P1
CDC42P1
CDC42P2
CDC42P3
CDC42P4
CDC42P5
CDC42P6
CDCA4P1
CDCA4P2
CDCA4P3
CDCA4P4
CDH12P1
CDH12P2
CDH12P3
CDH12P4
CDK2AP2P1
CDK2AP2P3
CDK4PS
CDK5PS
CDK7PS
CDK8PS
CDKN2AIPNLP1
CDKN2AIPNLP2
CDKN2AIPNLP3
CDRT15P1
CDRT15P2
CDV3P1
CDY10P
CDY11P
CDY12P
CDY13P
CDY14P
CDY15P
CDY16P
CDY17P
CDY18P
CDY19P
CDY20P
CDY21P
CDY22P
CDY23P
CDY3P
CDY4P
CDY5P
CDY6P
CDY7P
CDY8P
CDY9P
CEACAM22P
CEACAMP1
CEACAMP10
CEACAMP11
CEACAMP2
CEACAMP3
CEACAMP4
CEACAMP5
CEACAMP6
CEACAMP7
CEACAMP8
CEACAMP9
CELP
CEND1P1
CEND1P2
CENPBD1P1
CENPCP1
CENPIP1
CENPUP1
CENPUP2
CENPVP1
CENPVP2
CENPVP3
CEP164P1
CEP170P1
CEP57L1P1
CES1P1
CES1P2
CES5AP1
CETN4P
CFL1P1
CFL1P2
CFL1P3
CFL1P4
CFL1P5
CFL1P6
CFL1P7
CFL1P8
CFTRP1
CHCHD2P1
CHCHD2P10
CHCHD2P11
CHCHD2P2
CHCHD2P3
CHCHD2P4
CHCHD2P5
CHCHD2P6
CHCHD2P7
CHCHD2P8
CHCHD2P9
CHCHD3P1
CHCHD3P2
CHCHD3P3
CHCHD4P1
CHCHD4P2
CHCHD4P4
CHEK2P1
CHEK2P2
CHEK2P3
CHIAP1
CHIAP2
CHIAP3
CHMP1AP1
CHMP1B2P
CHMP4BP1
CHORDC2P
CHRFAM7AP1
CHRFAM7AP2
CHTF8P1
CIAPIN1P
CICP1
CICP10
CICP11
CICP12
CICP13
CICP14
CICP15
CICP16
CICP17
CICP18
CICP19
CICP2
CICP20
CICP21
CICP22
CICP23
CICP24
CICP25
CICP26
CICP27
CICP28
CICP3
CICP4
CICP5
CICP6
CICP7
CICP8
CICP9
CIDECP
CIR1P1
CIR1P2
CISD1P1
CKAP2P1
CKBP1
CKS1BP1
CKS1BP2
CKS1BP3
CKS1BP4
CKS1BP5
CKS1BP6
CKS1BP7
CLCA3P
CLCN3P1
CLCP1
CLCP2
CLEC4GP1
CLIC1P1
CLIC4P1
CLIC4P2
CLIC4P3
CLK2P1
CLK3P1
CLK3P2
CLNS1AP1
CLUHP1
CLUHP2
CLUHP3
CLUHP4
CLUHP5
CLUHP6
CLUHP7
CLUHP8
CLUHP9
CMAHP
CNN2P1
CNN2P10
CNN2P11
CNN2P12
CNN2P2
CNN2P3
CNN2P4
CNN2P6
CNN2P7
CNN2P8
CNN2P9
CNN3P1
CNOT4P1
CNOT6LP1
CNOT7P1
CNOT7P2
CNTNAP3P1
CNTNAP3P2
CNTNAP3P5
CNTNAP3P6
CNTNAP3P7
CNTNAP3P8
COILP1
COILP2
COL11A2P1
COL6A4P1
COL6A4P2
COPS5P1
COPS8P1
COPS8P2
COQ10BP1
COQ10BP2
COTL1P1
COTL1P2
COX11P1
COX17P1
COX20P1
COX20P2
COX4I1P1
COX4I1P2
COX5AP1
COX5AP2
COX5BP1
COX5BP2
COX5BP3
COX5BP4
COX5BP5
COX5BP6
COX5BP7
COX5BP8
COX6A1P1
COX6A1P2
COX6A1P3
COX6B1P1
COX6B1P2
COX6B1P3
COX6B1P4
COX6B1P5
COX6B1P6
COX6B1P7
COX6CP1
COX6CP2
COX6CP3
COX6CP4
COX6CP5
COX6CP6
COX7A2P1
COX7A2P2
COX7BP1
COX7BP2
COX7CP1
COX8BP
CPHL1P
CPP
CPSF1P1
CPT2P1
CRIP1P2
CRIP1P4
CROCCP1
CROCCP2
CROCCP3
CROCCP4
CROCCP5
CRPP1
CRYBB2P1
CRYGEP
CRYGFP
CRYGGP
CRYZP1
CRYZP2
CSAG4
CSF2RBP1
CSN1S2AP
CSN1S2BP
CSNK1A1P1
CSNK1A1P2
CSNK1A1P3
CSNK1G2P1
CSPG4P10
CSPG4P11
CSPG4P12
CSPG4P13
CSPG4P1Y
CSPG4P2Y
CSPG4P3Y
CSPG4P4Y
CSPG4P5
CSRP2P
CST13P
CST2P1
CST9LP1
CSTP1
CSTP2
CT45A11P
CT45B1P
CTAGE10P
CTAGE11P
CTAGE12P
CTAGE13P
CTAGE14P
CTAGE16P
CTAGE3P
CTAGE7P
CTBP2P1
CTBP2P2
CTBP2P3
CTBP2P4
CTBP2P5
CTBP2P6
CTBP2P7
CTBP2P8
CTF2P
CTGLF11P
CTGLF12P
CTGLF9P
CTNNA1P1
CTSL3P
CTSLP1
CTSLP2
CTSLP3
CTSLP4
CTSLP6
CTSLP8
CUBNP1
CUBNP2
CUBNP3
CUL1P1
CUL4AP1
CUX2P1
CUX2P2
CXADRP1
CXADRP2
CXADRP3
CXCL1P
CXCR2P1
CXXC1P1
CYB5AP2
CYB5AP3
CYB5AP4
CYB5AP5
CYCSP1
CYCSP10
CYCSP11
CYCSP12
CYCSP14
CYCSP16
CYCSP17
CYCSP18
CYCSP19
CYCSP2
CYCSP20
CYCSP22
CYCSP23
CYCSP24
CYCSP25
CYCSP26
CYCSP27
CYCSP28
CYCSP29
CYCSP3
CYCSP30
CYCSP32
CYCSP33
CYCSP34
CYCSP35
CYCSP38
CYCSP39
CYCSP4
CYCSP40
CYCSP41
CYCSP42
CYCSP43
CYCSP44
CYCSP45
CYCSP46
CYCSP48
CYCSP49
CYCSP5
CYCSP51
CYCSP52
CYCSP53
CYCSP55
CYCSP6
CYCSP7
CYCSP8
CYCTP
CYMP
CYP1D1P
CYP21A1P
CYP2A7P1
CYP2AB1P
CYP2B7P
CYP2C115P
CYP2C59P
CYP2D8P
CYP2F2P
CYP2G1P
CYP2G2P
CYP2T1P
CYP2T3P
CYP3A51P
CYP46A4P
CYP4A43P
CYP4F10P
CYP4F23P
CYP4F24P
CYP4F25P
CYP4F29P
CYP4F30P
CYP4F34P
CYP4F35P
CYP4F36P
CYP4F59P
CYP4F62P
CYP4F9P
CYP4Z2P
CYP51A1P1
CYP51A1P2
CYP51A1P3
DAD1P1
DAP3P1
DAP3P2
DAZAP2P1
DBET
DBF4P1
DBF4P2
DBIL5P
DBIL5P2
DBIP1
DBIP2
DBIP3
DCAF13P1
DCAF13P2
DCAF13P3
DCLRE1CP1
DDTP1
DDX10P1
DDX10P2
DDX11L1
DDX11L10
DDX11L11
DDX11L16
DDX11L2
DDX11L3
DDX11L4
DDX11L5
DDX11L8
DDX11L9
DDX12P
DDX18P1
DDX18P2
DDX18P3
DDX18P4
DDX18P5
DDX18P6
DDX20P1
DDX39AP1
DDX39BP1
DDX39BP2
DDX3P1
DDX3P2
DDX3P3
DDX43P1
DDX43P2
DDX50P1
DDX50P2
DDX55P1
DDX6P1
DDX6P2
DEFA10P
DEFA11P
DEFA7P
DEFA8P
DEFA9P
DEFB108P1
DEFB108P2
DEFB108P3
DEFB108P4
DEFB109P1
DEFB109P1B
DEFB109P2
DEFB109P3
DEFB117
DEFB122
DEFT1P
DEFT1P2
DEPDC1P1
DEPDC1P2
DFFBP1
DGAT2L7P
DGKZP1
DHFRP1
DHFRP2
DHX9P1
DIS3L2P1
DKKL1P1
DLEC1P1
DLGAP5P1
DLSTP1
DMBT1P1
DNAJA1P1
DNAJA1P2
DNAJA1P3
DNAJA1P4
DNAJA1P5
DNAJA1P6
DNAJB1P1
DNAJB5P1
DNAJC19P1
DNAJC19P2
DNAJC19P3
DNAJC19P5
DNAJC19P6
DNAJC19P7
DNAJC19P8
DNAJC19P9
DNAJC8P1
DND1P1
DND1P2
DNM1P17
DNM1P18
DNM1P19
DNM1P24
DNM1P25
DNM1P26
DNM1P27
DNM1P28
DNM1P29
DNM1P30
DNM1P31
DNM1P32
DNM1P33
DNM1P34
DNM1P35
DNM1P36
DNM1P37
DNM1P38
DNM1P39
DNM1P40
DNM1P41
DNM1P43
DNM1P44
DNM1P45
DNM1P46
DNM1P47
DNM1P48
DNM1P49
DNM1P5
DNM1P50
DNM1P9
DNMT3AP1
DOC2GP
DOCK11P1
DPH3P1
DPP3P1
DPP3P2
DPPA2P1
DPPA2P2
DPPA2P3
DPPA2P4
DPPA3P1
DPPA3P2
DPPA4P1
DPPA5P1
DPPA5P2
DPPA5P3
DPPA5P4
DPRXP1
DPRXP2
DPRXP3
DPRXP4
DPRXP5
DPRXP6
DPRXP7
DPY19L1P1
DPY19L1P2
DPY19L2P1
DPY19L2P2
DPY19L2P3
DPY19L2P4
DRAXINP1
DRD5P1
DRD5P2
DSTNP1
DSTNP2
DSTNP3
DSTNP4
DSTNP5
DTX2P1-UPK3BP1-PMS2P11
DUSP12P1
DUSP5P1
DUSP5P2
DUSP8P3
DUSP8P4
DUTP1
DUTP2
DUTP3
DUTP4
DUTP5
DUTP6
DUTP7
DUTP8
DUX4L1
DUX4L10
DUX4L11
DUX4L12
DUX4L13
DUX4L14
DUX4L15
DUX4L16
DUX4L17
DUX4L18
DUX4L19
DUX4L2
DUX4L20
DUX4L21
DUX4L22
DUX4L23
DUX4L24
DUX4L25
DUX4L26
DUX4L27
DUX4L3
DUX4L4
DUX4L5
DUX4L6
DUX4L7
DUX4L8
DUX4L9
DUXAP1
DUXAP10
DUXAP2
DUXAP3
DUXAP4
DUXAP5
DUXAP6
DUXAP7
DUXAP8
DUXAP9
DVL1P1
DYNC1I2P1
DYNLL1P1
DYNLL1P2
DYNLL1P3
DYNLL1P4
DYNLL1P6
DYNLL1P7
DYNLT3P1
DYNLT3P2
E2F3P1
E2F3P2
E2F4P1
E2F6P1
E2F6P2
E2F6P3
E2F6P4
EBAG9P1
ECEL1P1
ECEL1P2
ECEL1P3
ECM1P1
EDDM3CP
EDDM3DP
EEF1A1P1
EEF1A1P10
EEF1A1P11
EEF1A1P12
EEF1A1P13
EEF1A1P14
EEF1A1P15
EEF1A1P16
EEF1A1P17
EEF1A1P18
EEF1A1P19
EEF1A1P2
EEF1A1P20
EEF1A1P21
EEF1A1P22
EEF1A1P23
EEF1A1P24
EEF1A1P25
EEF1A1P26
EEF1A1P27
EEF1A1P28
EEF1A1P29
EEF1A1P3
EEF1A1P30
EEF1A1P31
EEF1A1P32
EEF1A1P33
EEF1A1P34
EEF1A1P35
EEF1A1P36
EEF1A1P37
EEF1A1P38
EEF1A1P39
EEF1A1P4
EEF1A1P40
EEF1A1P41
EEF1A1P42
EEF1A1P43
EEF1A1P5
EEF1A1P6
EEF1A1P7
EEF1A1P8
EEF1A1P9
EEF1B2P1
EEF1B2P2
EEF1B2P3
EEF1B2P4
EEF1B2P5
EEF1B2P6
EEF1B2P7
EEF1B2P8
EEF1DP1
EEF1DP2
EEF1DP3
EEF1DP4
EEF1DP5
EEF1DP6
EEF1DP7
EEF1DP8
EEF1E1P1
EEF1GP1
EEF1GP2
EEF1GP3
EEF1GP4
EEF1GP5
EEF1GP6
EEF1GP7
EEF1GP8
EFTUD1P1
EFTUD1P2
EGFEM1P
EGLN3P1
EI24P1
EI24P2
EI24P3
EI24P4
EI24P5
EIF1AXP1
EIF1P1
EIF1P2
EIF1P3
EIF1P4
EIF2AP1
EIF2AP2
EIF2AP3
EIF2AP4
EIF2S2P1
EIF2S2P2
EIF2S2P3
EIF2S2P4
EIF2S2P5
EIF2S2P6
EIF2S2P7
EIF3EP1
EIF3EP2
EIF3EP3
EIF3EP4
EIF3FP1
EIF3FP2
EIF3FP3
EIF3IP1
EIF3KP1
EIF3KP2
EIF3KP3
EIF3LP1
EIF3LP2
EIF3LP3
EIF4A1P1
EIF4A1P10
EIF4A1P11
EIF4A1P12
EIF4A1P13
EIF4A1P2
EIF4A1P3
EIF4A1P4
EIF4A1P5
EIF4A1P6
EIF4A1P7
EIF4A1P8
EIF4A1P9
EIF4A2P1
EIF4A2P2
EIF4A2P3
EIF4A2P4
EIF4A3P1
EIF4BP1
EIF4BP2
EIF4BP3
EIF4BP4
EIF4BP5
EIF4BP6
EIF4BP7
EIF4BP8
EIF4BP9
EIF4E2P1
EIF4E2P2
EIF4EBP1P1
EIF4EBP2P1
EIF4EBP2P2
EIF4EBP2P3
EIF4EP1
EIF4EP2
EIF4EP3
EIF4EP4
EIF4EP5
EIF4HP1
EIF4HP2
EIF5A2P1
EIF5AP2
EIF5AP3
EIF5AP4
EIF5P1
EIF5P2
ELF2P1
ELF2P2
ELF2P3
ELF2P4
ELK1P1
ELK2AP
ELK2BP
ELL2P1
ELL2P2
ELL2P3
ELL2P4
ELMO2P1
EMBP1
ENO1P1
ENO1P2
ENO1P3
ENO1P4
ENPP7P1
ENPP7P10
ENPP7P11
ENPP7P13
ENPP7P2
ENPP7P4
ENPP7P7
ENPP7P8
ENPP7P9
ENSAP1
ENSAP2
ENSAP3
EPS15P1
ERHP1
ERHP2
ERLEC1P1
ERP29P1
ESPNP
ESRRAP1
ESRRAP2
ETF1P1
ETF1P2
ETF1P3
EXOC5P1
EXOC7P1
EXOGP1
EXOSC3P1
EXOSC3P2
EXTL2P1
EZH2P1
FAAHP1
FABP3P2
FABP5P1
FABP5P10
FABP5P11
FABP5P12
FABP5P14
FABP5P15
FABP5P2
FABP5P3
FABP5P4
FABP5P5
FABP5P6
FABP5P7
FABP5P8
FABP5P9
FABP7P1
FABP7P2
FADS2P1
FAF2P1
FAHD2CP
FAHD2P1
FAM103A2P
FAM106CP
FAM106DP
FAM133CP
FAM133DP
FAM136BP
FAM149B1P1
FAM172BP
FAM177A1P1
FAM183CP
FAM183DP
FAM185BP
FAM187B2P
FAM192BP
FAM197Y2
FAM197Y4
FAM197Y5
FAM197Y7
FAM199YP
FAM201CP
FAM204BP
FAM204CP
FAM204DP
FAM205BP
FAM206BP
FAM207BP
FAM207CP
FAM210CP
FAM217AP1
FAM21EP
FAM21FP
FAM220BP
FAM220CP
FAM231EP
FAM25BP
FAM32B
FAM32C
FAM32D
FAM32E
FAM35BP
FAM35CP
FAM35DP
FAM3C2
FAM45B
FAM47DP
FAM58BP
FAM58CP
FAM58DP
FAM60BP
FAM60CP
FAM60DP
FAM71BP1
FAM86B3P
FAM86C2P
FAM86DP
FAM86EP
FAM86FP
FAM86GP
FAM86HP
FAM86JP
FAM86KP
FAM86LP
FAM86MP
FAM8A10P
FAM8A2P
FAM8A3P
FAM8A4P
FAM8A6P
FAM8A7P
FAM8A9P
FAM90A10P
FAM90A11P
FAM90A12P
FAM90A13P
FAM90A14P
FAM90A15P
FAM90A16P
FAM90A17P
FAM90A18P
FAM90A19P
FAM90A20P
FAM90A21P
FAM90A22P
FAM90A23P
FAM90A24P
FAM90A25P
FAM90A27P
FAM90A28P
FAM90A2P
FAM90A3P
FAM90A4P
FAM90A5P
FAM90A6P
FAM90A7P
FAM90A8P
FAM90A9P
FAM91A2P
FAM91A3P
FAM91A4P
FAM92A1P1
FAM92A1P2
FAM96AP2
FANCD2P1
FAR1P1
FAR2P1
FAR2P2
FAR2P3
FAR2P4
FARSBP1
FAT1P1
FAUP1
FAUP2
FAUP3
FBP2P1
FBXO36P1
FBXW11P1
FBXW4P1
FCF1P1
FCF1P11
FCF1P3
FCF1P6
FCF1P7
FCF1P8
FCGR1C
FCRL6P1
FDPSP1
FDPSP10
FDPSP2
FDPSP3
FDPSP4
FDPSP5
FDPSP6
FDPSP7
FDPSP8
FDPSP9
FDX1P1
FDX1P2
FECHP1
FEM1AP1
FEM1AP2
FEM1AP3
FEM1AP4
FEN1P1
FER1L4
FERP1
FGD5P1
FGF7P1
FGF7P2
FGFR1OP2P1
FGFR3P1
FGFR3P2
FGFR3P3
FGFR3P4
FGFR3P5
FGFR3P6
FHP1
FKBP1AP1
FKBP1AP2
FKBP1AP3
FKBP1AP4
FKBP4P1
FKBP4P2
FKBP4P6
FKBP4P7
FKBP4P8
FKBP9P1
FLT1P1
FLYWCH1P1
FMO10P
FMO11P
FMO6P
FMO7P
FMO8P
FMO9P
FNBP1P1
FNBP1P2
FNDC3CP
FNTAP1
FNTAP2
FOLR1P1
FOLR3P1
FOSL1P1
FOXN3P1
FOXO1B
FOXO3B
FRG2DP
FRG2EP
FRG2FP
FRMD8P1
FRMPD2B
FSCN1P1
FTH1P1
FTH1P10
FTH1P11
FTH1P12
FTH1P13
FTH1P14
FTH1P15
FTH1P16
FTH1P19
FTH1P2
FTH1P20
FTH1P21
FTH1P22
FTH1P23
FTH1P24
FTH1P25
FTH1P26
FTH1P27
FTH1P3
FTH1P4
FTH1P5
FTH1P7
FTH1P8
FTLP1
FTLP10
FTLP11
FTLP12
FTLP13
FTLP14
FTLP15
FTLP16
FTLP17
FTLP18
FTLP19
FTLP2
FTLP3
FTLP4
FTLP5
FTLP6
FTLP7
FTLP8
FTLP9
FTOP1
FUCA1P1
FUNDC2P1
FUNDC2P2
FUNDC2P3
FUNDC2P4
FXNP1
FXNP2
FXYD6P1
FXYD6P2
FXYD6P3
FYTTD1P1
GABARAPL3
GABPAP
GADD45AP1
GAMTP1
GAMTP2
GAPDHP1
GAPDHP14
GAPDHP15
GAPDHP16
GAPDHP17
GAPDHP19
GAPDHP2
GAPDHP20
GAPDHP21
GAPDHP22
GAPDHP23
GAPDHP24
GAPDHP25
GAPDHP26
GAPDHP27
GAPDHP28
GAPDHP29
GAPDHP30
GAPDHP31
GAPDHP32
GAPDHP33
GAPDHP34
GAPDHP35
GAPDHP36
GAPDHP37
GAPDHP38
GAPDHP39
GAPDHP40
GAPDHP41
GAPDHP42
GAPDHP43
GAPDHP44
GAPDHP45
GAPDHP46
GAPDHP47
GAPDHP48
GAPDHP49
GAPDHP50
GAPDHP51
GAPDHP52
GAPDHP53
GAPDHP54
GAPDHP55
GAPDHP56
GAPDHP57
GAPDHP58
GAPDHP59
GAPDHP60
GAPDHP61
GAPDHP62
GAPDHP63
GAPDHP64
GAPDHP65
GAPDHP66
GAPDHP67
GAPDHP68
GAPDHP69
GAPDHP70
GAPDHP71
GAPDHP72
GAPDHP73
GAPDHP74
GAPDHP75
GAPDHP76
GARSP1
GAS2L1P1
GAS2L1P2
GBAP1
GBP1P1
GCATP1
GCNT1P1
GCNT1P2
GCNT1P3
GCNT1P4
GCNT1P5
GCOM2
GCSHP2
GCSHP3
GCSHP4
GCSHP5
GDI2P1
GDI2P2
GEMIN2P1
GEMIN2P2
GEMIN8P1
GEMIN8P2
GEMIN8P3
GEMIN8P4
GGNBP1
GGT3P
GGT4P
GGT8P
GGTA1P
GGTA2P
GGTLC4P
GGTLC5P
GIMAP3P
GJA1P1
GJA6P
GK3P
GK4P
GK6P
GKN3P
GLDCP1
GLRX3P1
GLRX3P2
GLRXP1
GLRXP2
GLRXP3
GLTPP1
GLUD1P3
GLUD1P4
GLUD1P5
GLUD1P7
GLUD1P8
GLUD1P9
GLULP1
GLULP2
GLULP3
GLULP4
GLULP5
GLULP6
GLYATL1P1
GLYATL1P2
GLYATL1P3
GLYATL1P4
GLYCAM1
GM2AP1
GM2AP2
GMCL1P1
GMCL1P2
GMFBP1
GMPSP1
GNAI2P1
GNAI2P2
GNAQP1
GNG10P1
GNG5P1
GNG5P2
GNG5P3
GNG5P4
GNG5P5
GNL2P1
GNL3LP1
GNPATP
GNRHR2
GNRHR2P1
GOLGA2P1
GOLGA2P10
GOLGA2P11
GOLGA2P2Y
GOLGA2P3Y
GOLGA2P4
GOLGA2P5
GOLGA2P6
GOLGA2P7
GOLGA2P8
GOLGA2P9
GOLGA4P1
GOLGA4P2
GOLGA4P3
GOLGA5P1
GOLGA6L11P
GOLGA6L12P
GOLGA6L13P
GOLGA6L14P
GOLGA6L16P
[truncated: 6,901 more rows]
