# Supplementary material for: New insights into long noncoding RNAs and pseudogenes in prognosis of renal cell carcinoma
Source: Cancer Cell Int. 2018 Oct 11;18:157. doi: 10.1186/s12935-018-0652-6 (PMC6180637; doi:10.1186/s12935-018-0652-6)
Supplement: Supplementary file 4 — Additional file 4: Table S3. Alterations of LncRNAs, including mutation, copy number alteration and expression. [file 12935_2018_652_MOESM4_ESM.xlsx]

## Sheet: LncRNAs
Kidney renal clear cell carcinoma	Mut+ CNA+Exp (413)	p(413 survival)	p(413 disease free)
CARMN	0.22	0.849	0.468
LINC00847	0.2	0.28	0.42
LINC00696	0.19	0.48	0.797
LINC00691	0.16	0.398	0.379
LINC00606	0.16	0.415	0.824
LINC00852	0.15	0.156	0.937
ESRG	0.15	0.741	0.402
EGOT	0.15	0.0386	0.373
LINC00312	0.14	0.261	0.783
LINC00620	0.14	0.0804	0.688
GHRLOS	0.14	0.258	0.508
LINC00692	0.13	0.0965	0.732
LRRC2-AS1	0.12	0.332	0.553
LINC00694	0.12	0.248	0.628
LINC00690	0.12	0.105	0.477
LINC00693	0.12	0.0683	0.592
LINC01554	0.12	0.975	0.103
LINC00174	0.09	1.611e-05	0.568
ROPN1L	0.09	0.764	0.916
LINC01565	0.08	0.0001948	0.0215
LINC00475	0.08	0.362	0.245
TLX1NB	0.08	5.984e-06	0.00955
LINC00491	0.08	0.0447	0.0529
LINC00492	0.08	0.0447	0.0529
LINC00623	0.08	0.00312	0.0009122
LINC00426	0.07	0.0008292	0.172
HPYR1	0.07	0.213	0.804
CDKN2A-AS1	0.07	0.0002278	0.0272
LINC00909	0.07	0.883	0.367
IGF2BP2-AS1	0.07	0.229	0.0432
FAM138B	0.07	0.761	0.763
LINC00887	0.07	0.159	0.0295
DIO3OS	0.07	0.0001638	0.0328
LINC00654	0.07	0.447	0.461
SNHG15	0.07	1.724e-05	0.133
PIK3CD-AS1	0.07	5.621e-05	4.51e-05
LINC00925	0.07	0.0326	0.218
XIST	0.07	0.063	0.0308
LINC00112	0.06	0.973	0.685
HCG27	0.06	0.134	0.751
CASC8	0.06	0.11	0.0435
LINC00589	0.06	0.136	0.0906
SNHG6	0.06	0.222	0.173
LINC00523	0.06	0.198	0.294
LINC00482	0.06	9.524e-06	0.00914
LINC00924	0.06	0.948	0.793
LINC00346	0.06	0.0112	0.117
LINC00894	0.06	2.31e-07	0.0613
FAM66D	0.06	0.0772	0.0232
FAM225B	0.06	0.0179	0.0016
LINC00494	0.06	0.0396	0.762
PCAT4	0.06	0.00212	0.525
LINC00094	0.06	0.512	0.374
LINC00652	0.06	0.457	0.00836
LINC01559	0.06	0.0008255	4.487e-05
LINC01547	0.06	0.167	0.32
LINC00908	0.06	0.468	0.429
PVT1	0.06	0.169	0.839
FTX	0.06	0.00308	0.251
LINC01465	0.06	0.0175	0.0603
INE1	0.05	0.00106	0.0677
LINC00176	0.05	0.00186	0.187
LINC00410	0.05	0.255	0.313
LINC00488	0.05	7.364e-05	0.163
LINC00305	0.05	0.0139	0.186
LINC00339	0.05	0.494	0.658
LINC00469	0.05	0.813	0.222
LINC00324	0.05	0.832	0.703
HAR1A	0.05	9.396e-05	0.0278
LINC00207	0.05	0.408	0.351
GAS5	0.05	0.456	0.748
DLEU2	0.05	0.0142	0.303
LINC00240	0.05	0.0286	0.00417
DGCR5	0.05	0.00523	0.08
ABHD11-AS1	0.05	0.968	0.885
LINC00161	0.05	0.0162	0.0448
LINC00667	0.05	0.701	0.93
LINC00028	0.05	0.00195	0.0198
JPX	0.05	0.0012	0.215
LINC00698	0.05	0.343	0.228
LINC01588	0.05	0.0011	0.0576
LINC00839	0.05	0.612	0.925
SNHG20	0.05	0.0181	0.5
MEG8	0.05	0.667	0.614
PCGEM1	0.05	0.566	0.255
LINC00937	0.05	0.00297	0.569
LINC00893	0.05	0.0003015	0.504
ZFAS1	0.05	0.729	0.398
LINC00689	0.05	0.849	0.961
LINC01553	0.05	0.406	0.237
TUG1	0.05	0.887	0.993
LINC01551	0.04	0.189	0.623
FAM41C	0.04	0.0004813	0.026
LINC00152	0.04	7.93e-05	0.0303
CASC2	0.04	0.999	0.562
LINC01555	0.04	0.713	0.472
SNHG8	0.04	0.264	0.915
LINC00115	0.04	0.0179	0.183
SNHG10	0.04	0.0036	0.21
LINC00515	0.04	0.954	0.816
LINC00173	0.04	0.0767	0.935
LINC00160	0.04	0.0903	0.133
LINC00189	0.04	0.158	0.518
LINC00264	0.04	0.00137	0.146
PCA3	0.04	0.747	0.399
FAM66A	0.04	0.729	0.13
LINC00705	0.04	0.0271	0.356
LINC00964	0.04	0.911	0.692
FAM225A	0.04	0.0422	0.226
LINC00526	0.04	0.617	0.042
URB1-AS1	0.04	0.185	0.316
LINC00493	0.04	0.375	0.353
LINC00293	0.04	0.121	0.972
C21ORF62-AS1	0.04	0.934	0.687
LINC00879	0.04	0.0363	0.565
MIR155HG	0.04	1.076e-05	0.0598
EXOC3-AS1	0.04	0.0688	0.0309
FAM66E	0.04	0.00193	0.0424
LINC00592	0.04	0.0683	0.192
SNHG17	0.04	3.312e-05	0.123
LINC00636	0.04	0.777	0.811
HCG11	0.04	0.142	0.748
LINC01587	0.04	0.889	0.758
LINC00917	0.04	0.639	0.675
BPESC1	0.04	0.103	0.388
LINC00521	0.04	0.465	0.999
SNHG5	0.04	0.19	0.297
LINC00461	0.04	0.0393	0.142
LINC00671	0.04	0.488	0.535
SNHG11	0.04	5.348e-05	0.00105
LINC00486	0.04	0.0461	0.548
RMST	0.04	0.592	0.0627
DSCR9	0.03	0.0258	0.00246
FAM99B	0.03	0.254	0.665
FAM138D	0.03	0.858	0.286
B3GALT5-AS1	0.03	0.527	0.883
FAM95B1	0.03	1.78e-08	0.0851
ARRDC1-AS1	0.03	0.0413	0.833
FAM27B	0.03	0.0511	0.00245
CECR7	0.03	0.223	0.0839
DLEU1	0.03	0.94	0.733
LINC00957	0.03	0.652	0.917
LINC00113	0.03	0.141	0.888
LINC00271	0.03	0.0435	0.19
TDRG1	0.03	0.109	0.041
TUSC7	0.03	0.325	0.62
LINC00032	0.03	0.391	0.219
NEAT1	0.03	0.0523	0.403
FAM138F	0.03	0.0166	0.707
LINC00242	0.03	0.0002576	0.0049
HCCAT5	0.03	0.317	0.673
LINC00632	0.03	0.347	0.305
LINC00341	0.03	0.773	0.272
KCNQ1OT1	0.03	0.303	0.141
HCG18	0.03	0.988	0.444
MYCNOS	0.03	0.819	0.56
MEG3	0.03	1.387e-06	0.0106
LINC00310	0.03	0.36	0.96
MIR503HG	0.03	0.201	0.385
LINC00051	0.03	0.324	0.954
LINC00669	0.03	0.688	0.0473
SNHG7	0.03	0.782	0.929
LINC00910	0.03	0.477	0.845
LINC00158	0.03	9.23e-09	0.081
LINC00663	0.03	0.298	0.381
TSIX	0.03	0.00082	0.0129
LINC00114	0.03	0.322	0.361
SNHG3	0.03	0.00539	0.653
PWRN2	0.03	0.112	0.613
LINC00961	0.03	0.413	0.0271
MALAT1	0.03	0.0288	0.532
SNHG9	0.03	0.00178	0.0005573
HCP5	0.03	0.3	0.667
MIR99AHG	0.03	0.839	0.581
LINC00467	0.03	0.791	0.968
LINC00479	0.03	0.0676	0.0434
LINC00662	0.03	0.122	0.0329
ZNF436-AS1	0.03	0.0108	0.169
HCG9	0.03	0.0553	0.0801
MIR17HG	0.03	0.735	0.152
LINC00638	0.03	0.387	0.782
CASC15	0.02	0.593	0.0006595
EWSAT1	0.02	0.00231	0.0239
DSCR10	0.02	0.49	0.0182
ATP1A1-AS1	0.02	0.466	0.252
EMX2OS	0.02	0.307	0.118
FAM201A	0.02	0.121	0.954
BCYRN1	0.02	0.154	0.615
FAM138E	0.02	0.201	0.614
LINC00626	0.02	0.566	0.436
LINC00599	0.02	0.938	0.533
PSORS1C3	0.02	0.94	0.78
LINC00928	0.02	0.0392	0.0605
PWRN1	0.02	0.594	0.674
LINC00326	0.02	0.208	0.662
LINC00593	0.02	0.141	0.296
LINC00167	0.02	0.0202	0.096
LINC00643	0.02	0.265	0.515
LINC00472	0.02	0.655	0.724
LINC00575	0.02	0.132	0.173
LINC00319	0.02	0.00358	0.0149
LINC00635	0.02	0.213	0.625
KCNQ1DN	0.02	0.523	0.696
LUCAT1	0.02	0.652	0.313
LINC00870	0.02	0.456	0.983
LINC00923	0.02	0.0778	0.673
GAS8-AS1	0.02	0.325	0.269
MIR205HG	0.02	0.256	0.111
MIR22HG	0.02	0.147	0.732
LINC00520	0.02	2.22e-09	8.64e-11
HOTAIR	0.02	2.346e-05	0.0948
LINC00476	0.02	0.142	0.0003897
LINC00882	0.02	0.00454	0.552
LINC00578	0.02	0.568	0.272
NBR2	0.02	0.0981	0.486
LINC00877	0.02	0.456	0.983
LINC01550	0.02	0.0661	0.662
LINC00960	0.02	0.456	0.983
LINC00906	0.02	0.164	0.0854
HAR1B	0.02	0.941	0.721
LINC00883	0.02	0.00477	0.145
LINC00607	0.02	0.368	0.906
SMCR5	0.02	0.82	0.658
MIAT	0.02	0.00137	0.00145
LINC00907	0.02	0.291	0.239
MIMT1	0.02	0.803	0.925
UMODL1-AS1	0.02	0.577	0.324
SNHG1	0.02	4.956e-05	0.133
SNHG12	0.02	0.252	0.646
TINCR	0.02	0.0475	0.0523
TSPEAR-AS2	0.02	0.0106	0.0004843
LINC00608	0.01
DANCR	0.01
FAM66B	0.01
FAM167A-AS1	0.01
COLCA1	0.01
LINC00473	0.01
LINC00574	0.01
LINC00162	0.01
LINC00630	0.01
LINC00304	0.01
LINC00596	0.01
LINC00111	0.01
FAM27L	0.01
LINC00683	0.01
LINC00208	0.01
LINC00052	0.01
LINC00861	0.01
LINC00657	0.01
LINC00710	0.01
LINC00336	0.01
ATXN8OS	0.01
LINC00029	0.01
LINC00501	0.01
CCAT1	0.01
H19	0.01
LINC00313	0.01
GTSCR1	0.01
CCDC26	0.01
LINC00284	0.01
LINC00529	0.01
CASC7	0.01
LINC00471	0.01
LINC00518	0.01
LINC00681	0.01
LINC00536	0.01
LINC00871	0.01
LINC00884	0.01
LINC00885	0.01
LINC00888	0.01
LINC00890	0.01
LINC00905	0.01
LINC00926	0.01
LINC00969	0.01
LINC00971	0.01
LINC00977	0.01
LINC01192	0.01
LINC01194	0.01
LINC01548	0.01
MIR31HG	0.01
PCAT1	0.01
PCAT2	0.01
RBFADN	0.01
TP53TG1	0.01
UCA1	0.01
BAALC-AS2	0.007
CASC9	0.007
FAM226A	0.007
LINC00092	0.007
LINC00205	0.007
LINC00238	0.007
LINC00269	0.007
LINC00315	0.007
LINC00316	0.007
LINC00320	0.007
LINC00334	0.007
LINC00391	0.007
LINC00433	0.007
LINC00457	0.007
LINC00483	0.007
LINC00534	0.007
LINC00535	0.007
LINC00555	0.007
LINC00557	0.007
LINC00559	0.007
LINC00588	0.007
LINC00629	0.007
LINC00633	0.007
LINC00684	0.007
LINC00892	0.007
LINC00899	0.007
LINC00922	0.007
LINC00930	0.007
LINC00968	0.007
LINC00972	0.007
LINC00973	0.007
LINC01546	0.007
MIR124-2HG	0.007
SPATA41	0.007
TCL6	0.007
LINC00353	0.005
LINC00511	0.005
LINC00446	0.005
LINC00423	0.005
LINC00634	0.005
LINC00674	0.005
ADAMTSL4-AS1	0.005
BCAR4	0.005
DNM3OS	0.005
EPB41L4A-AS1	0.005
FALEC	0.005
FAM66C	0.005
FAM74A3	0.005
FAM138C	0.005
LINC00083	0.005
LINC00200	0.005
LINC00283	0.005
LINC00290	0.005
LINC00297	0.005
LINC00302	0.005
LINC00303	0.005
LINC00323	0.005
LINC00331	0.005
LINC00333	0.005
LINC00343	0.005
LINC00347	0.005
LINC00348	0.005
LINC00351	0.005
LINC00354	0.005
LINC00359	0.005
LINC00364	0.005
LINC00365	0.005
LINC00366	0.005
LINC00379	0.005
LINC00381	0.005
LINC00392	0.005
LINC00393	0.005
LINC00398	0.005
LINC00402	0.005
LINC00403	0.005
LINC00404	0.005
LINC00411	0.005
LINC00427	0.005
LINC00440	0.005
LINC00442	0.005
LINC00443	0.005
LINC00445	0.005
LINC00448	0.005
LINC00454	0.005
LINC00460	0.005
LINC00498	0.005
LINC00499	0.005
LINC00543	0.005
LINC00544	0.005
LINC00545	0.005
LINC00551	0.005
LINC00554	0.005
LINC00560	0.005
LINC00561	0.005
LINC00564	0.005
LINC00565	0.005
LINC00567	0.005
LINC00571	0.005
LINC00572	0.005
LINC00577	0.005
LINC00613	0.005
LINC00616	0.005
LINC00637	0.005
LINC00644	0.005
LINC00676	0.005
LINC00682	0.005
LINC00704	0.005
LINC00868	0.005
LINC00880	0.005
LINC00881	0.005
LINC00886	0.005
LINC00901	0.005
LINC00903	0.005
LINC00967	0.005
LINC00970	0.005
LINC01545	0.005
LINC01558	0.005
LINC01560	0.005
LOH12CR2	0.005
MEG9	0.005
MIR4500HG	0.005
PART1	0.005
SNHG16	0.005
SPG20-AS1	0.005
TRAF3IP2-AS1	0.005
TRERNA1	0.005
LINC00388	0.002
LINC00700	0.002
AIRN	0.002
CAHM	0.002
CDRT7	0.002
CDRT8	0.002
DISC1FP1	0.002
FAM99A	0.002
GACAT1	0.002
HCG4	0.002
HCG15	0.002
HCG16	0.002
HULC	0.002
IBA57-AS1	0.002
LINC00159	0.002
LINC00163	0.002
LINC00184	0.002
LINC00210	0.002
LINC00211	0.002
LINC00221	0.002
LINC00222	0.002
LINC00226	0.002
LINC00272	0.002
LINC00273	0.002
LINC00276	0.002
LINC00308	0.002
LINC00311	0.002
LINC00314	0.002
LINC00327	0.002
LINC00330	0.002
LINC00332	0.002
LINC00345	0.002
LINC00349	0.002
LINC00350	0.002
LINC00352	0.002
LINC00355	0.002
LINC00358	0.002
LINC00362	0.002
LINC00371	0.002
LINC00387	0.002
LINC00395	0.002
LINC00400	0.002
LINC00415	0.002
LINC00421	0.002
LINC00424	0.002
LINC00434	0.002
LINC00441	0.002
LINC00444	0.002
LINC00458	0.002
LINC00459	0.002
LINC00462	0.002
LINC00474	0.002
LINC00514	0.002
LINC00519	0.002
LINC00524	0.002
LINC00556	0.002
LINC00558	0.002
LINC00562	0.002
LINC00563	0.002
LINC00566	0.002
LINC00582	0.002
LINC00594	0.002
LINC00598	0.002
LINC00601	0.002
LINC00603	0.002
LINC00605	0.002
LINC00609	0.002
LINC00612	0.002
LINC00618	0.002
LINC00621	0.002
LINC00624	0.002
LINC00639	0.002
LINC00640	0.002
LINC00642	0.002
LINC00648	0.002
LINC00659	0.002
LINC00665	0.002
LINC00668	0.002
LINC00670	0.002
LINC00675	0.002
LINC00677	0.002
LINC00686	0.002
LINC00701	0.002
LINC00702	0.002
LINC00703	0.002
LINC00707	0.002
LINC00708	0.002
LINC00709	0.002
LINC00856	0.002
LINC00904	0.002
LINC00911	0.002
LINC00920	0.002
LINC00954	0.002
LINC00955	0.002
LINC00959	0.002
LINC00963	0.002
LINC00982	0.002
LINC00987	0.002
MIR137HG	0.002
MIR210HG	0.002
MIR381HG	0.002
MIR497HG	0.002
MIR600HG	0.002
PTCSC3	0.002
PYCARD-AS1	0.002
RFPL1S	0.002
RUSC1-AS1	0.002
SSBP3-AS1	0.002
ST20-AS1	0.002
TUNAR	0.002
WASIR2	0.002
ZNF350-AS1	0.002
ZNF561-AS1	0.002
ARHGEF7-AS1	0
A1BG-AS1	0
A2M-AS1	0
A2ML1-AS1	0
AADACL2-AS1	0
LOC284837	0
AATK-AS1	0
ABALON	0
ABCA9-AS1	0
ABCC5-AS1	0
ABHD15-AS1	0
ACAP2-IT1	0
ACTA2-AS1	0
ACTN1-AS1	0
ACVR2B-AS1	0
ADAMTS9-AS1	0
ADAMTS9-AS2	0
ADAMTS19-AS1	0
ADARB2-AS1	0
ADD3-AS1	0
ADIPOQ-AS1	0
ADIRF-AS1	0
ADNP-AS1	0
ADORA2A-AS1	0
ADPGK-AS1	0
AFAP1-AS1	0
AFF2-IT1	0
AGAP1-IT1	0
AGAP2-AS1	0
AGBL1-AS1	0
AGBL4-IT1	0
AGBL5-AS1	0
AGPAT4-IT1	0
AKT3-IT1	0
ALDH1L1-AS1	0
ALDH1L1-AS2	0
ALG9-IT1	0
ALKBH3-AS1	0
ALMS1-IT1	0
ALOX12-AS1	0
AMMECR1-IT1	0
ANKRD10-IT1	0
ANKRD33B-AS1	0
ANKRD34C-AS1	0
ANKRD44-IT1	0
ANO1-AS1	0
ANO1-AS2	0
ANP32A-IT1	0
AOAH-IT1	0
AP4B1-AS1	0
APCDD1L-AS1	0
APOA1-AS	0
APOBEC3B-AS1	0
APTR	0
AQP4-AS1	0
ARAP1-AS1	0
ARAP1-AS2	0
ARHGAP5-AS1	0
ARHGAP22-IT1	0
ARHGAP26-AS1	0
ARHGAP26-IT1	0
ARHGAP31-AS1	0
ARHGEF3-AS1	0
ARHGEF7-AS2	0
ARHGEF7-IT1	0
ARHGEF9-IT1	0
ARHGEF19-AS1	0
ARHGEF26-AS1	0
ARHGEF38-IT1	0
ARID4B-IT1	0
ARMC2-AS1	0
ARMCX3-AS1	0
ARNTL2-AS1	0
ARPP21-AS1	0
ARRDC3-AS1	0
ARSD-AS1	0
ASAP1-IT1	0
ASAP1-IT2	0
ASB16-AS1	0
ASH1L-AS1	0
ASMTL-AS1	0
ASTN2-AS1	0
ATE1-AS1	0
ATG10-AS1	0
ATG10-IT1	0
ATP1B3-AS1	0
ATP2A1-AS1	0
ATP2B2-IT1	0
ATP2B2-IT2	0
ATP6V1B1-AS1	0
ATP6V0E2-AS1	0
ATP11A-AS1	0
ATP13A4-AS1	0
ATP13A5-AS1	0
B4GALT1-AS1	0
B4GALT4-AS1	0
BAALC-AS1	0
BACE1-AS	0
BACE2-IT1	0
BACH1-IT2	0
BACH1-IT3	0
BAIAP2-AS1	0
BANCR	0
BARX1-AS1	0
BBOX1-AS1	0
BCDIN3D-AS1	0
BDNF-AS	0
BEAN1-AS1	0
BFSP2-AS1	0
BGLT3	0
BHLHE40-AS1	0
BIN3-IT1	0
BIRC6-AS1	0
BIRC6-AS2	0
BLACAT1	0
BMP7-AS1	0
BMPR1B-AS1	0
BOK-AS1	0
BOLA3-AS1	0
BRE-AS1	0
BRWD1-AS1	0
BSN-AS2	0
BTBD9-AS1	0
BVES-AS1	0
BZRAP1-AS1	0
C1QTNF1-AS1	0
C1QTNF9-AS1	0
C1QTNF9B-AS1	0
C1RL-AS1	0
C2-AS1	0
C3ORF67-AS1	0
C5ORF66-AS1	0
C5ORF66-AS2	0
C8ORF37-AS1	0
C9ORF41-AS1	0
C9ORF135-AS1	0
C9ORF173-AS1	0
C10ORF71-AS1	0
C15ORF59-AS1	0
C20ORF166-AS1	0
C21ORF91-OT1	0
CACNA1C-AS1	0
CACNA1C-AS2	0
CACNA1C-AS4	0
CACNA1C-IT1	0
CACNA1C-IT2	0
CACNA1C-IT3	0
CACNA1G-AS1	0
CACNA2D3-AS1	0
CACTIN-AS1	0
CADM2-AS1	0
CADM2-AS2	0
CADM3-AS1	0
CALML3-AS1	0
CAMTA1-IT1	0
CAPN10-AS1	0
CARD8-AS1	0
CARS-AS1	0
CASC6	0
CASC11	0
CASC16	0
CASC17	0
CASC18	0
CASC19	0
CASC20	0
CASC21	0
CASC22	0
CASC23	0
CASK-AS1	0
CATIP-AS1	0
CATIP-AS2	0
CBR3-AS1	0
CCAT2	0
CCDC13-AS1	0
CCDC37-AS1	0
CCDC39-AS1	0
CCDC144NL-AS1	0
CCDC148-AS1	0
CCDC183-AS1	0
CCND2-AS1	0
CCNT2-AS1	0
CD27-AS1	0
CD81-AS1	0
CDC37L1-AS1	0
CDC42-IT1	0
CDH23-AS1	0
CDIPT-AS1	0
CDKN1A-AS1	0
CDKN2B-AS1	0
CDR1-AS	0
CEBPA-AS1	0
CEBPB-AS1	0
CECR3	0
CECR5-AS1	0
CECR9	0
CELF2-AS1	0
CELF2-AS2	0
CELSR3-AS1	0
CEP83-AS1	0
CERS3-AS1	0
CERS6-AS1	0
CFAP44-AS1	0
CFLAR-AS1	0
CHKB-AS1	0
CHL1-AS1	0
CHL1-AS2	0
CHODL-AS1	0
CHRM3-AS1	0
CHRM3-AS2	0
CIRBP-AS1	0
CISTR	0
CKMT2-AS1	0
CLDN10-AS1	0
CLIP1-AS1	0
CLRN1-AS1	0
CLSTN2-AS1	0
CLYBL-AS1	0
CLYBL-AS2	0
CNOT10-AS1	0
CNTFR-AS1	0
CNTN4-AS1	0
CNTN4-AS2	0
COL4A2-AS1	0
COL4A2-AS2	0
COL5A1-AS1	0
COL18A1-AS1	0
COL18A1-AS2	0
COPG2IT1	0
COX10-AS1	0
CPB2-AS1	0
CPEB1-AS1	0
CPEB2-AS1	0
CPS1-IT1	0
CRHR1-IT1	0
CRNDE	0
CRTC3-AS1	0
CRYM-AS1	0
CSE1L-AS1	0
CSMD2-AS1	0
CSNK1G2-AS1	0
CSTF3-AS1	0
CTBP1-AS	0
CTBP1-AS2	0
CYP1B1-AS1	0
CYP4A22-AS1	0
CYP17A1-AS1	0
CYP51A1-AS1	0
CYYR1-AS1	0
DAB1-AS1	0
DACT3-AS1	0
DAOA-AS1	0
DAPK1-IT1	0
DARS-AS1	0
DBET	0
DBH-AS1	0
DCTN1-AS1	0
DCUN1D2-AS	0
DDC-AS1	0
DDR1-AS1	0
DDX11-AS1	0
DDX26B-AS1	0
DENND5B-AS1	0
DEPDC1-AS1	0
DGCR9	0
DGCR10	0
DGCR11	0
DGCR12	0
DGUOK-AS1	0
DHRS4-AS1	0
DIAPH2-AS1	0
DIAPH3-AS1	0
DIAPH3-AS2	0
DICER1-AS1	0
DIO2-AS1	0
DIP2A-IT1	0
DISC1-IT1	0
DISC2	0
DLEU1-AS1	0
DLEU7-AS1	0
DLG1-AS1	0
DLG2-AS1	0
DLG3-AS1	0
DLG5-AS1	0
DLGAP1-AS1	0
DLGAP1-AS2	0
DLGAP1-AS3	0
DLGAP1-AS4	0
DLGAP1-AS5	0
DLGAP2-AS1	0
DLGAP4-AS1	0
DLX2-AS1	0
DLX6-AS1	0
DLX6-AS2	0
DMD-AS3	0
DNAH17-AS1	0
DNAJB5-AS1	0
DNAJB8-AS1	0
DNAJC3-AS1	0
DNAJC9-AS1	0
DNAJC27-AS1	0
DNM3-IT1	0
DNMBP-AS1	0
DOCK4-AS1	0
DOCK9-AS1	0
DOCK9-AS2	0
DPH6-AS1	0
DPP9-AS1	0
DPP10-AS1	0
DPP10-AS3	0
DPYD-AS1	0
DPYD-AS2	0
DPYD-IT1	0
DSCAM-AS1	0
DSCAM-IT1	0
DSCAS	0
DSCR4-IT1	0
DSG1-AS1	0
DSG2-AS1	0
E2F3-IT1	0
EAF1-AS1	0
EDNRB-AS1	0
EDRF1-AS1	0
EFCAB6-AS1	0
EFCAB14-AS1	0
EGFLAM-AS1	0
EGFLAM-AS2	0
EGFLAM-AS3	0
EGFLAM-AS4	0
EGFR-AS1	0
EHD4-AS1	0
EHHADH-AS1	0
EHMT1-IT1	0
EIF1AX-AS1	0
EIF1B-AS1	0
EIF2B5-AS1	0
EIF2B5-IT1	0
EIF3J-AS1	0
ELDR	0
ELFN1-AS1	0
ELMO1-AS1	0
ELOVL2-AS1	0
EMC3-AS1	0
ENO1-AS1	0
ENOX1-AS1	0
ENOX1-AS2	0
ENTPD1-AS1	0
ENTPD3-AS1	0
EP300-AS1	0
EPB41L4A-AS2	0
EPHA1-AS1	0
EPHA5-AS1	0
EPN2-AS1	0
EPN2-IT1	0
ERC2-IT1	0
ERI3-IT1	0
ERICD	0
ERICH1-AS1	0
ERICH3-AS1	0
ERICH6-AS1	0
ETV5-AS1	0
EVX1-AS	0
EXTL3-AS1	0
EZR-AS1	0
F10-AS1	0
F11-AS1	0
FAM13A-AS1	0
FAM27C	0
FAM27D1	0
FAM27E2	0
FAM27E2	0
FAM27E3	0
FAM27E4	0
FAM41AY1	0
FAM41AY2	0
FAM53B-AS1	0
FAM74A1	0
FAM74A4	0
FAM74A6	0
FAM74A7	0
FAM83A-AS1	0
FAM83C-AS1	0
FAM83H-AS1	0
FAM87A	0
FAM87B	0
FAM95A	0
FAM95C	0
FAM138A	0
FAM155A-IT1	0
FAM170B-AS1	0
FAM181A-AS1	0
FAM212B-AS1	0
FAM215A	0
FAM215B	0
FAM222A-AS1	0
FAM223A	0
FAM223B	0
FAM224A	0
FAM224B	0
FAM226B	0
FAM230B	0
FANK1-AS1	0
FARP1-AS1	0
FAS-AS1	0
FBXL19-AS1	0
FBXO3-AS1	0
FBXO22-AS1	0
FBXO36-IT1	0
FENDRR	0
FER1L6-AS1	0
FER1L6-AS2	0
FEZF1-AS1	0
FGD5-AS1	0
FGF10-AS1	0
FGF12-AS1	0
FGF12-AS2	0
FGF12-AS3	0
FGF13-AS1	0
FGF14-AS1	0
FGF14-AS2	0
FGF14-IT1	0
FIRRE	0
FLG-AS1	0
FLNB-AS1	0
FLVCR1-AS1	0
FMR1-AS1	0
FNDC1-IT1	0
FOCAD-AS1	0
FOXC2-AS1	0
FOXCUT	0
FOXD2-AS1	0
FOXD3-AS1	0
FOXG1-AS1	0
FOXN3-AS1	0
FOXN3-AS2	0
FOXP1-AS1	0
FOXP1-IT1	0
FOXP4-AS1	0
FREM2-AS1	0
FRMD6-AS1	0
FRMD6-AS2	0
FRMPD3-AS1	0
FRMPD4-AS1	0
FRY-AS1	0
FSIP2-AS1	0
FTCD-AS1	0
FTO-IT1	0
FUT8-AS1	0
FZD10-AS1	0
GABPB1-AS1	0
GABRG3-AS1	0
GACAT2	0
GACAT3	0
LINC01540	0
GAS5-AS1	0
GAS6-AS1	0
GAS6-AS2	0
GATA2-AS1	0
GATA3-AS1	0
GATA6-AS1	0
GCSAML-AS1	0
GDNF-AS1	0
GFOD1-AS1	0
GHET1	0
GK-AS1	0
GLIDR	0
GLIS2-AS1	0
GLIS3-AS1	0
GLYCTK-AS1	0
GMDS-AS1	0
GNA14-AS1	0
GNAS-AS1	0
GNG12-AS1	0
GPC5-AS1	0
GPC5-AS2	0
GPC5-IT1	0
GPC6-AS1	0
GPC6-AS2	0
GPR1-AS	0
GPR50-AS1	0
GPR158-AS1	0
GRID1-AS1	0
GRIK1-AS1	0
GRIK1-AS2	0
GRK5-IT1	0
GRM5-AS1	0
GRM7-AS1	0
GRM7-AS2	0
GRM7-AS3	0
GRTP1-AS1	0
GSN-AS1	0
GTF3C2-AS1	0
GTSE1-AS1	0
GYG2-AS1	0
H1FX-AS1	0
HAGLR	0
HAGLROS	0
HAND2-AS1	0
HAO2-IT1	0
HAS2-AS1	0
HCFC1-AS1	0
HCG4B	0
HCG14	0
HCG17	0
HCG20	0
HCG21	0
HCG23	0
HCG24	0
HCG25	0
HCG26	0
HCP5B	0
HDAC11-AS1	0
HECTD2-AS1	0
HECW1-IT1	0
HEIH	0
HELLPAR	0
HEXA-AS1	0
HEXDC-IT1	0
HHATL-AS1	0
HHIP-AS1	0
HID1-AS1	0
HIF1A-AS1	0
HIF1A-AS2	0
HIPK1-AS1	0
HLA-F-AS1	0
HLCS-IT1	0
HLTF-AS1	0
HLX-AS1	0
HM13-AS1	0
HMGN3-AS1	0
HMMR-AS1	0
HNF1A-AS1	0
HNF4A-AS1	0
HNRNPU-AS1	0
HORMAD2-AS1	0
HOTAIRM1	0
HOTTIP	0
HOXA-AS2	0
HOXA-AS3	0
HOXA10-AS	0
HOXA11-AS	0
HOXB-AS1	0
HOXB-AS2	0
HOXB-AS3	0
HOXB-AS4	0
HOXC-AS1	0
HOXC-AS2	0
HOXC-AS3	0
HOXC13-AS	0
HOXD-AS2	0
HPN-AS1	0
HPVC1	0
HS1BP3-IT1	0
HS6ST2-AS1	0
HTR2A-AS1	0
HTR5A-AS1	0
HTT-AS	0
HYI-AS1	0
HYMAI	0
ID2-AS1	0
IDH1-AS1	0
IDI2-AS1	0
IFNG-AS1	0
IFT74-AS1	0
IGBP1-AS1	0
IGF2-AS	0
IGFBP7-AS1	0
IGSF11-AS1	0
IL10RB-AS1	0
IL12A-AS1	0
IL20RB-AS1	0
IL21-AS1	0
IL21R-AS1	0
ILF3-AS1	0
INE2	0
INHBA-AS1	0
INTS6-AS1	0
IPO9-AS1	0
IPW	0
IQCF5-AS1	0
IQCH-AS1	0
IQCJ-SCHIP1-AS1	0
IRAIN	0
ISM1-AS1	0
ISPD-AS1	0
ISX-AS1	0
ITCH-IT1	0
ITFG1-AS1	0
ITGA9-AS1	0
ITGB2-AS1	0
ITGB5-AS1	0
ITIH4-AS1	0
ITPK1-AS1	0
ITPKB-AS1	0
ITPKB-IT1	0
ITPR1-AS1	0
JADRR	0
JAKMIP2-AS1	0
JARID2-AS1	0
JAZF1-AS1	0
JHDM1D-AS1	0
JMJD1C-AS1	0
JRKL-AS1	0
KANSL1-AS1	0
KANTR	0
KBTBD11-OT1	0
KCNAB1-AS1	0
KCNAB1-AS2	0
KCNC4-AS1	0
KCND3-AS1	0
KCND3-IT1	0
KCNH1-IT1	0
KCNIP2-AS1	0
KCNIP4-IT1	0
KCNJ2-AS1	0
KCNJ6-AS1	0
KCNMA1-AS1	0
KCNMA1-AS2	0
KCNMA1-AS3	0
KCNMB2-AS1	0
KCNQ1-AS1	0
KCNQ5-AS1	0
KCNQ5-IT1	0
KCTD21-AS1	0
KDM4A-AS1	0
KDM5C-IT1	0
KIAA1614-AS1	0
KIF9-AS1	0
KIF25-AS1	0
KIRREL-IT1	0
KIRREL3-AS1	0
KIRREL3-AS2	0
KIRREL3-AS3	0
KIZ-AS1	0
KLF3-AS1	0
KLF7-IT1	0
KLHL6-AS1	0
KLHL7-AS1	0
KLHL30-AS1	0
KMT2E-AS1	0
KRBOX1-AS1	0
KRT73-AS1	0
KRTAP5-AS1	0
KTN1-AS1	0
L3MBTL4-AS1	0
LAMA5-AS1	0
LAMP5-AS1	0
LAMTOR5-AS1	0
LANCL1-AS1	0
LARGE-AS1	0
LARGE-IT1	0
LARS2-AS1	0
LATS2-AS1	0
LBX1-AS1	0
LBX2-AS1	0
LCMT1-AS1	0
LCMT1-AS2	0
LDLRAD4-AS1	0
LEF1-AS1	0
LEMD1-AS1	0
LENG8-AS1	0
LGALS8-AS1	0
LHFPL3-AS1	0
LHFPL3-AS2	0
LHX4-AS1	0
LHX5-AS1	0
LIFR-AS1	0
LIMD1-AS1	0
LINC-PINT	0
LINC-ROR	0
LINC00102	0
LINC00106	0
LINC00165	0
LINC00202-1	0
LINC00202-2	0
LINC00216	0
LINC00229	0
LINC00235	0
LINC00237	0
LINC00239	0
LINC00243	0
LINC00244	0
LINC00251	0
LINC00254	0
LINC00260	0
LINC00261	0
LINC00265	0
LINC00266-1	0
LINC00266-3	0
LINC00268	0
LINC00278	0
LINC00279	0
LINC00280	0
LINC00282	0
LINC00294	0
LINC00298	0
LINC00299	0
LINC00301	0
LINC00307	0
LINC00309	0
LINC00317	0
LINC00322	0
LINC00328	0
LINC00337	0
LINC00342	0
LINC00363	0
LINC00367	0
LINC00368	0
LINC00375	0
LINC00376	0
LINC00377	0
LINC00378	0
LINC00380	0
LINC00382	0
LINC00383	0
LINC00384	0
LINC00396	0
LINC00397	0
LINC00399	0
LINC00408	0
LINC00412	0
LINC00428	0
LINC00431	0
LINC00437	0
LINC00456	0
LINC00463	0
LINC00466	0
LINC00470	0
LINC00477	0
LINC00484	0
LINC00485	0
LINC00487	0
LINC00489	0
LINC00502	0
LINC00504	0
LINC00505	0
LINC00506	0
LINC00507	0
LINC00508	0
LINC00517	0
LINC00525	0
LINC00527	0
LINC00528	0
LINC00533	0
LINC00537	0
LINC00538	0
LINC00539	0
LINC00540	0
LINC00547	0
LINC00548	0
LINC00550	0
LINC00552	0
LINC00570	0
LINC00581	0
LINC00583	0
LINC00587	0
LINC00595	0
LINC00597	0
LINC00602	0
LINC00610	0
LINC00614	0
LINC00615	0
LINC00619	0
LINC00622	0
LINC00628	0
LINC00641	0
LINC00645	0
LINC00649	0
LINC00656	0
LINC00658	0
LINC00661	0
LINC00664	0
LINC00672	0
LINC00673	0
LINC00678	0
LINC00685	0
LINC00687	0
LINC00706	0
LINC00824	0
LINC00836	0
LINC00837	0
LINC00838	0
LINC00840	0
LINC00841	0
LINC00842	0
LINC00843	0
LINC00844	0
LINC00845	0
LINC00850	0
LINC00851	0
LINC00853	0
LINC00854	0
LINC00857	0
LINC00858	0
LINC00862	0
LINC00863	0
LINC00864	0
LINC00865	0
LINC00866	0
LINC00867	0
LINC00869	0
LINC00889	0
LINC00891	0
LINC00895	0
LINC00896	0
LINC00898	0
LINC00900	0
LINC00914	0
LINC00919	0
LINC00921	0
LINC00927	0
LINC00929	0
LINC00933	0
LINC00934	0
LINC00935	0
LINC00936	0
LINC00938	0
LINC00939	0
LINC00940	0
LINC00941	0
LINC00942	0
LINC00943	0
LINC00944	0
LINC00945	0
LINC00950	0
LINC00951	0
LINC00958	0
LINC00965	0
LINC00974	0
LINC00989	0
LINC00992	0
LINC00993	0
LINC00994	0
LINC00996	0
LINC00997	0
LINC00998	0
LINC00999	0
LINC01000	0
LINC01001	0
LINC01002	0
LINC01003	0
LINC01004	0
LINC01005	0
LINC01006	0
LINC01007	0
LINC01010	0
LINC01011	0
LINC01012	0
LINC01013	0
LINC01014	0
LINC01015	0
LINC01016	0
LINC01017	0
LINC01018	0
LINC01019	0
LINC01020	0
LINC01021	0
LINC01023	0
LINC01024	0
LINC01028	0
LINC01029	0
LINC01030	0
LINC01031	0
LINC01032	0
LINC01033	0
LINC01036	0
LINC01038	0
LINC01039	0
LINC01043	0
LINC01044	0
LINC01046	0
LINC01048	0
LINC01049	0
LINC01050	0
LINC01053	0
LINC01054	0
LINC01055	0
LINC01056	0
LINC01057	0
LINC01058	0
LINC01059	0
LINC01060	0
LINC01061	0
LINC01063	0
LINC01065	0
LINC01068	0
LINC01069	0
LINC01070	0
LINC01072	0
LINC01075	0
LINC01080	0
LINC01081	0
LINC01082	0
LINC01085	0
LINC01087	0
LINC01088	0
LINC01089	0
LINC01090	0
LINC01091	0
LINC01093	0
LINC01094	0
LINC01095	0
LINC01096	0
LINC01097	0
LINC01098	0
LINC01099	0
LINC01100	0
LINC01101	0
LINC01102	0
LINC01103	0
LINC01104	0
LINC01105	0
LINC01106	0
LINC01107	0
LINC01108	0
LINC01109	0
LINC01111	0
LINC01114	0
LINC01115	0
LINC01116	0
LINC01117	0
LINC01118	0
LINC01119	0
LINC01120	0
LINC01121	0
LINC01122	0
LINC01123	0
LINC01124	0
LINC01125	0
LINC01126	0
LINC01127	0
LINC01128	0
LINC01132	0
LINC01133	0
LINC01134	0
LINC01135	0
LINC01136	0
LINC01137	0
LINC01138	0
LINC01139	0
LINC01140	0
LINC01141	0
LINC01142	0
LINC01143	0
LINC01144	0
LINC01146	0
LINC01149	0
LINC01150	0
LINC01151	0
LINC01152	0
LINC01153	0
LINC01158	0
LINC01159	0
LINC01160	0
LINC01162	0
LINC01163	0
LINC01164	0
LINC01165	0
LINC01166	0
LINC01167	0
LINC01168	0
LINC01169	0
LINC01170	0
LINC01176	0
LINC01177	0
LINC01179	0
LINC01180	0
LINC01181	0
LINC01182	0
LINC01183	0
LINC01184	0
LINC01185	0
LINC01186	0
LINC01187	0
LINC01189	0
LINC01191	0
LINC01193	0
LINC01195	0
LINC01197	0
LINC01198	0
LINC01201	0
LINC01202	0
LINC01203	0
LINC01204	0
LINC01205	0
LINC01206	0
LINC01207	0
LINC01208	0
LINC01209	0
LINC01210	0
LINC01212	0
LINC01213	0
LINC01214	0
LINC01215	0
LINC01216	0
LINC01217	0
LINC01218	0
LINC01219	0
LINC01220	0
LINC01221	0
LINC01222	0
LINC01224	0
LINC01225	0
LINC01226	0
LINC01227	0
LINC01228	0
LINC01229	0
LINC01230	0
LINC01231	0
LINC01232	0
LINC01233	0
LINC01234	0
LINC01235	0
LINC01237	0
LINC01239	0
LINC01241	0
LINC01242	0
LINC01243	0
LINC01246	0
LINC01247	0
LINC01248	0
LINC01249	0
LINC01250	0
LINC01251	0
LINC01252	0
LINC01254	0
LINC01255	0
LINC01256	0
LINC01257	0
LINC01258	0
LINC01260	0
LINC01262	0
LINC01264	0
LINC01265	0
LINC01266	0
LINC01267	0
LINC01268	0
LINC01269	0
LINC01270	0
LINC01271	0
LINC01272	0
LINC01273	0
LINC01276	0
LINC01277	0
LINC01278	0
LINC01279	0
LINC01280	0
LINC01281	0
LINC01282	0
LINC01284	0
LINC01285	0
LINC01287	0
LINC01288	0
LINC01289	0
LINC01291	0
LINC01293	0
LINC01296	0
LINC01298	0
LINC01299	0
LINC01300	0
LINC01301	0
LINC01304	0
LINC01305	0
LINC01307	0
LINC01309	0
LINC01310	0
LINC01311	0
LINC01312	0
LINC01314	0
LINC01315	0
LINC01317	0
LINC01320	0
LINC01322	0
LINC01324	0
LINC01327	0
LINC01330	0
LINC01331	0
LINC01333	0
LINC01335	0
LINC01336	0
LINC01337	0
LINC01338	0
LINC01339	0
LINC01340	0
LINC01341	0
LINC01342	0
LINC01343	0
LINC01344	0
LINC01346	0
LINC01347	0
LINC01348	0
LINC01349	0
LINC01350	0
LINC01351	0
LINC01352	0
LINC01353	0
LINC01354	0
LINC01355	0
LINC01356	0
LINC01358	0
LINC01359	0
LINC01360	0
LINC01361	0
LINC01362	0
LINC01363	0
LINC01364	0
LINC01365	0
LINC01366	0
LINC01370	0
LINC01372	0
LINC01375	0
LINC01376	0
LINC01377	0
LINC01378	0
LINC01384	0
LINC01386	0
LINC01387	0
LINC01389	0
LINC01391	0
LINC01392	0
LINC01393	0
LINC01395	0
LINC01396	0
LINC01397	0
LINC01398	0
LINC01399	0
LINC01402	0
LINC01405	0
LINC01410	0
LINC01411	0
LINC01412	0
LINC01413	0
LINC01415	0
LINC01419	0
LINC01420	0
LINC01422	0
LINC01423	0
LINC01424	0
LINC01425	0
LINC01426	0
LINC01427	0
LINC01428	0
LINC01429	0
LINC01430	0
LINC01431	0
LINC01432	0
LINC01433	0
LINC01435	0
LINC01436	0
LINC01440	0
LINC01441	0
LINC01442	0
LINC01443	0
LINC01444	0
LINC01445	0
LINC01446	0
LINC01447	0
LINC01448	0
LINC01449	0
LINC01450	0
LINC01451	0
LINC01460	0
LINC01461	0
LINC01467	0
LINC01468	0
LINC01470	0
LINC01471	0
LINC01473	0
LINC01474	0
LINC01475	0
LINC01476	0
LINC01477	0
LINC01478	0
LINC01479	0
LINC01480	0
LINC01481	0
LINC01482	0
LINC01483	0
LINC01484	0
LINC01485	0
LINC01486	0
LINC01487	0
LINC01488	0
LINC01489	0
LINC01490	0
LINC01491	0
LINC01492	0
LINC01493	0
LINC01494	0
LINC01495	0
LINC01496	0
LINC01497	0
LINC01498	0
LINC01499	0
LINC01500	0
LINC01501	0
LINC01502	0
LINC01503	0
LINC01504	0
LINC01505	0
LINC01506	0
LINC01507	0
LINC01508	0
LINC01509	0
LINC01510	0
LINC01511	0
LINC01512	0
LINC01514	0
LINC01515	0
LINC01516	0
LINC01517	0
LINC01518	0
LINC01519	0
LINC01520	0
LINC01521	0
LINC01522	0
LINC01523	0
LINC01524	0
LINC01525	0
LINC01526	0
LINC01527	0
LINC01529	0
LINC01530	0
LINC01531	0
LINC01532	0
LINC01533	0
LINC01534	0
LINC01535	0
LINC01537	0
LINC01538	0
LINC01539	0
LINC01541	0
LINC01543	0
LINC01544	0
LINC01549	0
LINC01552	0
LINC01556	0
LINC01561	0
LINC01562	0
LINC01563	0
LINC01564	0
LINC01566	0
LINC01567	0
LINC01568	0
LINC01569	0
LINC01570	0
LINC01571	0
LINC01572	0
LINC01573	0
LINC01574	0
LINC01578	0
LINC01579	0
LINC01580	0
LINC01581	0
LINC01582	0
LINC01583	0
LINC01584	0
LINC01585	0
LINC01586	0
LINCMD1	0
LINGO1-AS1	0
LINGO1-AS2	0
LIPE-AS1	0
LLPH-AS1	0
LMCD1-AS1	0
LMF1-AS1	0
LMLN-AS1	0
LMO7-AS1	0
LMO7DN-IT1	0
LNX1-AS1	0
LNX1-AS2	0
LOXL1-AS1	0
LPP-AS1	0
LPP-AS2	0
LRP4-AS1	0
LRRC3-AS1	0
LRRC3DN	0
LRRC75A-AS1	0
LSAMP-AS1	0
LSINCT5	0
LUNAR1	0
LURAP1L-AS1	0
LY86-AS1	0
LYPLAL1-AS1	0
LYST-AS1	0
LZTS1-AS1	0
MACC1-AS1	0
MACROD2-AS1	0
MACROD2-IT1	0
MAFA-AS1	0
MAFG-AS1	0
MAGEA8-AS1	0
MAGI1-AS1	0
MAGI1-IT1	0
MAGI2-AS1	0
MAGI2-AS2	0
MAGI2-AS3	0
MAGI2-IT1	0
MAMDC2-AS1	0
MAN1B1-AS1	0
MANEA-AS1	0
MAP3K14-AS1	0
MAPKAPK5-AS1	0
MAPT-AS1	0
MAPT-IT1	0
MAST4-AS1	0
MAST4-IT1	0
MATN1-AS1	0
MBNL1-AS1	0
MCF2L-AS1	0
MCHR2-AS1	0
MCM3AP-AS1	0
MCM8-AS1	0
MED4-AS1	0
MEF2C-AS1	0
MEIS1-AS2	0
MEIS1-AS3	0
MEOX2-AS1	0
MESTIT1	0
MFI2-AS1	0
MGAT3-AS1	0
MHRT	0
MIATNB	0
MID1IP1-AS1	0
MIF-AS1	0
MIR7-3HG	0
MIR100HG	0
MIR133A1HG	0
MIR181A1HG	0
MIR181A2HG	0
MIR202HG	0
MIR217HG	0
MIR222HG	0
MIR325HG	0
MIR646HG	0
MIR663AHG	0
MIR670HG	0
MIR762HG	0
MIR3663HG	0
MIR3976HG	0
MIR4458HG	0
MIR4697HG	0
MIR7515HG	0
MIRLET7BHG	0
MIRLET7DHG	0
MIS18A-AS1	0
MKLN1-AS	0
MKNK1-AS1	0
MKRN3-AS1	0
MKX-AS1	0
MLIP-AS1	0
MLIP-IT1	0
MLK7-AS1	0
MLLT4-AS1	0
MME-AS1	0
MMP24-AS1	0
MMP25-AS1	0
MNX1-AS1	0
MORC1-AS1	0
MORC2-AS1	0
MORF4L2-AS1	0
MPRIP-AS1	0
MRGPRF-AS1	0
MRGPRG-AS1	0
MRPL23-AS1	0
MRVI1-AS1	0
MT-LIPCAR	0
MTOR-AS1	0
MTUS2-AS1	0
MTUS2-AS2	0
MYB-AS1	0
MYCBP2-AS1	0
MYCBP2-AS2	0
MYCNUT	0
MYHAS	0
MYLK-AS1	0
MYLK-AS2	0
MYO16-AS1	0
MYO16-AS2	0
MYT1L-AS1	0
MZF1-AS1	0
N4BP2L2-IT2	0
NAALADL2-AS1	0
NAALADL2-AS2	0
NAALADL2-AS3	0
NADK2-AS1	0
NAGPA-AS1	0
NALCN-AS1	0
NAMA	0
NAPA-AS1	0
NARF-IT1	0
NAV2-AS1	0
NAV2-AS2	0
NAV2-AS3	0
NAV2-AS4	0
NAV2-AS5	0
NAV2-IT1	0
NBAT1	0
NCAM1-AS1	0
NCBP2-AS1	0
NCBP2-AS2	0
NCK1-AS1	0
NCKAP5-IT1	0
NCOA7-AS1	0
NCRUPAR	0
NDFIP2-AS1	0
NDP-AS1	0
NDUFA6-AS1	0
NDUFB2-AS1	0
NDUFV2-AS1	0
NEBL-AS1	0
NEGR1-IT1	0
NEURL1-AS1	0
NEXN-AS1	0
NFIA-AS1	0
NFIA-AS2	0
NFYC-AS1	0
NHS-AS1	0
NIFK-AS1	0
NIPBL-AS1	0
NKX2-1-AS1	0
NKX2-2-AS1	0
NLGN1-AS1	0
NLGN4Y-AS1	0
NNT-AS1	0
NOP14-AS1	0
NOVA1-AS1	0
NPHP3-AS1	0
NPPA-AS1	0
NPSR1-AS1	0
NPTN-IT1	0
NR2F1-AS1	0
NR2F2-AS1	0
NREP-AS1	0
NRG1-IT1	0
NRG1-IT3	0
NRG3-AS1	0
NRIR	0
NRON	0
NRSN2-AS1	0
NTM-IT	0
NTRK3-AS1	0
NUCB1-AS1	0
NUP50-AS1	0
NUTM2A-AS1	0
NUTM2B-AS1	0
OCIAD1-AS1	0
OGFR-AS1	0
OIP5-AS1	0
OPA1-AS1	0
OPCML-IT1	0
OPCML-IT2	0
OR2A1-AS1	0
OSBPL10-AS1	0
OSER1-AS1	0
OSGEPL1-AS1	0
OSMR-AS1	0
OSTM1-AS1	0
OTUD6B-AS1	0
OTX2-AS1	0
OVAAL	0
OVCH1-AS1	0
OVOL1-AS1	0
OXCT1-AS1	0
P3H2-AS1	0
P4HA2-AS1	0
PABPC1L2B-AS1	0
PABPC5-AS1	0
PACERR	0
PACRG-AS1	0
PAN3-AS1	0
PANDAR	0
PAPPA-AS1	0
PAPPA-AS2	0
PAQR9-AS1	0
PARD3-AS1	0
[truncated: 554 more rows]
