# Supplementary material for: New insights into long noncoding RNAs and pseudogenes in prognosis of renal cell carcinoma
Source: Cancer Cell Int. 2018 Oct 11;18:157. doi: 10.1186/s12935-018-0652-6 (PMC6180637; doi:10.1186/s12935-018-0652-6)
Supplement: Supplementary file 5 — Additional file 5: Table S4. 27 LncRNAs were closely related to prognosis. [file 12935_2018_652_MOESM5_ESM.xlsx]

## Sheet: lncRNA
Kidney renal clear cell carcinoma	Mut+ CNA+Exp (413)	p of month survival (413 cases)	p of disease free(413 cases)
TLX1NB	0.08	5.984e-06	0.00955
LINC00623	0.08	0.00312	0.0009122
LINC01565	0.07	0.0001948	0.0215
CDKN2A-AS1	0.07	0.0002278	0.0272
DIO3OS	0.07	0.0001638	0.0328
PIK3CD-AS1	0.07	5.621e-05	4.51e-05
LINC00482	0.06	9.524e-06	0.00914
LINC01559	0.06	0.0008255	4.487e-05
FAM225B	0.05	0.0184	0.0006691
HAR1A	0.05	9.396e-05	0.0278
LINC00240	0.05	0.0286	0.00417
LINC00161	0.05	0.0162	0.0448
LINC00028	0.05	0.00195	0.0198
FAM41C	0.04	0.0004813	0.026
LINC00152	0.04	7.93e-05	0.0303
FAM66E	0.04	0.00193	0.0424
SNHG11	0.04	5.348e-05	0.00105
DSCR9	0.03	0.0258	0.00246
LINC00242	0.03	0.0002576	0.0049
MEG3	0.03	1.387e-06	0.0106
TSIX	0.03	0.00082	0.0129
SNHG9	0.03	0.00178	0.0005573
EWSAT1	0.02	0.00231	0.0239
LINC00319	0.02	0.00358	0.0149
LINC00520	0.02	2.22e-09	8.64e-11
MIAT	0.02	0.00137	0.00145
TSPEAR-AS2	0.02	0.0106	0.0004843
