# Supplementary material for: New insights into long noncoding RNAs and pseudogenes in prognosis of renal cell carcinoma
Source: Cancer Cell Int. 2018 Oct 11;18:157. doi: 10.1186/s12935-018-0652-6 (PMC6180637; doi:10.1186/s12935-018-0652-6)
Supplement: Supplementary file 6 — Additional file 6: Table S5. Expression alterations of LncRNAs in all cases with mRNA data. [file 12935_2018_652_MOESM6_ESM.xlsx]

## Sheet: Sheet1
Exp (534)	number	%	p value		p(534 survival)	p(534 disease free)
LINC00623	38	0.07	5.93e-05		5.988e-05	1.716e-05
LINC01565	37	0.07	0.0002825		0.0002827	0.00944
TLX1NB	35	0.07	6.51e-06		6.52e-06	0.00583
FAM225B	33	0.06	0.00254		0.00254	0.00165
PIK3CD-AS1	30	0.06	1.738e-05		1.742e-05	2.502e-06
DIO3OS	29	0.05	4.244e-05		4.246e-05	0.00934
FAM225A	28	0.05	0.0001674		0.0001677	0.0247
LINC00028	28	0.05	0.00254		0.00254	0.00938
LINC01559	28	0.05	0.00715		0.00716	5.497e-05
LINC00894	27	0.05	6.27e-11		6.29e-11	0.0085
DLEU2	27	0.05	2.362e-05	upregulation and down-regulation	2.367e-05	0.0159
LINC00592	27	0.05	0.0006492		0.0006555	0.0216
LINC00240	26	0.05	0.0116		0.0116	0.00896
FAM66D	26	0.05	0.0167		0.0167	0.024
LINC00161	25	0.05	0.00153		0.00153	0.0365
LINC00482	22	0.05			7.241e-05	0.0103
FAM225B	22	0.05	0.0006691		0.0184	0.0006691
HAR1A	21	0.05			1.204e-05	0.0117
LINC00152	22	0.04	2.845e-05		2.849e-05	0.0494
ZNF436-AS1	21	0.04	0.00166		0.00167	0.0337
SNHG9	19	0.04	0.0005754		0.0005757	0.0271
LINC00520	16	0.03	6.3e-10		6.3e-10	1.379e-05
MEG3	16	0.03	4.881e-06		4.893e-06	0.0498
SNHG1	15	0.03	6.78e-07		6.79e-07	0.0364
HOTAIR	14	0.03	6.92e-09		6.94e-09	0.0007669
LINC00319	13	0.02	0.0001107		0.0001108	0.00309
TSPEAR-AS2	12	0.02	0.0067		0.0067	0.0042
LINC00242	10	0.02	0.0001996		0.0002001	0.00233
MIAT	10	0.02	0.00615		0.00615	0.00621
