# Supplementary material for: New insights into long noncoding RNAs and pseudogenes in prognosis of renal cell carcinoma
Source: Cancer Cell Int. 2018 Oct 11;18:157. doi: 10.1186/s12935-018-0652-6 (PMC6180637; doi:10.1186/s12935-018-0652-6)
Supplement: Supplementary file 7 — Additional file 7: Table S6. Alterations of pseudogenes, including mutation, copy number alteration and expression. [file 12935_2018_652_MOESM7_ESM.xlsx]

## Sheet: Sheet1
pseudogenes	total	p of total (Months Survival)	p of total(Months Disease Free )
PCDHGB8P	0.23	0.584	0.998
AACSP1	0.22	0.197	0.311
NPY6R	0.2	0.541	0.384
PCDHB17P	0.2	0.661	0.664
ZNF300P1	0.2	0.419	0.754
PCDHB18P	0.2	0.304	0.4
HMGB3P22	0.18	0.0998	0.197
RNA5SP200	0.18	0.0749	0.149
RNA5SP196	0.17	0.236	0.391
PCDHA14	0.16	0.302	0.478
RNA5SP192	0.16	0.342	0.32
RNA5SP194	0.16	0.269	0.414
RNA5SP195	0.16	0.269	0.414
RNA5SP197	0.16	0.291	0.351
RNA5SP193	0.15	0.342	0.32
RNA5SP198	0.15	0.214	0.351
RNA5SP191	0.15	0.221	0.28
RNA5SP190	0.13	0.315	0.447
COL6A4P1	0.13	0.135	0.851
CIDECP	0.12	0.075	0.628
FGD5P1	0.12	0.104	0.512
HMGB1P5	0.12	0.075	0.628
HSPD1P6	0.11	0.328	0.533
RNA5SP123	0.11	0.236	0.588
RNA5SP124	0.11	0.236	0.588
RNA5SP125	0.11	0.241	0.922
RNA5SP126	0.11	0.241	0.922
RNA5SP127	0.11	0.236	0.725
RNA5SP128	0.11	0.306	0.725
RNA5SP129	0.11	0.328	0.533
RNA5SP131	0.11	0.471	0.773
RNA5SP132	0.11	0.358	0.742
RNU6ATAC4P	0.11	0.454	0.72
GUSBP1	0.1	0.68	0.304
DPY19L2P1	0.09	0.0513	0.0445
GTF2IRD2P1	0.09	0.163	0.735
PMS2CL	0.09	0.744	0.662
RPL13P5	0.09	0.0381	0.177
STAG3L1	0.09	0.4	0.969
CCT6P1	0.09	0.0477	0.819
DPY19L2P2	0.09	0.597	0.309
SDHAP3	0.09	0.0134	0.134
ZNF271P	0.09	0.849	0.764
RNA5SP133	0.09	0.389	0.778
RNA5SP189	0.09	0.0956	0.136
PLEKHA8P1	0.09	1.142e-06	0.0002413
OR2A9P	0.09	0.0001309	0.0149
LRRC37BP1	0.08	0.299	0.103
NSUN5P2	0.08	0.0006548	0.115
POLR2J4	0.08	0.0608	0.161
STAG3L2	0.08	0.38	0.0691
FABP5P3	0.08	0.0066	0.185
LRRC37A16P	0.08	0.378	0.312
PMS2P3	0.08	0.00296	0.145
RNF216P1	0.07	1.036e-06	0.00302
ABCC6P1	0.07	0.105	0.0122
FAM86C2P	0.07	0.997	0.793
LRRC37A4P	0.07	0.149	0.68
NACAP1	0.07	0.637	0.112
TPM3P9	0.07	0.0009991	0.0946
URAHP	0.07	0.146	0.85
USP32P1	0.07	0.00957	0.268
ZNF815P	0.07	0.792	0.683
AOX2P	0.07	0.776	0.839
FAM86B3P	0.07	0.0841	0.491
NBPF22P	0.07	0.185	0.293
PMS2P4	0.07	0.877	0.826
STAG3L3	0.07	0.0579	0.141
RNA5SP188	0.07	0.0462	0.0621
KLRAP1	0.07	0.00123	0.0005286
SPACA6P	0.07	7.46e-14	1.64e-07
CXCR2P1	0.07	0.00599	0.0425
ALMS1P	0.06	0.096	0.15
CA5BP1	0.06	0.00513	0.0869
CCDC144B	0.06	0.988	0.549
CCDC144CP	0.06	0.0253	0.835
FAM45B	0.06	0.595	0.837
FAM86DP	0.06	0.755	0.945
GTF2H2B	0.06	0.71	0.775
GTF2IRD1P1	0.06	0.0213	0.206
HIST2H2BA	0.06	0.12	0.674
NSUN5P1	0.06	0.0262	0.393
PTCHD3P1	0.06	0.614	0.0318
SMG1P1	0.06	0.535	0.702
SNX29P2	0.06	0.0106	0.101
TEKT4P2	0.06	0.00217	0.137
TPTE2P6	0.06	0.0332	0.725
TSPY26P	0.06	0.194	0.109
UOX	0.06	0.00815	0.989
WASH5P	0.06	0.00253	0.443
ZNF702P	0.06	0.851	0.314
GNRHR2	0.06	0.101	0.335
GUSBP5	0.06	0.161	0.039
TBC1D3P2	0.06	0.0576	0.00821
TUBBP5	0.06	0.392	0.62
ULK4P2	0.06	0.0597	0.274
ZNF252P	0.06	0.478	0.0609
SDHAP1	0.06	0.0155	0.48
CFL1P1	0.06	1.66e-06	0.0007912
DBIL5P	0.06	0.00318	0.0008539
FER1L4	0.06	0.0001697	0.0276
NCOR1P1	0.06	0.687	0.41
PDXDC2P	0.06	6.44e-08	0.0003428
PI4KAP2	0.06	0.00867	0.0002073
PIPSL	0.06	0.00302	0.0432
WASH2P	0.06	0.0007734	0.00358
ZNF767P	0.06	8.002e-05	0.153
ANKRD20A11P	0.06	5.86e-07	1.412e-05
CEP170P1	0.06	0.107	0.00764
MYH16	0.06	1.517e-05	0.0564
ALOX12P2	0.05	0.066	0.232
AFG3L1P	0.05	5.174e-06	0.00845
AMZ2P1	0.05	0.0004966	0.413
AOC4P	0.05	0.743	0.885
CHIAP2	0.05	0.758	0.13
CLUHP3	0.05	0.933	0.362
CTSL3P	0.05	0.88	0.738
CYP4F35P	0.05	0.0001873	0.0445
DNM1P46	0.05	0.521	0.354
DPY19L2P4	0.05	0.535	0.424
FAM86EP	0.05	0.117	0.638
FAM86FP	0.05	0.457	0.615
FCGR1C	0.05	0.0176	0.196
FUNDC2P2	0.05	0.91	0.629
GBP1P1	0.05	0.048	0.397
GGNBP1	0.05	0.205	0.661
GOLGA6L5P	0.05	0.0003974	0.136
GUSBP11	0.05	0.00222	0.322
GUSBP2	0.05	0.0453	0.103
GVINP1	0.05	0.123	0.99
HTR7P1	0.05	0.147	0.224
INTS4P1	0.05	0.51	0.989
LPAL2	0.05	6.766e-05	0.977
LRRC37A6P	0.05	0.962	0.646
NKAPP1	0.05	0.961	0.419
NUDT16P1	0.05	0.309	0.468
PI4KAP1	0.05	0.0111	0.195
PYY2	0.05	0.0206	0.982
RASA4CP	0.05	0.0191	0.473
RRN3P1	0.05	0.0191	0.135
SCAND2P	0.05	0.132	0.939
SLC6A10P	0.05	0.622	0.228
TPTEP1	0.05	0.695	0.867
TTLL13P	0.05	2.22e-07	0.0522
UBE2Q2P1	0.05	0.0653	0.386
USP32P2	0.05	0.0872	0.331
ZNF876P	0.05	0.0504	0.935
CMAHP	0.05	6.816e-05	0.783
CYP4F30P	0.05	0.366	0.158
ADAM21P1	0.05	0.0221	0.386
ADAM5	0.05	0.0552	0.276
ANKRD36BP1	0.05	0.114	0.0358
CCDC163P	0.05	0.126	0.453
COL6A4P2	0.05	0.101	0.495
FMO6P	0.05	0.605	0.621
FMO9P	0.05	0.818	0.888
INTS4P2	0.05	0.673	0.211
METTL21EP	0.05	0.23	0.0549
TDH	0.05	0.000501	0.0858
ZNF826P	0.05	0.726	0.749
EGFEM1P	0.05	0.378	0.64
RPS10P7	0.05	0.0002023	0.00456
ABCA17P	0.05	0.00152	1.14e-05
ADCY10P1	0.05	0.000332	0.0254
DNM1P35	0.05	9.309e-06	0.00646
FAHD2CP	0.05	6.149e-05	0.0034
GGTA1P	0.05	0.0486	0.00734
HERC2P2	0.05	1.458e-05	0.0002066
INGX	0.05	7.216e-06	0.00141
RAET1K	0.05	3.562e-06	0.00233
ZNF137P	0.05	6.14e-07	0.00429
CEACAM22P	0.05	5.65e-10	0.0002364
GUCY1B2	0.05	0.00252	0.03
MSL3P1	0.05	0.0001868	4.168e-05
NXF4	0.05	0.0472	0.0151
PPP4R1L	0.05	0.0453	0.0373
ATP8B5P	0.04	0.0602	0.747
BMS1P4	0.04	0.654	0.603
ABCA11P	0.04	0.9	0.583
ANKRD20A8P	0.04	6.786e-05	0.0551
BTN2A3P	0.04	0.00335	0.379
CATSPER2P1	0.04	0.0267	0.0973
CROCCP2	0.04	0.0571	0.0597
CROCCP3	0.04	0.0013	0.329
FAM25BP	0.04	0.197	0.171
FAM35BP	0.04	0.403	0.998
FAM86HP	0.04	0.0472	0.271
FAM86JP	0.04	0.0582	0.0217
GABARAPL3	0.04	0.362	0.0341
GOLGA8DP	0.04	0.00152	0.495
MT1DP	0.04	0.15	0.0324
OR3A4P	0.04	0.21	0.622
OR52A4P	0.04	0.00185	0.161
PTENP1	0.04	0.356	0.698
RPL32P3	0.04	0.0003028	0.147
RRN3P3	0.04	0.0489	0.0815
RRP7BP	0.04	0.00174	0.0817
SUGT1P3	0.04	0.954	0.979
TMEM191A	0.04	0.0315	0.238
TRPC2	0.04	0.543	0.393
ULK4P3	0.04	0.0774	0.418
ZNF321P	0.04	0.554	0.558
ZNF542P	0.04	0.259	0.239
ZNF833P	0.04	0.421	0.757
WASH3P	0.04	0.0432	0.485
ZNF192P1	0.04	0.588	0.576
ZNF37BP	0.04	0.0001987	0.135
ANKRD18DP	0.04	0.569	0.767
DUX4L6	0.04	0.108	0.317
NCF1B	0.04	0.00994	0.576
PPBPP2	0.04	0.0731	0.0539
RPL23AP53	0.04	0.566	0.942
RRN3P2	0.04	2.476e-06	0.155
TDGF1P3	0.04	0.363	0.393
ADAM6	0.04	0.0546	0.0452
CLCA3P	0.04	2.672e-06	0.0037
FKBP9P1	0.04	7.765e-06	3.452e-05
PLEKHM1P	0.04	6.494e-06	0.000522
RPL23AP7	0.04	0.35	0.638
SCGB1B2P	0.04	9.895e-05	0.0001089
SKINTL	0.04	0.0002634	0.0111
SUZ12P1	0.04	8.6e-08	0.0184
ADGRE4P	0.03	0.327	0.893
CXADRP3	0.03	0.0911	0.188
FAM205BP	0.03	0.947	0.788
FTLP10	0.03	0.0004232	0.0269
GBAP1	0.03	0.752	0.882
GGT3P	0.03	0.0007119	0.747
GOLGA8IP	0.03	0.117	0.0336
GUCY2GP	0.03	0.824	0.259
HSD17B7P2	0.03	0.00835	0.153
HSFY1P1	0.03	0.491	0.689
HSP90AB2P	0.03	0.873	0.982
NAPSB	0.03	0.152	0.318
PGM5P2	0.03	0.528	0.922
POM121L1P	0.03	0.696	0.723
POM121L9P	0.03	0.00252	0.219
PSG10P	0.03	0.577	0.847
REXO1L1P	0.03	0.625	0.149
SAA3P	0.03	0.00631	0.296
SSX6	0.03	0.126	0.528
TSSC2	0.03	0.344	0.278
MBL1P	0.03	0.0392	0.329
ADAM3A	0.03	0.599	0.638
HMGN2P46	0.03	0.198	0.806
OACYLP	0.03	0.00105	0.185
PLGLA	0.03	0.615	0.162
REG1P	0.03	0.0136	0.175
TCAM1P	0.03	0.149	0.109
UBE2DNL	0.03	0.119	0.133
RNA5SP135	0.03	0.302	0.475
RNA5SP136	0.03	0.536	0.91
GOLGA8EP	0.03	0.00157	0.00122
NBEAP1	0.03	1.39e-07	0.0102
TREML3P	0.03	8.116e-06	1.659e-06
AGAP7P	0.03	0.0001665	0.0455
AKR1C8P	0.02	0.483	0.442
ANKRD26P1	0.02	0.633	0.757
ANKRD36BP2	0.02	0.0142	0.249
ANP32AP1	0.02	0.925	0.786
ATP5EP2	0.02	0.46	0.362
CYMP	0.02	0.673	0.491
CYP4Z2P	0.02	0.504	0.796
ESPNP	0.02	0.417	0.184
GLYCAM1	0.02	0.0595	0.35
GUCY2EP	0.02	0.00714	0.561
GUSBP3	0.02	0.446	0.899
HILS1	0.02	0.0105	0.0004363
LY6G6E	0.02	0.878	0.952
OSTCP1	0.02	0.294	0.14
PMCHL2	0.02	0.0005774	0.188
POM121L4P	0.02	0.987	0.436
PPY2P	0.02	0.00412	0.0281
PTPRVP	0.02	0.00695	0.867
RSU1P2	0.02	0.378	0.167
SDR16C6P	0.02	0.647	0.764
SLC25A3P1	0.02	0.542	0.279
TUBA3FP	0.02	0.103	0.939
CELP	0.02	0.933	0.565
PCNAP1	0.02	0.648	0.78
ZNF733P	0.02	0.471	0.278
CRYGEP	0.02	0.301	0.7
CYP2AB1P	0.02	0.674	0.317
ECEL1P2	0.02	0.233	0.576
RNA5SP114	0.02	0.783	0.35
RNA5SP115	0.02	0.407	0.92
RNA5SP116	0.02	0.33	0.759
RNA5SP117	0.02	0.33	0.759
RNA5SP118	0.02	0.33	0.759
RNA5SP119	0.02	0.33	0.759
RNA5SP120	0.02	0.233	0.576
RNA5SP121	0.02	0.233	0.576
RNA5SP122	0.02	0.233	0.576
RNA5SP147	0.02	0.512	0.194
RNA5SP148	0.02	0.629	0.325
RNA5SP150	0.02	0.986	0.625
RNA5SP151	0.02	0.674	0.317
RNA5SP187	0.02	0.915	0.868
RNA5SP250	0.02	0.699	0.245
RNA5SP251	0.02	0.747	0.205
RNA5SP255	0.02	0.11	0.0457
RNA5SP258	0.02	0.0524	0.139
RNA5SP259	0.02	0.0524	0.139
RNA5SP260	0.02	0.164	0.479
SDAD1P1	0.02	0.0982	0.248
TUBBP1	0.02	0.0982	0.248
CST13P	0.02	0.00434	0.00365
RPSAP52	0.02	0.0003588	0.0234
ABCC13	0.01
ANKRD19P	0.01
ANKRD30BP2	0.01
APOC1P1	0.01
BPIFA4P	0.01
C3P1	0.01
CSN1S2AP	0.01
CSNK1A1P1	0.01
CYP2B7P	0.01
EEF1DP3	0.01
FAM133CP	0.01
KLKP1	0.01
KRT18P55	0.01
MYADML	0.01
OR6W1P	0.01
PIN1P1	0.01
PMCHL1	0.01
RNF126P1	0.01
RPL13AP3	0.01
RPL21P122	0.01
RPL29P2	0.01
RPL31P11	0.01
RPLP0P2	0.01
RPS27P25	0.01
SEC1P	0.01
STAG3L4	0.01
TMPRSS11BNL	0.01
TPTE2P1	0.01
VENTXP1	0.01
ZDHHC8P1	0.01
A2MP1	0.01
ADAM20P1	0.01
AKR1C7P	0.01
ANKRD20A12P	0.01
ANKRD20A19P	0.01
ANKRD20A5P	0.01
ANKRD20A9P	0.01
ARHGAP23P1	0.01
ARL2BPP3	0.01
ARMC4P1	0.01
ATF4P4	0.01
AZGP1P1	0.01
BNIP3P1	0.01
CARM1P1	0.01
CBX3P4	0.01
CCDC162P	0.01
CCT6P3	0.01
CCT8P1	0.01
CEACAMP10	0.01
CEACAMP3	0.01
CENPVP1	0.01
CHEK2P2	0.01
COX5BP2	0.01
CPHL1P	0.01
CRYBB2P1	0.01
CSAG4	0.01
CYP4F29P	0.01
DDX11L10	0.01
DPP3P2	0.01
DUX4L2	0.01
DUX4L3	0.01
DUX4L4	0.01
DUX4L5	0.01
DUX4L7	0.01
ENPP7P8	0.01
ESRRAP2	0.01
GNG5P2	0.01
HDAC1P2	0.01
HERC2P5	0.01
HERC2P8	0.01
HERC2P9	0.01
HMGB1P24	0.01
HNRNPA1P30	0.01
HNRNPA1P57	0.01
HSP90AA4P	0.01
HSP90AA6P	0.01
HYDIN2	0.01
IMPA1P	0.01
KCNMB3P1	0.01
KRT16P2	0.01
KRT17P1	0.01
KRT18P58	0.01
KRT223P	0.01
KRT42P	0.01
KRT8P12	0.01
LRRC37A11P	0.01
LRRC37A17P	0.01
LRRC37A7P	0.01
MAGOH2P	0.01
MAP2K4P1	0.01
MIPEPP3	0.01
MOXD2P	0.01
MRPL45P2	0.01
MTRNR2L11	0.01
NBPF18P	0.01
NPIPP1	0.01
NT5C3AP1	0.01
NUP210P1	0.01
OR2A20P	0.01
OR7E19P	0.01
OR9A1P	0.01
OR9A3P	0.01
PBX2P1	0.01
PDZK1P1	0.01
PHF2P2	0.01
PKD1P5	0.01
PKD1P6	0.01
PNMA6B	0.01
PRELID1P1	0.01
PTMAP5	0.01
REXO1L11P	0.01
RN7SKP1	0.01
RN7SKP10	0.01
RN7SKP2	0.01
RN7SKP3	0.01
RN7SKP5	0.01
RN7SKP6	0.01
RN7SKP7	0.01
RN7SKP8	0.01
RN7SKP9	0.01
RNA5SP109	0.01
RNA5SP110	0.01
RNA5SP111	0.01
RNA5SP112	0.01
RNA5SP113	0.01
RNA5SP137	0.01
RNA5SP138	0.01
RNA5SP139	0.01
RNA5SP141	0.01
RNA5SP142	0.01
RNA5SP143	0.01
RNA5SP144	0.01
RNA5SP145	0.01
RNA5SP146	0.01
RNA5SP158	0.01
RNA5SP159	0.01
RNA5SP160	0.01
RNA5SP162	0.01
RNA5SP163	0.01
RNA5SP164	0.01
RNA5SP165	0.01
RNA5SP166	0.01
RNA5SP167	0.01
RNA5SP168	0.01
RNA5SP169	0.01
RNA5SP170	0.01
RNA5SP171	0.01
RNA5SP173	0.01
RNA5SP176	0.01
RNA5SP177	0.01
RNA5SP178	0.01
RNA5SP179	0.01
RNA5SP18	0.01
RNA5SP180	0.01
RNA5SP181	0.01
RNA5SP183	0.01
RNA5SP184	0.01
RNA5SP185	0.01
RNA5SP186	0.01
RNA5SP19	0.01
RNA5SP208	0.01
RNA5SP209	0.01
RNA5SP210	0.01
RNA5SP211	0.01
RNA5SP212	0.01
RNA5SP213	0.01
RNA5SP214	0.01
RNA5SP215	0.01
RNA5SP216	0.01
RNA5SP217	0.01
RNA5SP218	0.01
RNA5SP219	0.01
RNA5SP220	0.01
RNA5SP222	0.01
RNA5SP223	0.01
RNA5SP224	0.01
RNA5SP225	0.01
RNA5SP227	0.01
RNA5SP231	0.01
RNA5SP232	0.01
RNA5SP233	0.01
RNA5SP234	0.01
RNA5SP235	0.01
RNA5SP236	0.01
RNA5SP237	0.01
RNA5SP238	0.01
RNA5SP239	0.01
RNA5SP24	0.01
RNA5SP240	0.01
RNA5SP241	0.01
RNA5SP242	0.01
RNA5SP244	0.01
RNA5SP245	0.01
RNA5SP246	0.01
RNA5SP247	0.01
RNA5SP248	0.01
RNA5SP249	0.01
RNA5SP25	0.01
RNA5SP252	0.01
RNA5SP256	0.01
RNA5SP26	0.01
RNA5SP261	0.01
RNA5SP262	0.01
RNA5SP264	0.01
RNA5SP265	0.01
RNA5SP266	0.01
RNA5SP267	0.01
RNA5SP268	0.01
RNA5SP269	0.01
RNA5SP27	0.01
RNA5SP270	0.01
RNA5SP271	0.01
RNA5SP272	0.01
RNA5SP273	0.01
RNA5SP274	0.01
RNA5SP275	0.01
RNA5SP276	0.01
RNA5SP277	0.01
RNA5SP278	0.01
RNA5SP279	0.01
RNA5SP28	0.01
RNA5SP29	0.01
RNA5SP299	0.01
RNA5SP30	0.01
RNA5SP300	0.01
RNA5SP301	0.01
RNA5SP31	0.01
RNA5SP32	0.01
RNA5SP328	0.01
RNA5SP33	0.01
RNA5SP336	0.01
RNA5SP337	0.01
RNA5SP338	0.01
RNA5SP34	0.01
RNA5SP344	0.01
RNA5SP345	0.01
RNA5SP346	0.01
RNA5SP347	0.01
RNA5SP348	0.01
RNA5SP349	0.01
RNA5SP35	0.01
RNA5SP352	0.01
RNA5SP36	0.01
RNA5SP362	0.01
RNA5SP37	0.01
RNA5SP38	0.01
RNA5SP384	0.01
RNA5SP385	0.01
RNA5SP388	0.01
RNA5SP39	0.01
RNA5SP392	0.01
RNA5SP393	0.01
RNA5SP398	0.01
RNA5SP404	0.01
RNA5SP405	0.01
RNA5SP406	0.01
RNA5SP407	0.01
RNA5SP408	0.01
RNA5SP409	0.01
RNA5SP410	0.01
RNA5SP413	0.01
RNA5SP415	0.01
RNA5SP416	0.01
RNA5SP417	0.01
RNA5SP418	0.01
RNA5SP419	0.01
RNA5SP420	0.01
RNA5SP44	0.01
RNA5SP60	0.01
RNA5SP61	0.01
RNA5SP62	0.01
RNA5SP63	0.01
RNA5SP64	0.01
RNA5SP65	0.01
RNA5SP66	0.01
RNA5SP67	0.01
RNA5SP68	0.01
RNA5SP69	0.01
RNA5SP71	0.01
RNA5SP72	0.01
RNA5SP74	0.01
RNA5SP75	0.01
RNA5SP76	0.01
RNA5SP77	0.01
RNA5SP78	0.01
RNA5SP79	0.01
RNA5SP80	0.01
RNA5SP81	0.01
RNA5SP82	0.01
RNA5SP86	0.01
RNA5SP98	0.01
RNA5SP421	0.01
RNA5SP422	0.01
RNA5SP423	0.01
RNA5SP428	0.01
RNA5SP432	0.01
RNA5SP433	0.01
RNA5SP436	0.01
RNA5SP437	0.01
RNA5SP438	0.01
RNA5SP440	0.01
RNA5SP441	0.01
RNA5SP444	0.01
RNA5SP445	0.01
RNA5SP446	0.01
RNA5SP447	0.01
RNA5SP451	0.01
RNA5SP452	0.01
RNA5SP453	0.01
RNA5SP454	0.01
RNA5SP455	0.01
RNA5SP456	0.01
RNA5SP457	0.01
RNA5SP459	0.01
RNA5SP460	0.01
RNA5SP461	0.01
RNA5SP462	0.01
RNA5SP463	0.01
RNA5SP464	0.01
RNA5SP465	0.01
RNA5SP466	0.01
RNA5SP467	0.01
RNA5SP470	0.01
RNA5SP471	0.01
RNA5SP472	0.01
RNA5SP474	0.01
RNA5SP475	0.01
RNA5SP486	0.01
RNA5SP487	0.01
RNA5SP488	0.01
RNA5SP489	0.01
RNA5SP494	0.01
RNA5SP497	0.01
RNA5SP499	0.01
RNA5SP500	0.01
RNA5SP501	0.01
RNA5SP502	0.01
RNA5SP503	0.01
RNA5SP504	0.01
RNA5SP505	0.01
RNA5SP507	0.01
RNA5SP508	0.01
RNA5SP509	0.01
RNA5SP510	0.01
RNA5SP511	0.01
RNA5SP512	0.01
RNA5SP513	0.01
RNA5SP514	0.01
RNA5SP515	0.01
RNA5SP516	0.01
RNA5SP517	0.01
RNU6ATAC2P	0.01
RNU6ATAC3P	0.01
RNU6ATAC5P	0.01
RNY1P1	0.01
RNY1P2	0.01
RNY1P3	0.01
RNY1P4	0.01
RNY1P5	0.01
RNY1P6	0.01
RNY1P7	0.01
RNY1P8	0.01
RNY3P2	0.01
RNY3P3	0.01
RNY3P4	0.01
RNY3P6	0.01
RNY3P7	0.01
RNY3P9	0.01
RPL12P38	0.01
RPL22P18	0.01
RPL23AP79	0.01
RPL39P5	0.01
RPS11P6	0.01
RPS20P22	0.01
RPS4XP16	0.01
SFTA1P	0.01
SH3GL1P1	0.01
SIGLEC17P	0.01
SIGLEC22P	0.01
SLC16A6P1	0.01
SSR4P1	0.01
STAG3L5P	0.01
TBC1D3P5	0.01
TEX28P1	0.01
TEX28P2	0.01
TFP1	0.01
TMPRSS11GP	0.01
TPRX2P	0.01
TPTE2P5	0.01
TUBB8P7	0.01
UBBP4	0.01
ULK4P1	0.01
UNC93B6	0.01
WASH4P	0.01
ZEB2P1	0.01
ZNF259P1	0.01
ZNF724P	0.01
ZNF890P	0.01
H3F3BP1	0
RPL13AP18	0
AADACP1	0
ABCB10P1	0
ABCB10P3	0
ABCB10P4	0
ABCC6P2	0
ABCD1P1	0
ABCD1P2	0
ABCD1P3	0
ABCD1P4	0
ABCD1P5	0
ABCF2P1	0
ABCF2P2	0
ABHD17AP1	0
ABHD17AP3	0
ABHD17AP4	0
ABHD17AP5	0
ABHD17AP6	0
ABHD17AP7	0
ABHD17AP8	0
ABHD17AP9	0
ABI1P1	0
ABT1P1	0
ACE3P	0
ACSM5P1	0
ACTBP1	0
ACTBP10	0
ACTBP11	0
ACTBP12	0
ACTBP13	0
ACTBP14	0
ACTBP2	0
ACTBP3	0
ACTBP4	0
ACTBP6	0
ACTBP7	0
ACTBP8	0
ACTBP9	0
ACTG1P1	0
ACTG1P10	0
ACTG1P11	0
ACTG1P12	0
ACTG1P13	0
ACTG1P14	0
ACTG1P15	0
ACTG1P16	0
ACTG1P17	0
ACTG1P18	0
ACTG1P19	0
ACTG1P2	0
ACTG1P20	0
ACTG1P21	0
ACTG1P22	0
ACTG1P23	0
ACTG1P24	0
ACTG1P3	0
ACTG1P4	0
ACTG1P6	0
ACTG1P7	0
ACTG1P8	0
ACTG1P9	0
ACTN4P1	0
ACTN4P2	0
ACTR3BP1	0
ACTR3BP2	0
ACTR3BP3	0
ACTR3BP4	0
ACTR3BP5	0
ACTR3BP6	0
ACTR3P1	0
ACTR3P2	0
ACTR3P3	0
ACTR6P1	0
ADAD1P1	0
ADAD1P2	0
ADAM1A	0
ADAM1B	0
ADAM20P2	0
ADAM20P3	0
ADAM24P	0
ADAM3B	0
ADAMTS7P1	0
ADAMTS7P3	0
ADAMTS7P4	0
ADGRF5P1	0
ADGRF5P2	0
ADH5P2	0
ADH5P3	0
ADH5P4	0
ADIPOR1P1	0
ADIPOR1P2	0
ADORA2BP1	0
AFG3L2P1	0
AGAP10P	0
AGGF1P1	0
AGGF1P2	0
AGGF1P3	0
AGGF1P4	0
AGKP1	0
AGPAT5P1	0
AHCTF1P1	0
AHCYP1	0
AHCYP2	0
AHCYP3	0
AHCYP4	0
AHCYP5	0
AHCYP6	0
AHCYP7	0
AIFM1P1	0
AIMP1P1	0
AIMP1P2	0
AK2P1	0
AK2P2	0
AK3P2	0
AK3P3	0
AK3P4	0
AK3P5	0
AK3P6	0
AK4P1	0
AK4P2	0
AK4P3	0
AK4P4	0
AK4P5	0
AK4P6	0
AKAP17BP	0
AKAP8P1	0
AKIRIN1P1	0
AKIRIN2P1	0
AKR1B10P1	0
AKR1B10P2	0
AKR1B1P1	0
AKR1B1P2	0
AKR1B1P3	0
AKR1B1P4	0
AKR1B1P5	0
AKR1B1P6	0
AKR1B1P7	0
AKR1B1P8	0
AKR1C5P	0
AKR1C6P	0
AKR1D1P1	0
AKR7A2P1	0
ALDH7A1P1	0
ALDH7A1P2	0
ALDH7A1P3	0
ALDH7A1P4	0
ALDOAP1	0
ALDOAP2	0
ALG1L12P	0
ALG1L14P	0
ALG1L15P	0
ALG1L3P	0
ALG1L5P	0
ALG1L6P	0
ALG1L7P	0
ALG1L8P	0
ALG1L9P	0
ALG3P1	0
ALOX12P1	0
ALOX15P1	0
ALOX15P2	0
ALOXE3P1	0
ALPPP	0
AMD1P1	0
AMD1P2	0
AMD1P3	0
AMD1P4	0
AMMECR1LP1	0
AMYP1	0
AMZ2P2	0
ANAPC10P1	0
ANAPC1P1	0
ANKRD18CP	0
ANKRD18EP	0
ANKRD20A10P	0
ANKRD20A13P	0
ANKRD20A14P	0
ANKRD20A15P	0
ANKRD20A16P	0
ANKRD20A17P	0
ANKRD20A18P	0
ANKRD20A20P	0
ANKRD20A6P	0
ANKRD20A7P	0
ANKRD26P2	0
ANKRD26P3	0
ANKRD26P4	0
ANKRD30BP1	0
ANKRD30BP3	0
ANKRD36P1	0
ANKRD54P1	0
ANKRD57P1	0
ANO7P1	0
ANOS2P	0
ANP32BP1	0
ANP32BP2	0
ANP32BP3	0
ANTXRLP1	0
ANXA2P1	0
ANXA2P2	0
ANXA2P3	0
AP1B1P1	0
AP1B1P2	0
API5P1	0
API5P2	0
APOOP1	0
APOOP2	0
APOOP3	0
APOOP4	0
APOOP5	0
AQP7P1	0
AQP7P2	0
AQP7P3	0
AQP7P4	0
ARAFP1	0
ARAFP2	0
ARAFP3	0
ARF1P1	0
ARF1P2	0
ARF1P3	0
ARF4P1	0
ARF4P2	0
ARF4P3	0
ARF4P4	0
ARF4P5	0
ARGFXP1	0
ARGFXP2	0
ARHGAP16P	0
ARHGAP42P1	0
ARHGAP42P2	0
ARHGAP42P3	0
ARHGAP42P4	0
ARHGAP42P5	0
ARHGEF34P	0
ARIH2P1	0
ARL2BPP1	0
ARL2BPP10	0
ARL2BPP2	0
ARL2BPP4	0
ARL2BPP5	0
ARL2BPP6	0
ARL2BPP7	0
ARL2BPP8	0
ARL2BPP9	0
ARL4P	0
ARL4P2	0
ARL5AP1	0
ARL5AP2	0
ARL5AP4	0
ARL6IP1P1	0
ARL6IP1P2	0
ARL6IP1P3	0
ARMC10P1	0
ARMC8P1	0
ARMCX7P	0
ARPC3P1	0
ARPC3P2	0
ARPC3P3	0
ARPC3P4	0
ARPC3P5	0
ARSDP1	0
ARSEP1	0
ARSFP1	0
ART2P	0
ASB9P1	0
ASH2LP1	0
ASLP1	0
ASNSP1	0
ASNSP2	0
ASNSP3	0
ASNSP4	0
ASNSP5	0
ASNSP6	0
ASS1P1	0
ASS1P10	0
ASS1P11	0
ASS1P12	0
ASS1P13	0
ASS1P14	0
ASS1P2	0
ASS1P3	0
ASS1P4	0
ASS1P5	0
ASS1P6	0
ASS1P7	0
ASS1P8	0
ASS1P9	0
ATF1P1	0
ATF4P1	0
ATF4P2	0
ATF4P3	0
ATG12P1	0
ATG12P2	0
ATG3P1	0
ATP1B1P1	0
ATP1B3P1	0
ATP5A1P10	0
ATP5A1P2	0
ATP5A1P3	0
ATP5A1P4	0
ATP5A1P5	0
ATP5A1P7	0
ATP5A1P8	0
ATP5BP1	0
ATP5C1P1	0
ATP5EP1	0
ATP5F1P1	0
ATP5F1P2	0
ATP5F1P3	0
ATP5F1P4	0
ATP5F1P5	0
ATP5F1P6	0
ATP5F1P7	0
ATP5G1P1	0
ATP5G1P2	0
ATP5G1P3	0
ATP5G1P4	0
ATP5G1P5	0
ATP5G1P6	0
ATP5G1P7	0
ATP5G1P8	0
ATP5G2P1	0
ATP5G2P2	0
ATP5G2P3	0
ATP5G2P4	0
ATP5HP1	0
ATP5HP2	0
ATP5HP3	0
ATP5HP4	0
ATP5J2LP	0
ATP5J2P2	0
ATP5J2P3	0
ATP5J2P4	0
ATP5J2P5	0
ATP5J2P6	0
ATP5JP1	0
ATP5LP1	0
ATP5LP2	0
ATP5LP3	0
ATP5LP4	0
ATP5LP5	0
ATP5LP6	0
ATP5LP7	0
ATP5LP8	0
ATP6V0CP1	0
ATP6V0CP3	0
ATP6V0E1P1	0
ATP6V0E1P2	0
ATP6V0E1P3	0
ATP6V0E1P4	0
ATP6V1E1P1	0
ATP6V1E1P2	0
ATP6V1E1P3	0
ATP6V1G1P1	0
ATP6V1G1P2	0
ATP6V1G1P3	0
ATP6V1G1P4	0
ATP6V1G1P5	0
ATP6V1G1P6	0
ATP6V1G1P7	0
ATP7BP1	0
ATP8A2P1	0
ATP8A2P2	0
ATP8A2P3	0
AURKAPS1	0
AURKAPS2	0
AURKBPS1	0
AZGP1P2	0
B3GALNT1P1	0
B3GALNT2P1	0
B3GAT3P1	0
B3GNT2P1	0
BAATP1	0
BAK1P1	0
BAK1P2	0
BANF1P1	0
BANF1P2	0
BANF1P3	0
BANF1P4	0
BANF1P5	0
BASP1P1	0
BCAP31P1	0
BCAP31P2	0
BCAR1P1	0
BCAR1P2	0
BCAS2P1	0
BCAS2P2	0
BCAS2P3	0
BCL2L12P1	0
BCL9P1	0
BCLAF1P1	0
BCORP1	0
BCRP1	0
BCRP2	0
BCRP3	0
BCRP4	0
BCRP5	0
BCRP6	0
BCRP7	0
BCRP8	0
BCYRN1P1	0
BCYRN1P2	0
BCYRN1P3	0
BDH2P1	0
BDP1P	0
BECN1P2	0
BEND3P1	0
BEND3P2	0
BEND3P3	0
BEND7P1	0
BET1P1	0
BHLHB9P1	0
BICD1P1	0
BIN2P1	0
BIN2P2	0
BLOC1S2P1	0
BLZF2P	0
BMI1P1	0
BMP2KL	0
BMP6P1	0
BMPR1APS1	0
BMPR1APS2	0
BMS1P10	0
BMS1P11	0
BMS1P12	0
BMS1P13	0
BMS1P15	0
BMS1P16	0
BMS1P17	0
BMS1P18	0
BMS1P19	0
BMS1P20	0
BMS1P21	0
BMS1P3	0
BMS1P5	0
BMS1P5	0
BMS1P6	0
BMS1P6	0
BMS1P7	0
BMS1P8	0
BMS1P9	0
BNIP3P10	0
BNIP3P12	0
BNIP3P13	0
BNIP3P14	0
BNIP3P17	0
BNIP3P2	0
BNIP3P20	0
BNIP3P21	0
BNIP3P22	0
BNIP3P23	0
BNIP3P24	0
BNIP3P25	0
BNIP3P26	0
BNIP3P27	0
BNIP3P29	0
BNIP3P3	0
BNIP3P34	0
BNIP3P38	0
BNIP3P39	0
BNIP3P4	0
BNIP3P40	0
BNIP3P41	0
BNIP3P5	0
BNIP3P6	0
BNIP3P7	0
BNIP3P8	0
BOD1P1	0
BOD1P2	0
BOLA2P1	0
BOLA3P1	0
BOLA3P3	0
BPIFB5P	0
BPIFB9P	0
BPY2DP	0
BRAFP1	0
BRCA1P1	0
BRCC3P1	0
BRD7P1	0
BRD7P2	0
BRD7P3	0
BRD7P4	0
BRD7P5	0
BRD7P6	0
BRDTP1	0
BRI3BPP1	0
BRI3P1	0
BRI3P2	0
BRI3P3	0
BRIX1P1	0
BRK1P2	0
BRWD1P2	0
BSNDP2	0
BTBD10P1	0
BTBD10P2	0
BTBD6P1	0
BTBD7P1	0
BTBD7P2	0
BTF3L4P1	0
BTF3L4P2	0
BTF3L4P3	0
BTF3L4P4	0
BTF3P1	0
BTF3P10	0
BTF3P11	0
BTF3P12	0
BTF3P13	0
BTF3P14	0
BTF3P15	0
BTF3P16	0
BTF3P2	0
BTF3P3	0
BTF3P4	0
BTF3P5	0
BTF3P6	0
BTF3P7	0
BTF3P8	0
BTF3P9	0
BTG1P1	0
BTG3P1	0
BTN1A1P1	0
BTRCP1	0
BUB1P1	0
BUB3P1	0
BUD13P1	0
BZW1P1	0
BZW1P2	0
C1DP1	0
C1DP2	0
C1DP3	0
C1DP4	0
C1GALT1P1	0
C1GALT1P2	0
C1QBPP1	0
C1QBPP2	0
C1QBPP3	0
C2ORF27AP1	0
C2ORF27AP2	0
C2ORF27AP3	0
C4BPAP1	0
C4BPAP2	0
C4BPAP3	0
CA15P1	0
CA15P2	0
CA15P3	0
CA5AP1	0
CABYRP1	0
CACYBPP1	0
CACYBPP2	0
CALCP	0
CALM1P1	0
CALM1P2	0
CALM2P1	0
CALM2P2	0
CALM2P3	0
CALM2P4	0
CALR4P	0
CAP1P1	0
CAP1P2	0
CAP2P1	0
CAPNS1P1	0
CAPZA1P	0
CARSP1	0
CASC4P1	0
CASKP1	0
CASP1P1	0
CASP1P2	0
CASP1P3	0
CASP3P1	0
CBWD4P	0
CBX1P1	0
CBX1P2	0
CBX1P3	0
CBX1P4	0
CBX1P5	0
CBX3P1	0
CBX3P2	0
CBX3P3	0
CBX3P5	0
CBX3P6	0
CBX3P7	0
CBX3P8	0
CBX3P9	0
CBX5P1	0
CCDC11P1	0
CCDC137P	0
CCDC150P1	0
CCDC34P1	0
CCDC58P1	0
CCDC58P2	0
CCDC58P3	0
CCDC58P5	0
CCDC75P1	0
CCDC90AP1	0
CCNB1IP1P1	0
CCNB1IP1P2	0
CCNB1IP1P3	0
CCNB2P1	0
CCNB3P1	0
CCND2P1	0
CCND3P1	0
CCNG1P1	0
CCNG2P1	0
CCNHP1	0
CCNJP1	0
CCNJP2	0
CCNL2P1	0
CCNT2P1	0
CCNYL2	0
CCR12P	0
CCRL1P1	0
CCT3P1	0
CCT4P1	0
CCT4P2	0
CCT5P1	0
CCT5P2	0
CCT6P2	0
CCT6P4	0
CCT6P5	0
CCT7P1	0
CCT7P2	0
CCT8L1P	0
CD177P1	0
CD24P1	0
CD24P2	0
CD24P3	0
CD24P4	0
CD46P1	0
CD83P1	0
CD8BP	0
CD99P1	0
CDC20P1	0
CDC26P1	0
CDC27P1	0
CDC27P2	0
CDC37P1	0
CDC37P2	0
CDC42EP3P1	0
CDC42P1	0
CDC42P2	0
CDC42P3	0
CDC42P4	0
CDC42P5	0
CDC42P6	0
CDCA4P1	0
CDCA4P2	0
CDCA4P3	0
CDCA4P4	0
CDH12P1	0
CDH12P2	0
CDH12P3	0
CDH12P4	0
CDK2AP2P1	0
CDK2AP2P3	0
CDK4PS	0
CDK5PS	0
CDK7PS	0
CDK8PS	0
CDKN2AIPNLP1	0
CDKN2AIPNLP2	0
CDKN2AIPNLP3	0
CDRT15P1	0
CDRT15P2	0
CDV3P1	0
CDY10P	0
CDY11P	0
CDY12P	0
CDY13P	0
CDY14P	0
CDY15P	0
CDY16P	0
CDY17P	0
CDY18P	0
CDY19P	0
CDY20P	0
CDY21P	0
CDY22P	0
CDY23P	0
CDY3P	0
CDY4P	0
CDY5P	0
CDY6P	0
CDY7P	0
CDY8P	0
CDY9P	0
CEACAMP1	0
CEACAMP11	0
CEACAMP2	0
CEACAMP4	0
CEACAMP5	0
CEACAMP6	0
CEACAMP7	0
CEACAMP8	0
CEACAMP9	0
CEND1P1	0
CEND1P2	0
CENPBD1P1	0
CENPCP1	0
CENPIP1	0
CENPUP1	0
CENPUP2	0
CENPVP2	0
CENPVP3	0
CEP164P1	0
CEP57L1P1	0
CES1P1	0
CES1P2	0
CES5AP1	0
CETN4P	0
CFL1P2	0
CFL1P3	0
CFL1P4	0
CFL1P5	0
CFL1P6	0
CFL1P7	0
CFL1P8	0
CFTRP1	0
CHCHD2P1	0
CHCHD2P10	0
CHCHD2P11	0
CHCHD2P2	0
CHCHD2P3	0
CHCHD2P4	0
CHCHD2P5	0
CHCHD2P6	0
CHCHD2P7	0
CHCHD2P8	0
CHCHD2P9	0
CHCHD3P1	0
CHCHD3P2	0
CHCHD3P3	0
CHCHD4P1	0
CHCHD4P2	0
CHCHD4P4	0
CHEK2P1	0
CHEK2P3	0
CHIAP1	0
CHIAP3	0
CHMP1AP1	0
CHMP1B2P	0
CHMP4BP1	0
CHORDC2P	0
CHRFAM7AP1	0
CHRFAM7AP2	0
CHTF8P1	0
CIAPIN1P	0
CICP1	0
CICP10	0
CICP11	0
CICP12	0
CICP13	0
CICP14	0
CICP15	0
CICP16	0
CICP17	0
CICP18	0
CICP19	0
CICP2	0
CICP20	0
CICP21	0
CICP22	0
CICP23	0
CICP24	0
CICP25	0
CICP26	0
CICP27	0
CICP28	0
CICP3	0
CICP4	0
CICP5	0
CICP6	0
CICP7	0
CICP8	0
CICP9	0
CIR1P1	0
CIR1P2	0
CISD1P1	0
CKAP2P1	0
CKBP1	0
CKS1BP1	0
CKS1BP2	0
CKS1BP3	0
CKS1BP4	0
CKS1BP5	0
CKS1BP6	0
CKS1BP7	0
CLCN3P1	0
CLCP1	0
CLCP2	0
CLEC4GP1	0
CLIC1P1	0
CLIC4P1	0
CLIC4P2	0
CLIC4P3	0
CLK2P1	0
CLK3P1	0
CLK3P2	0
CLNS1AP1	0
CLUHP1	0
CLUHP2	0
CLUHP4	0
CLUHP5	0
CLUHP6	0
CLUHP7	0
CLUHP8	0
CLUHP9	0
CNN2P1	0
CNN2P10	0
CNN2P11	0
CNN2P12	0
CNN2P2	0
CNN2P3	0
CNN2P4	0
CNN2P6	0
CNN2P7	0
CNN2P8	0
CNN2P9	0
CNN3P1	0
CNOT4P1	0
CNOT6LP1	0
CNOT7P1	0
CNOT7P2	0
CNTNAP3P1	0
CNTNAP3P2	0
CNTNAP3P5	0
CNTNAP3P6	0
CNTNAP3P7	0
CNTNAP3P8	0
COILP1	0
COILP2	0
COL11A2P1	0
COPS5P1	0
COPS8P1	0
COPS8P2	0
COQ10BP1	0
COQ10BP2	0
COTL1P1	0
COTL1P2	0
COX11P1	0
COX17P1	0
COX20P1	0
COX20P2	0
COX4I1P1	0
COX4I1P2	0
COX5AP1	0
COX5AP2	0
COX5BP1	0
COX5BP3	0
COX5BP4	0
COX5BP5	0
COX5BP6	0
COX5BP7	0
DEFB122	0
COX5BP8	0
COX6A1P1	0
COX6A1P2	0
COX6A1P3	0
COX6B1P1	0
COX6B1P2	0
COX6B1P3	0
COX6B1P4	0
COX6B1P5	0
COX6B1P6	0
COX6B1P7	0
COX6CP1	0
COX6CP2	0
COX6CP3	0
COX6CP4	0
COX6CP5	0
COX6CP6	0
COX7A2P1	0
COX7A2P2	0
COX7BP1	0
COX7BP2	0
COX7CP1	0
COX8BP	0
CPP	0
CPSF1P1	0
CPT2P1	0
CRIP1P2	0
CRIP1P4	0
CROCCP1	0
CROCCP4	0
CROCCP5	0
CRPP1	0
CRYGFP	0
CRYGGP	0
CRYZP1	0
CRYZP2	0
CSF2RBP1	0
CSN1S2BP	0
CSNK1A1P2	0
CSNK1A1P3	0
CSNK1G2P1	0
CSPG4P10	0
CSPG4P11	0
CSPG4P12	0
CSPG4P13	0
CSPG4P1Y	0
CSPG4P2Y	0
CSPG4P3Y	0
CSPG4P4Y	0
CSPG4P5	0
CSRP2P	0
CST2P1	0
CST9LP1	0
CSTP1	0
CSTP2	0
CT45A11P	0
CT45B1P	0
CTAGE10P	0
CTAGE11P	0
CTAGE12P	0
CTAGE13P	0
CTAGE14P	0
CTAGE16P	0
CTAGE3P	0
CTAGE7P	0
CTBP2P1	0
CTBP2P2	0
CTBP2P3	0
CTBP2P4	0
CTBP2P5	0
CTBP2P6	0
CTBP2P7	0
CTBP2P8	0
CTF2P	0
CTGLF11P	0
CTGLF12P	0
CTGLF9P	0
CTNNA1P1	0
CTSLP1	0
CTSLP2	0
CTSLP3	0
CTSLP4	0
CTSLP6	0
CTSLP8	0
CUBNP1	0
CUBNP2	0
CUBNP3	0
CUL1P1	0
CUL4AP1	0
CUX2P1	0
CUX2P2	0
CXADRP1	0
CXADRP2	0
CXCL1P	0
CXXC1P1	0
CYB5AP2	0
CYB5AP3	0
CYB5AP4	0
CYB5AP5	0
CYCSP1	0
CYCSP10	0
CYCSP11	0
CYCSP12	0
CYCSP14	0
CYCSP16	0
CYCSP17	0
CYCSP18	0
CYCSP19	0
CYCSP2	0
CYCSP20	0
CYCSP22	0
CYCSP23	0
CYCSP24	0
CYCSP25	0
CYCSP26	0
CYCSP27	0
CYCSP28	0
CYCSP29	0
CYCSP3	0
CYCSP30	0
CYCSP32	0
CYCSP33	0
CYCSP34	0
CYCSP35	0
CYCSP38	0
CYCSP39	0
CYCSP4	0
CYCSP40	0
CYCSP41	0
CYCSP42	0
CYCSP43	0
CYCSP44	0
CYCSP45	0
CYCSP46	0
CYCSP48	0
CYCSP49	0
CYCSP5	0
CYCSP51	0
CYCSP52	0
CYCSP53	0
CYCSP55	0
CYCSP6	0
CYCSP7	0
CYCSP8	0
CYCTP	0
CYP1D1P	0
CYP21A1P	0
CYP2A7P1	0
CYP2C115P	0
CYP2C59P	0
CYP2D8P	0
CYP2F2P	0
CYP2G1P	0
CYP2G2P	0
CYP2T1P	0
CYP2T3P	0
CYP3A51P	0
CYP46A4P	0
CYP4A43P	0
CYP4F10P	0
CYP4F23P	0
CYP4F24P	0
CYP4F25P	0
CYP4F34P	0
CYP4F36P	0
CYP4F59P	0
CYP4F62P	0
CYP4F9P	0
CYP51A1P1	0
CYP51A1P2	0
CYP51A1P3	0
DAD1P1	0
DAP3P1	0
DAP3P2	0
DAZAP2P1	0
DBET	0
DBF4P1	0
DBF4P2	0
DBIL5P2	0
DBIP1	0
DBIP2	0
DBIP3	0
DCAF13P1	0
DCAF13P2	0
DCAF13P3	0
DCLRE1CP1	0
DDTP1	0
DDX10P1	0
DDX10P2	0
DDX11L1	0
DDX11L11	0
DDX11L16	0
DDX11L2	0
DDX11L3	0
DDX11L4	0
DDX11L5	0
DDX11L8	0
DDX11L9	0
DDX12P	0
DDX18P1	0
DDX18P2	0
DDX18P3	0
DDX18P4	0
DDX18P5	0
DDX18P6	0
DDX20P1	0
DDX39AP1	0
DDX39BP1	0
DDX39BP2	0
DDX3P1	0
DDX3P2	0
DDX3P3	0
DDX43P1	0
DDX43P2	0
DDX50P1	0
DDX50P2	0
DDX55P1	0
DDX6P1	0
DDX6P2	0
DEFA10P	0
DEFA11P	0
DEFA7P	0
DEFA8P	0
DEFA9P	0
DEFB108P1	0
DEFB108P2	0
DEFB108P3	0
DEFB108P4	0
DEFB109P1	0
DEFB109P1B	0
DEFB109P2	0
DEFB109P3	0
DEFB117	0
DEFT1P	0
DEFT1P2	0
DEPDC1P1	0
DEPDC1P2	0
DFFBP1	0
DGAT2L7P	0
DGKZP1	0
DHFRP1	0
DHFRP2	0
DHX9P1	0
DIS3L2P1	0
DKKL1P1	0
DLEC1P1	0
DLGAP5P1	0
DLSTP1	0
DMBT1P1	0
DNAJA1P1	0
DNAJA1P2	0
DNAJA1P3	0
DNAJA1P4	0
DNAJA1P5	0
DNAJA1P6	0
DNAJB1P1	0
DNAJB5P1	0
DNAJC19P1	0
DNAJC19P2	0
DNAJC19P3	0
DNAJC19P5	0
DNAJC19P6	0
DNAJC19P7	0
DNAJC19P8	0
DNAJC19P9	0
DNAJC8P1	0
DND1P1	0
DND1P2	0
DNM1P17	0
DNM1P18	0
DNM1P19	0
DNM1P24	0
DNM1P25	0
DNM1P26	0
DNM1P27	0
DNM1P28	0
DNM1P29	0
DNM1P30	0
DNM1P31	0
DNM1P32	0
DNM1P33	0
DNM1P34	0
DNM1P36	0
DNM1P37	0
DNM1P38	0
DNM1P39	0
DNM1P40	0
DNM1P41	0
DNM1P43	0
DNM1P44	0
DNM1P45	0
DNM1P47	0
DNM1P48	0
DNM1P49	0
DNM1P5	0
DNM1P50	0
DNM1P9	0
DNMT3AP1	0
DOC2GP	0
DOCK11P1	0
DPH3P1	0
DPP3P1	0
DPPA2P1	0
DPPA2P2	0
DPPA2P3	0
DPPA2P4	0
DPPA3P1	0
DPPA3P2	0
DPPA4P1	0
DPPA5P1	0
DPPA5P2	0
DPPA5P3	0
DPPA5P4	0
DPRXP1	0
DPRXP2	0
DPRXP3	0
DPRXP4	0
DPRXP5	0
DPRXP6	0
DPRXP7	0
DPY19L1P1	0
DPY19L1P2	0
DPY19L2P3	0
DRAXINP1	0
DRD5P1	0
DRD5P2	0
DSTNP1	0
DSTNP2	0
DSTNP3	0
DSTNP4	0
DSTNP5	0
DUSP12P1	0
DUSP5P1	0
DUSP5P2	0
DUSP8P3	0
DUSP8P4	0
DUTP1	0
DUTP2	0
DUTP3	0
DUTP4	0
DUTP5	0
DUTP6	0
DUTP7	0
DUTP8	0
DUX4L1	0
DUX4L10	0
DUX4L11	0
DUX4L12	0
DUX4L13	0
DUX4L14	0
DUX4L15	0
DUX4L16	0
DUX4L17	0
DUX4L18	0
DUX4L19	0
DUX4L20	0
DUX4L21	0
DUX4L22	0
DUX4L23	0
DUX4L24	0
DUX4L25	0
DUX4L26	0
DUX4L27	0
DUX4L8	0
DUX4L9	0
DUXAP1	0
DUXAP10	0
DUXAP2	0
DUXAP3	0
DUXAP4	0
DUXAP5	0
DUXAP6	0
DUXAP7	0
DUXAP8	0
DUXAP9	0
DVL1P1	0
DYNC1I2P1	0
DYNLL1P1	0
DYNLL1P2	0
DYNLL1P3	0
DYNLL1P4	0
DYNLL1P6	0
DYNLL1P7	0
DYNLT3P1	0
DYNLT3P2	0
E2F3P1	0
E2F3P2	0
E2F4P1	0
E2F6P1	0
E2F6P2	0
E2F6P3	0
E2F6P4	0
EBAG9P1	0
ECEL1P1	0
ECEL1P3	0
ECM1P1	0
EDDM3CP	0
EDDM3DP	0
EEF1A1P1	0
EEF1A1P10	0
EEF1A1P11	0
EEF1A1P12	0
EEF1A1P13	0
EEF1A1P14	0
EEF1A1P15	0
EEF1A1P16	0
EEF1A1P17	0
EEF1A1P18	0
EEF1A1P19	0
EEF1A1P2	0
EEF1A1P20	0
EEF1A1P21	0
EEF1A1P22	0
EEF1A1P23	0
EEF1A1P24	0
EEF1A1P25	0
EEF1A1P26	0
EEF1A1P27	0
EEF1A1P28	0
EEF1A1P29	0
EEF1A1P3	0
EEF1A1P30	0
EEF1A1P31	0
EEF1A1P32	0
EEF1A1P33	0
EEF1A1P34	0
EEF1A1P35	0
EEF1A1P36	0
EEF1A1P37	0
EEF1A1P38	0
EEF1A1P39	0
EEF1A1P4	0
EEF1A1P40	0
EEF1A1P41	0
EEF1A1P42	0
EEF1A1P43	0
EEF1A1P5	0
EEF1A1P6	0
EEF1A1P7	0
[truncated: 6,902 more rows]
