# Supplementary material for: New insights into long noncoding RNAs and pseudogenes in prognosis of renal cell carcinoma
Source: Cancer Cell Int. 2018 Oct 11;18:157. doi: 10.1186/s12935-018-0652-6 (PMC6180637; doi:10.1186/s12935-018-0652-6)
Supplement: Supplementary file 8 — Additional file 8: Table S7. 45 pseudogenes were significantly related to prognosis. [file 12935_2018_652_MOESM8_ESM.xlsx]

## Sheet: Sheet1
lncRNA	total(413 cases)	p of total (Months Survival)	p of total(Disease Free Survival )
ABCA17P	0.05	0.00152	1.14e-05
ADCY10P1	0.05	0.000332	0.0254
AFG3L1P	0.05	5.174e-06	0.00845
AGAP7P	0.03	0.0001665	0.0455
ANKRD20A11P	0.05	5.86e-07	1.412e-05
CEACAM22P	0.05	5.65e-10	0.0002364
CFL1P1	0.06	1.66e-06	0.0007912
CLCA3P	0.04	2.672e-06	0.0037
CST13P	0.02	0.00434	0.00365
CXCR2P1	0.07	0.00599	0.0425
CYP4F35P	0.05	0.0001873	0.0445
DBIL5P	0.05	0.00318	0.0008539
DNM1P35	0.05	9.309e-06	0.00646
FAHD2CP	0.05	6.149e-05	0.0034
FER1L4	0.06	0.0001697	0.0276
FKBP9P1	0.04	7.765e-06	3.452e-05
FTLP10	0.03	0.0004232	0.0269
GGTA1P	0.05	0.0486	0.00734
GOLGA8EP	0.03	0.00157	0.00122
GUCY1B2	0.05	0.00252	0.03
HERC2P2	0.05	1.458e-05	0.0002066
HILS1	0.02	0.0105	0.0004363
INGX	0.05	7.216e-06	0.00141
KLRAP1	0.07	0.00123	0.0005286
MSL3P1	0.05	0.0001868	4.168e-05
NBEAP1	0.03	1.39e-07	0.0102
NXF4	0.05	0.0472	0.0151
OR2A9P	0.08	0.0001309	0.0149
PDXDC2P	0.07	6.44e-08	0.0003428
PI4KAP2	0.05	0.00867	0.0002073
PIPSL	0.06	0.00302	0.0432
PLEKHA8P1	0.09	1.142e-06	0.0002413
PLEKHM1P	0.04	6.494e-06	0.000522
PPP4R1L	0.05	0.0453	0.0373
PPY2P	0.02	0.00412	0.0281
RAET1K	0.05	3.562e-06	0.00233
RNF216P1	0.07	1.036e-06	0.00302
RPSAP52	0.02	0.0003588	0.0234
SCGB1B2P	0.04	9.895e-05	0.0001089
SKINTL	0.04	0.0002634	0.0111
SPACA6P	0.07	7.46e-14	1.64e-07
SUZ12P1	0.04	8.6e-08	0.0184
TREML3P	0.03	8.116e-06	1.659e-06
WASH2P	0.04	0.0007734	0.00358
ZNF137P	0.05	6.14e-07	0.00429
