# Supplementary material for: New insights into long noncoding RNAs and pseudogenes in prognosis of renal cell carcinoma
Source: Cancer Cell Int. 2018 Oct 11;18:157. doi: 10.1186/s12935-018-0652-6 (PMC6180637; doi:10.1186/s12935-018-0652-6)
Supplement: Supplementary file 9 — Additional file 9: Table S8. Expression alterations of pseudogenes in all cases with mRNA data. [file 12935_2018_652_MOESM9_ESM.xlsx]

## Sheet: Sheet1
pseudogenes	expression(538 cases)		p of expression (Months Survival)	p of expression(Disease Free Survival )
PLEKHA8P1	0.09	up	1.142e-06	0.0002413
OR2A9P	0.08	both	1.905e-05	0.00368
RNF216P1	0.08	both	7.943e-05	0.0426
KLRAP1	0.07	up	0.00123	0.0005286
SPACA6P	0.07	up	4.6e-13	2.18e-06
CXCR2P1	0.06	up	0.0116	0.0353
CFL1P1	0.06	up	4.324e-05	0.00434
DBIL5P	0.06	up	0.00318	0.0008539
FER1L4	0.06	up	0.0001697	0.0276
NCOR1P1	0.06	up	4.909e-06	0.0223
PDXDC2P	0.06	up	9.7e-08	0.0003826
PI4KAP2	0.05	up	0.00867	0.0002073
PIPSL	0.06	both	0.00302	0.0432
WASH2P	0.06	up	0.0007734	0.00358
ZNF767P	0.06	up	3.23e-05	0.0442
RPS10P7	0.05	up	0.0002023	0.00456
ANKRD20A11P	0.05	up	2.753e-06	0.0001794
CEP170P1	0.05	up	0.0152	0.0004129
MYH16	0.05	up	4.909e-06	0.0223
ABCA17P	0.05	up	0.000625	2.399e-05
ADCY10P1	0.05	up	0.000332	0.0254
DNM1P35	0.05	up	9.309e-06	0.00646
FAHD2CP	0.05	up	6.149e-05	0.0034
GGTA1P	0.05	up	0.0486	0.00734
HERC2P2	0.05	up	1.458e-05	0.0002066
INGX	0.05	up	3.232e-06	0.00133
RAET1K	0.05	up	7.08e-07	0.0004707
ZNF137P	0.05	up	2.605e-06	0.0234
CEACAM22P	0.04	up	1.08e-09	0.0007557
GUCY1B2	0.04	up	0.0005458	0.00734
MSL3P1	0.04	up	0.0003943	3.229e-05
NXF4	0.04	up	0.00897	0.00113
PPP4R1L	0.04	up	0.022	0.015
ADAM6	0.04	up	0.0303	0.0201
CLCA3P	0.04	up	2.672e-06	0.0037
FKBP9P1	0.04	up	7.765e-06	3.452e-05
PLEKHM1P	0.04	up	4.408e-05	0.00587
SCGB1B2P	0.04	up	0.0003705	0.00115
SKINTL	0.04	up	0.0002634	0.0111
SUZ12P1	0.04	up	8.53e-08	0.018
GOLGA8EP	0.03	up	0.00157	0.00122
NBEAP1	0.03	up	1.39e-07	0.0102
TREML3P	0.03	up	8.116e-06	1.659e-06
AGAP7P	0.02	up	0.0001665	0.0455
CST13P	0.02	up	0.00434	0.00365
RPSAP52	0.02	up	9.169e-05	0.00425
