# Supplementary material for: New insights into long noncoding RNAs and pseudogenes in prognosis of renal cell carcinoma
Source: Cancer Cell Int. 2018 Oct 11;18:157. doi: 10.1186/s12935-018-0652-6 (PMC6180637; doi:10.1186/s12935-018-0652-6)
Supplement: Supplementary file 14 — Additional file 14: Table S10. LncRNAs and pseudogenes related to the metastasis, pathologic tumour stage, and tumour pathologic PT. [file 12935_2018_652_MOESM14_ESM.xlsx]

## Sheet: cell cycle control
geneA	geneB	p-Value	Log Odds Ratio	Association
PIK3CD-AS1	STAT2	2.8835e-16	3.52636	Tendency towards co-occurrence(Significant)
PIK3CD-AS1	STAT5A	6.49242e-07	2.99573	Tendency towards co-occurrence(Significant)
PIK3CD-AS1	JAK2	0.000348671	1.99677	Tendency towards co-occurrence(Significant)
PIK3CD-AS1	STAT1	0.000475079	1.78442	Tendency towards co-occurrence(Significant)
PIK3CD-AS1	CCND2	0.00097011	1.96876	Tendency towards co-occurrence(Significant)
PIK3CD-AS1	E2F2	0.00153166	2.10413	Tendency towards co-occurrence(Significant)
PIK3CD-AS1	E2F3	0.00157029	1.85342	Tendency towards co-occurrence(Significant)
PIK3CD-AS1	E2F4	0.0238893	1.30208	Tendency towards co-occurrence(Significant)
PIK3CD-AS1	CDK6	0.0354759	1.06471	Tendency towards co-occurrence(Significant)
PIK3CD-AS1	CDKN2A	0.0653827	0.888241	Tendency towards co-occurrence
PIK3CD-AS1	CDK2	0.188038	0.798508	Tendency towards co-occurrence
PIK3CD-AS1	CCNB1	0.268068	0.778669	Tendency towards co-occurrence
PIK3CD-AS1	CDC25A	0.310458	-0.61852	Tendency towards mutual exclusivity
PIK3CD-AS1	STAT3	0.323399	-0.88882	Tendency towards mutual exclusivity
PIK3CD-AS1	CCNA1	0.332775	0.600653	Tendency towards co-occurrence
PIK3CD-AS1	SRC	0.345279	0.429148	Tendency towards co-occurrence
PIK3CD-AS1	E2F1	0.352147	-0.831884	Tendency towards mutual exclusivity
PIK3CD-AS1	E2F7	0.416691	0.401316	Tendency towards co-occurrence
PIK3CD-AS1	RBL2	0.432186	-0.676053	Tendency towards mutual exclusivity
PIK3CD-AS1	E2F6	0.449585	-0.642188	Tendency towards mutual exclusivity
PIK3CD-AS1	JAK1	0.449585	-0.642188	Tendency towards mutual exclusivity
PIK3CD-AS1	CDKN2B	0.467436	-0.607286	Tendency towards mutual exclusivity
PIK3CD-AS1	RB1	0.48573	-0.571277	Tendency towards mutual exclusivity
PIK3CD-AS1	RBL1	0.495546	0.232622	Tendency towards co-occurrence
PIK3CD-AS1	STAT5B	0.51427	0.194156	Tendency towards co-occurrence
PIK3CD-AS1	CDKN1A	0.583309	-0.371564	Tendency towards mutual exclusivity
PIK3CD-AS1	CDK1	0.584894	0.188052	Tendency towards co-occurrence
PIK3CD-AS1	CDK4	0.62477	-0.280394	Tendency towards mutual exclusivity

## Sheet: P53 signaling
geneA	geneB	p-Value	Log Odds Ratio	Association
PIK3CD-AS1	MDM4	0.0135702	1.50353	Tendency towards co-occurrence(Significant)
PIK3CD-AS1	CDKN2A	0.0393707	1.05416	Tendency towards co-occurrence(Significant)
PIK3CD-AS1	TP53	0.292232	0.548566	Tendency towards co-occurrence
PIK3CD-AS1	MDM2	0.332943	0.462952	Tendency towards co-occurrence
PIK3CD-AS1	CDKN2B	0.556856	-0.430783	Tendency towards mutual exclusivity

## Sheet: dna damage response
geneA	geneB	p-Value	Log Odds Ratio	Association
PIK3CD-AS1	CHEK2	0.00605716	1.52522	Tendency towards co-occurrence(Significant)
PIK3CD-AS1	PARP1	0.0248251	1.48325	Tendency towards co-occurrence(Significant)
PIK3CD-AS1	RAD51	0.0842188	1.2205	Tendency towards co-occurrence
PIK3CD-AS1	BRCA2	0.105486	0.924217	Tendency towards co-occurrence
PIK3CD-AS1	MLH1	0.120645	-1.36582	Tendency towards mutual exclusivity
PIK3CD-AS1	MDC1	0.345279	0.429148	Tendency towards co-occurrence
PIK3CD-AS1	MSH2	0.352147	-0.831884	Tendency towards mutual exclusivity
PIK3CD-AS1	ATM	0.352147	-0.831884	Tendency towards mutual exclusivity
PIK3CD-AS1	BRCA1	0.37523	0.496437	Tendency towards co-occurrence
PIK3CD-AS1	ATR	0.425716	0.281251	Tendency towards co-occurrence
PIK3CD-AS1	CHEK1	0.476406	0.272457	Tendency towards co-occurrence
PIK3CD-AS1	FANCF	0.670923	-0.0126852	Tendency towards mutual exclusivity

## Sheet: growth and proferation signal
geneA	geneB	p-Value	Log Odds Ratio	Association
PIK3CD-AS1	CSF1	0.00137607	1.93071	Tendency towards co-occurrence(Significant)
PIK3CD-AS1	DPH1	0.00239508	1.79176	Tendency towards co-occurrence(Significant)
PIK3CD-AS1	PLAGL1	0.0508547	1.23957	Tendency towards co-occurrence
PIK3CD-AS1	CSF1R	0.0905034	0.667829	Tendency towards co-occurrence
PIK3CD-AS1	AURKA	0.41768	0.409572	Tendency towards co-occurrence
PIK3CD-AS1	FGF1	0.550885	0.040822	Tendency towards co-occurrence
PIK3CD-AS1	DLEC1	0.614495	-0.0224729	Tendency towards mutual exclusivity

## Sheet: survival cell death reg signal
geneA	geneB	p-Value	Log Odds Ratio	Association
PIK3CD-AS1	ARL11	6.6729e-08	2.97982	Tendency towards co-occurrence(Significant)
PIK3CD-AS1	NFKB2	0.000510879	2.17995	Tendency towards co-occurrence(Significant)
PIK3CD-AS1	CASP3	0.0030489	1.95507	Tendency towards co-occurrence(Significant)
PIK3CD-AS1	TGFBR2	0.0424892	-1.7039	Tendency towards mutual exclusivity(Significant)
PIK3CD-AS1	CASP6	0.0432691	1.30291	Tendency towards co-occurrence(Significant)
PIK3CD-AS1	CASP8	0.135759	0.831865	Tendency towards co-occurrence
PIK3CD-AS1	BAD	0.284244	0.748563	Tendency towards co-occurrence
PIK3CD-AS1	WWOX	0.306405	1.22167	Tendency towards co-occurrence
PIK3CD-AS1	CASP10	0.312545	0.504962	Tendency towards co-occurrence
PIK3CD-AS1	CASP7	0.365286	0.532805	Tendency towards co-occurrence
PIK3CD-AS1	NFKB1	0.438877	-0.667758	Tendency towards mutual exclusivity
PIK3CD-AS1	FAS	0.538888	0.150694	Tendency towards co-occurrence
PIK3CD-AS1	BCL2L1	0.561123	0.105361	Tendency towards co-occurrence
PIK3CD-AS1	APAF1	0.608295	-0.319943	Tendency towards mutual exclusivity
PIK3CD-AS1	TGFBR1	0.634714	-0.260056	Tendency towards mutual exclusivity
PIK3CD-AS1	GSK3B	0.661495	-0.19671	Tendency towards mutual exclusivity
PIK3CD-AS1	TGFB1	0.661495	-0.19671	Tendency towards mutual exclusivity

## Sheet: RTK signaling family
geneA	geneB	p-Value	Log Odds Ratio	Association
PIK3CD-AS1	EGFR	0.417366	-0.709768	Tendency towards mutual exclusivity
PIK3CD-AS1	ERBB3	0.376555	-0.789478	Tendency towards mutual exclusivity
PIK3CD-AS1	PDGFA	0.312545	0.504962	Tendency towards co-occurrence
PIK3CD-AS1	PDGFRA	0.582634	0.0617569	Tendency towards co-occurrence
PIK3CD-AS1	PDGFRB	0.414386	-0.249332	Tendency towards mutual exclusivity
PIK3CD-AS1	FGF1	0.550885	0.040822	Tendency towards co-occurrence
PIK3CD-AS1	VEGFA	0.661495	-0.19671	Tendency towards mutual exclusivity
PIK3CD-AS1	VEGFB	0.093772	1.19177	Tendency towards co-occurrence

## Sheet: PI3K AKT mTOR
geneA	geneB	p-Value	Log Odds Ratio	Association
PIK3CD-AS1	RHEB	0.0235108	1.19899	Tendency towards co-occurrence(Significant)
PIK3CD-AS1	TSC1	0.0670569	1.3642	Tendency towards co-occurrence
PIK3CD-AS1	RPTOR	0.0881218	1.0173	Tendency towards co-occurrence
PIK3CD-AS1	AKT1	0.256819	-1.03248	Tendency towards mutual exclusivity
PIK3CD-AS1	PIK3CA	0.376555	-0.789478	Tendency towards mutual exclusivity
PIK3CD-AS1	RICTOR	0.391705	0.469459	Tendency towards co-occurrence
PIK3CD-AS1	AKT1S1	0.41768	0.409572	Tendency towards co-occurrence
PIK3CD-AS1	MTOR	0.451043	-0.393837	Tendency towards mutual exclusivity
PIK3CD-AS1	MLST8	0.507681	-0.531603	Tendency towards mutual exclusivity
PIK3CD-AS1	PTEN	0.60591	-0.13459	Tendency towards mutual exclusivity
PIK3CD-AS1	TSC2	0.626232	-0.0978677	Tendency towards mutual exclusivity
PIK3CD-AS1	AKT2	0.634714	-0.260056	Tendency towards mutual exclusivity
PIK3CD-AS1	PIK3R2	0.688546	-0.129458	Tendency towards mutual exclusivity

## Sheet: Ras Raf Mek ERK
geneA	geneB	p-Value	Log Odds Ratio	Association
PIK3CD-AS1	MAPK8	0.0120601	1.78909	Tendency towards co-occurrence(Significant)
PIK3CD-AS1	MAPK7	0.030192	1.44186	Tendency towards co-occurrence(Significant)
PIK3CD-AS1	MAPK9	0.0723217	-0.754327	Tendency towards mutual exclusivity
PIK3CD-AS1	RAF1	0.096174	-1.45589	Tendency towards mutual exclusivity
PIK3CD-AS1	MAP3K4	0.215889	-1.12335	Tendency towards mutual exclusivity
PIK3CD-AS1	DAB2	0.242524	-1.06352	Tendency towards mutual exclusivity
PIK3CD-AS1	HRAS	0.338505	0.600057	Tendency towards co-occurrence
PIK3CD-AS1	MAP2K2	0.338505	0.600057	Tendency towards co-occurrence
PIK3CD-AS1	MAPK1	0.443144	0.352769	Tendency towards co-occurrence
PIK3CD-AS1	MAP2K5	0.468039	0.298732	Tendency towards co-occurrence
PIK3CD-AS1	MAP2K3	0.484055	-0.578821	Tendency towards mutual exclusivity
PIK3CD-AS1	MAP2K4	0.507681	-0.531603	Tendency towards mutual exclusivity
PIK3CD-AS1	MAPK3	0.515945	0.197912	Tendency towards co-occurrence
PIK3CD-AS1	RASSF1	0.525496	0.0897288	Tendency towards co-occurrence
PIK3CD-AS1	BRAF	0.531961	-0.482324	Tendency towards mutual exclusivity
PIK3CD-AS1	MAP3K5	0.538888	0.150694	Tendency towards co-occurrence
PIK3CD-AS1	MAP3K1	0.556856	-0.430783	Tendency towards mutual exclusivity
PIK3CD-AS1	MAP2K1	0.556856	-0.430783	Tendency towards mutual exclusivity
PIK3CD-AS1	MAPK14	0.617503	0.101783	Tendency towards co-occurrence
PIK3CD-AS1	MAPK12	0.634714	-0.260056	Tendency towards mutual exclusivity
PIK3CD-AS1	MAP3K3	0.715756	-0.0577588	Tendency towards mutual exclusivity

## Sheet: ribsomal
geneA	geneB	p-Value	Log Odds Ratio	Association
PIK3CD-AS1	RPS6KA1	0.00220473	2.05305	Tendency towards co-occurrence(Significant)
PIK3CD-AS1	RPS6KB2	0.108577	1.11496	Tendency towards co-occurrence
PIK3CD-AS1	RPS6KB1	0.257	0.831298	Tendency towards co-occurrence
PIK3CD-AS1	EIF4EBP1	0.257	0.831298	Tendency towards co-occurrence

## Sheet: angiogenesis
geneA	geneB	p-Value	Log Odds Ratio	Association
PIK3CD-AS1	VEGFB	0.093772	1.19177	Tendency towards co-occurrence
PIK3CD-AS1	CXCR1	0.229865	0.920993	Tendency towards co-occurrence
PIK3CD-AS1	CXCL8	0.257	0.831298	Tendency towards co-occurrence
PIK3CD-AS1	CXCR2	0.587685	0.191479	Tendency towards co-occurrence
PIK3CD-AS1	VEGFA	0.661495	-0.19671	Tendency towards mutual exclusivity

[truncated: 1 more sheets: invasion]
